# Supplementary material for: Comparative Transcriptome and Metabolome Profiling Revealed Molecular Cascade Events During the Enzymatic Browning of Potato Tubers After Cutting
Source: Plants (Basel). 2025 Jun 13;14(12):1817. doi: 10.3390/plants14121817 (PMC12196699; doi:10.3390/plants14121817)
Supplement: Supplementary file 1 [file plants-14-01817-s001.zip]

Archive with 21 entries (21 files):
- Figure S1 Correlation matrix of samples.pdf
- Figure S2 Validation of qRT-PCR to RNA-seq.tif
- Figure S3 GO enrichment analysis of DEGs of samples at different time.pdf
- Figure S4 Module-trait relationships.pdf
- Figure S5 KEGG analysis of DEGs of pink, tan, black module..pdf
- Figure S6 the expression level of laccase gene.pdf
- Figure S7 Principal component analysis of samples and analysis.pdf
- Figure S8 Schematic diagram of RNA-seq sampling of potato tubers.pdf
- Table S1 Summary of transcriptome sequencing data.xlsx
- Table S10 The expression of DEG-related plant hormone signal transduction based on RNA-seq.xlsx
- Table S11 The genes information of different models.xlsx
- Table S12 Differentially accumulated metabolites.xlsx
- Table S13 Primer information of qRT-PCR.xlsx
- Table S2 mapping rate of RNA-Seq data.xlsx
- Table S3 gene expression information of qRT-PCR.xlsx
- Table S4 Distribution of DEGs in different functional groups based on GO enrichment.xlsx
- Table S5 KEGG enrichment analysis of 1248 common DEGs.xlsx
- Table S6 The KEGG enrichment analysis of DEGs of Profile17 and Profile 2.xlsx
- Table S7 GO enrichment analysis of specific DEGs at different time after cutting.xlsx
- Table S8 Key gene expression of the pathway of Phenylpropanoid biosynthesis based on RNA-seq.xlsx
- Table S9 Antioxidant enzyme-related genes expression based on RNA-seq.xlsx
