# Supplementary material for: Comparative Transcriptome and Metabolome Profiling Revealed Molecular Cascade Events During the Enzymatic Browning of Potato Tubers After Cutting
Source: Plants (Basel). 2025 Jun 13;14(12):1817. doi: 10.3390/plants14121817 (PMC12196699; doi:10.3390/plants14121817)
Supplement: Supplementary file 1 [file plants-14-01817-s001.zip › Table S1 Summary of transcriptome sequencing data.xlsx]

## Sheet: TableS2
Table S1 Summary of transcriptome sequencing data
Sample name	Raw reads	Clean reads	Clean bases(G)	Error rate(%)	Q20(%)	Q30(%)	GC content(%)
X0h1	40936248	40208822	6.03	0.03	96.3	90.54	43.47
X0h2	56303662	55382406	8.31	0.03	97.55	93.23	43.5
X0h3	47214092	46435192	6.97	0.03	97.21	92.49	43.48
X4h1	44630058	43881382	6.58	0.03	97.02	92.08	43.25
X4h2	40211962	39663282	5.95	0.03	97.02	92.09	43.23
X4h3	42325756	41675898	6.25	0.03	97.26	92.56	43.2
X12h1	58626602	57644390	8.65	0.03	97.53	93.1	43.04
X12h2	54142864	53217862	7.98	0.03	97.25	92.51	43.1
X12h3	42993754	42234820	6.34	0.03	97.3	92.65	42.89
X24h1	42283262	41767548	6.27	0.03	97.26	92.55	42.72
X24h2	48709162	48211338	7.23	0.03	97.12	92.27	42.78
X24h3	47852760	47361790	7.1	0.03	97.12	92.23	42.29
Total	566230182	557684730	83.66
D0h3	47674218	47119380	7.07	0.03	97.13	92.27	43.18
D4h1	39784124	39278924	5.89	0.03	97.49	93.05	44.17
D4h2	41271680	40732516	6.11	0.03	97.13	92.32	43.97
D4h3	43002768	42475136	6.37	0.03	97.27	92.59	43.5
D12h1	51131458	50326048	7.55	0.03	97.39	92.84	43.69
D12h2	46175158	45605234	6.84	0.03	97.34	92.71	43.41
D12h3	42462296	41869394	6.28	0.03	97.41	92.87	42.88
D24h1	54607856	53830582	8.07	0.03	97.36	92.79	43.38
D24h2	43964238	43489698	6.52	0.03	96.99	91.95	43.11
D24h3	48291596	47812200	7.17	0.03	97.06	92.13	42.93
Total	458365392	452539112	67.87
