# Supplementary material for: Comparative Transcriptome and Metabolome Profiling Revealed Molecular Cascade Events During the Enzymatic Browning of Potato Tubers After Cutting
Source: Plants (Basel). 2025 Jun 13;14(12):1817. doi: 10.3390/plants14121817 (PMC12196699; doi:10.3390/plants14121817)
Supplement: Supplementary file 1 [file plants-14-01817-s001.zip › Table S10 The expression of DEG-related plant hormone signal transduction based on RNA-seq.xlsx]

## Sheet: ABA
Table S10 The expression of DEG-related plant hormone signal transduction based on RNA-seq
		FPKM								log2FoldChange
	Gene_id	X2_0h	X2_4h	X2_12h	X2_24h	D6_0h	D6_4h	D6_12h	D6_24h	X2_4h vs X2_0h	X2_12h vs X2_0h	X2_24h vs X2_0h	D6_4h vs D6_0h	D6_12h vs D6_0h	D6_24h vs D6_0h
PYR/PYL	PGSC0003DMG400011033	0.862437	5.67275	0.991285	1.48931	0.621622	5.60724	2.0249	1.11471	2.2757	-0.23004	0.42958	2.944	1.4336	0.58357
PYR/PYL	PGSC0003DMG400012155	21.2773	8.40712	12.3264	20.3142	21.2036	4.33211	9.54191	14.2453	-1.7815	-1.2192	-0.42689	-2.5252	-1.4188	-0.83537
PYR/PYL	PGSC0003DMG400002100	6.47794	11.4034	9.19924	8.91507	1.97275	11.9918	6.6567	4.65007	0.3741	0.075083	0.10093	2.3779	1.487	0.97796
PYR/PYL	PGSC0003DMG400023949	0.243707	2.80071	3.35901	2.45729	0.914846	2.20433	2.44515	3.08906	3.0823	3.3531	2.9734	1.0404	1.1585	1.4996
PYR/PYL	PGSC0003DMG400027118	0.152188	0.0907937	0.0230208	0.109478	0.0937665	0.314898	0.233976	0.223118	-1.1835	-3.1571	-0.84039	1.5028	1.0675	0.9872
PP2C	PGSC0003DMG400009112	77.1496	16.071	25.5331	33.7276	598.776	54.5394	41.3015	100.514	-2.7037	-2.0272	-1.5519	-3.692	-4.1175	-2.8325
PP2C	PGSC0003DMG402014048	1.80741	0.344315	0.55592	0.620562	1.2345	0.261562	0.426549	0.428272	-2.8332	-2.1324	-1.8991	-2.4762	-1.8069	-1.7879
PP2C	PGSC0003DMG400007561	0.0122758	0.0554677	0.379427	0.102302	0.174449	0.0288947	0.0546762	0	1.7345	4.5164	2.6959	-2.8559	-1.9892	#NAME?
PP2C	PGSC0003DMG400019604	0.0208912	0.040709	0.286505	0.195216	10.3738	6.60372	3.6567	5.53741	0.52458	3.346	2.8652	-0.87817	-1.7691	-1.1659
SnRK2	PGSC0003DMG400026211	11.382	54.4275	14.9931	20.7626	7.76854	46.1677	14.4278	16.0201	1.8152	-0.034113	0.50505	2.3405	0.63108	0.78488
SnRK2	PGSC0003DMG400016156	1.84626	0.425708	0.320319	0.634427	0.384172	0.42882	0.102142	0.172693	-2.5597	-2.9605	-1.9003	-0.063813	-2.1672	-1.4209
SnRK2	PGSC0003DMG400023441	0.0838048	0.083441	0.0784402	0.966318	0.112063	0.0488078	0.0470076	0.371524	-0.45	-0.52855	3.1682	-1.446	-1.5049	1.4714
ABF	PGSC0003DMG400025786	7.5009	2.29495	3.66032	3.63094	5.25073	1.52154	3.46071	4.41198	-2.151	-1.4667	-1.4058	-2.0246	-0.86701	-0.50985
ABF	PGSC0003DMG400006211	4.32447	0.772819	1.00838	0.942335	3.87204	0.183987	1.03411	1.26457	-2.9272	-2.532	-2.5591	-4.621	-2.1751	-1.8809
ABF	PGSC0003DMG400029774	14.4925	13.2221	4.98969	4.93894	21.4542	8.70374	4.10609	5.62705	-0.57483	-1.9695	-1.9144	-1.533	-2.6519	-2.1903
ABF	PGSC0003DMG400022706	13.509	6.67941	4.08686	4.47578	13.3571	5.6492	4.48251	4.55959	-1.4578	-2.1564	-1.9515	-1.4745	-1.8405	-1.8092
ABF	Novel02354	26.218	19.3679	7.6728	6.03156	21.4383	16.8429	7.84601	7.81605	-0.87836	-2.2043	-2.4798	-0.57551	-1.7169	-1.7136

## Sheet: BR
		FPKM								log2FoldChange
	Gene_id	X2_0h	X2_4h	X2_12h	X2_24h	D6_0h	D6_4h	D6_12h	D6_24h	X2_4h vs X2_0h	X2_12h vs X2_0h	X2_24h vs X2_0h	D6_4h vs D6_0h	D6_12h vs D6_0h	D6_24h vs D6_0h
BAK1	PGSC0003DMG400012594	6.22441	43.0827	17.193	17.2376	5.05147	37.3667	18.3722	17.7012	2.3497	1.0347	1.1093	2.659	1.5981	1.5477
BKI1	PGSC0003DMG400008020	3.4204	5.11777	5.29466	6.90548	3.46741	0.891811	2.55416	3.11818	0.14041	0.19892	0.65301	-2.1965	-0.71049	-0.41275
BKI1	PGSC0003DMG400015442	0.302964	1.37529	3.04623	4.37695	0.405883	1.25638	1.72178	4.29046	1.7405	2.8984	3.4915	1.4011	1.8209	3.1436
BSK	PGSC0003DMG400020364	0.392465	7.10239	5.50744	6.89488	2.94395	15.5923	4.59375	5.10916	3.737	3.3799	3.7755	2.1757	0.37761	0.53181
BSK	PGSC0003DMG400011015	0.150981	5.18943	7.07455	3.56831	0.29997	7.09013	6.15254	5.91173	4.6615	5.1185	4.1997	4.3371	4.0929	4.0425
BZR1/2	PGSC0003DMG400027849	6.30006	43.5541	20.0828	16.1519	8.46249	43.9693	21.3053	17.0639	2.348	1.2413	0.99816	2.1494	1.0639	0.74985
CYCD3	PGSC0003DMG401015433	0.118313	1.63518	2.71614	3.26492	0.207555	2.46411	5.61699	5.14315	3.3484	4.0897	4.4246	3.3461	4.4938	4.3702
CYCD3	PGSC0003DMG400025868	0	0.0919189	1.59098	3.13601	0.261577	0.934305	5.37233	3.69169	Inf	Inf	Inf	1.6215	4.0915	3.5589
CYCD3	PGSC0003DMG400008001	0.0491305	0.0852187	1.57333	4.31675	0.13026	0.526683	3.18065	2.05834	0.35028	4.5699	6.0955	1.7816	4.3415	3.716
CYCD3	PGSC0003DMG400026685	0.00630961	0.0231935	0.151626	0.0382364	0.0760269	0	0.0890599	0.198182	1.4452	4.1552	2.2456	#NAME?	-0.065744	1.1237

## Sheet: CK
		FPKM								log2FoldChange
	Gene_id	X2_0h	X2_4h	X2_12h	X2_24h	D6_0h	D6_4h	D6_12h	D6_24h	X2_4h vs X2_0h	X2_12h vs X2_0h	X2_24h vs X2_0h	D6_4h vs D6_0h	D6_12h vs D6_0h	D6_24h vs D6_0h
AHP	PGSC0003DMG400002611	6.22705	2.75471	1.38134	1.72864	9.89663	3.48433	2.00333	2.86559	-1.6191	-2.6039	-2.2088	-1.7338	-2.5732	-2.047
AHP	PGSC0003DMG400000638	0.0306182	0.216823	0.0591998	0.0552872	0.432769	0.0392218	0.12491	0.020169	2.383	0.51822	0.50157	-3.6713	-2.0772	-4.6943
B-ARR	PGSC0003DMG400011980	25.254	6.08751	6.48918	9.14895	31.6462	4.01054	4.16862	5.9478	-2.4936	-2.392	-1.8248	-3.213	-3.1919	-2.6771
A-ARR	PGSC0003DMG400030216	0.040414	0	0.0256899	0.0187252	1.03839	0.0124655	0.0413275	0.0783977	#NAME?	-1.0878	-1.4684	-6.5645	-4.9665	-3.9798
A-ARR	PGSC0003DMG402022640	4.51445	7.83215	3.04373	1.43903	4.50932	3.8562	1.50651	1.32293	0.35357	-0.99968	-2.0104	-0.45698	-1.8396	-2.0343
A-ARR	PGSC0003DMG400029839	1.29391	0.507399	0.361612	0.872716	1.12442	0.607345	0.386485	1.00757	-1.7937	-2.2713	-0.92833	-1.1233	-1.7977	-0.41849
A-ARR	PGSC0003DMG400029852	0.315916	0.216571	0.0843575	0.188558	0.156519	0.125369	0.0218029	0.0316795	-0.98539	-2.3372	-1.0988	-0.52341	-3.1592	-2.5547

## Sheet: ET
		FPKM								log2FoldChange
	Gene_id	X2_0h	X2_4h	X2_12h	X2_24h	D6_0h	D6_4h	D6_12h	D6_24h	X2_4h vs X2_0h	X2_12h vs X2_0h	X2_24h vs X2_0h	D6_4h vs D6_0h	D6_12h vs D6_0h	D6_24h vs D6_0h
ETR	PGSC0003DMG400028698	0.970904	0.0565369	0.0255595	0.0331447	0.567327	0.0421719	0.157932	0.0527034	-4.5451	-5.6782	-5.2364	-3.983	-2.124	-3.6796
ETR	PGSC0003DMG400028699	0.153127	0.0775431	0.0151965	0.0285868	0.204706	0.0151252	0.018765	0.00567026	-1.4252	-3.7653	-2.7822	-4.0073	-3.7125	-5.4238
ETR	PGSC0003DMG400027651	24.2661	6.00274	9.31093	10.0739	15.7844	1.32573	6.47704	6.20138	-2.4571	-1.8135	-1.6285	-3.8043	-1.5516	-1.607
ETR	PGSC0003DMG400016284	7.88851	71.4822	9.17382	10.0601	4.18836	79.2199	7.0904	10.4156	2.7385	-0.21378	-0.008627	4.0082	0.49536	1.0575
ETR	PGSC0003DMG400017186	0.851065	3.59604	1.09828	1.28197	0.372358	3.13427	1.50916	1.91474	1.6373	-0.063956	0.22944	2.8353	1.7538	2.1043
EIN3	PGSC0003DMG400008712	521.827	38.8589	34.1587	26.6565	168.489	26.6094	26.3245	32.8385	-4.1887	-4.3647	-4.6506	-2.8899	-2.9432	-2.6174
EBF1/2	PGSC0003DMG400030928	33.6074	246.839	15.7615	13.7124	9.59288	96.9567	7.05258	15.6694	2.4361	-1.5243	-1.6545	3.1015	-0.7074	0.45032
EBF1/2	PGSC0003DMG400007281	0.701408	0.309073	0.104988	0.20617	0.430012	0.16791	0.190364	0.149491	-1.6251	-3.1697	-2.1245	-1.587	-1.437	-1.7876
ERF1/2	PGSC0003DMG400017231	0.510554	35.4003	3.40319	0.400856	0.197403	22.4294	1.21723	1.2708	5.6763	2.3062	-0.70535	6.5837	2.3556	2.426
ERF1/2	PGSC0003DMG400014594	0.260761	5.21551	2.55763	3.62711	0.353792	8.77165	2.0497	6.30543	3.8799	2.8623	3.4351	4.3924	2.271	3.8997
ERF1/2	PGSC0003DMG400010285	1.3065	0.959054	0.0749727	1.16212	1.9962	4.43263	0.071191	4.37777	-0.89023	-4.5557	-0.52813	0.89972	-5.0421	0.8832
ERF1/2	PGSC0003DMG400013257	0.232298	0.24433	0.0949406	0.0834623	1.45614	0.484069	0.34387	0.298494	-0.37417	-1.7212	-1.8416	-1.8164	-2.3667	-2.538
ERF1/2	PGSC0003DMG400023619	0.395322	0.126194	0.481139	0.719747	1.55557	1.29941	0.848008	1.87688	-2.0895	-0.14831	0.50563	-0.49349	-1.1451
ERF1/2	PGSC0003DMG400014204	0	0.22805	0.0776283	0.148215	0.407565	0.20937	0.0526941	0.0772544	Inf	Inf	Inf	-1.1944	-3.2545	-2.6602
ERF1/2	PGSC0003DMG400013402	0.0167106	0.809349	0.00432673	0.0266595	0.0196828	0.115528	0	0.0166669	5.1572	-2.3841	0.31382	2.3199	#NAME?	-0.53184
ERF1/2	PGSC0003DMG400013255	0.911674	0.468566	0.242126	1.43663	1.03719	1.11907	0.340719	0.657262	-1.4038	-2.3447	0.29366	-0.12916	-1.8696	-0.91362
ERF1/2	PGSC0003DMG400013256	0.0071763	0.0185883	0.0989785	0.26839	0.335122	0.0685922	0.260773	0.331966	0.92573	3.3543	4.8725	-2.4936	-0.6318	-0.27175

## Sheet: GA
		FPKM								log2FoldChange
	Gene_id	X2_0h	X2_4h	X2_12h	X2_24h	D6_0h	D6_4h	D6_12h	D6_24h	X2_4h vs X2_0h	X2_12h vs X2_0h	X2_24h vs X2_0h	D6_4h vs D6_0h	D6_12h vs D6_0h	D6_24h vs D6_0h
GID1	PGSC0003DMG400003849	7.36003	47.7902	12.9066	9.91594	7.86653	46.0732	11.1671	9.30783	2.2578	0.37874	0.070139	2.3205	0.23972	-0.016202
DELLA	PGSC0003DMG400019211	0.0197072	0.0216818	0.00318196	0.0122187	1.62121	0.0596287	0.00453681	0.00400955	-0.30064	-3.0663	-1.0708	-5.0006	-8.7966	-8.9093
TF	PGSC0003DMG401015926	11.8519	2.85012	3.91899	3.94063	11.5142	1.23345	3.63384	3.17719	-2.4972	-2.0278	-1.9488	-3.4469	-1.9312	-2.1182
TF	PGSC0003DMG400018280	10.7387	3.28831	4.34381	4.31845	18.5856	2.69643	6.21773	4.97771	-2.1486	-1.7373	-1.6741	-3.0106	-1.8422	-2.161

## Sheet: IAA
		FPKM								log2FoldChange
Protein	Gene_id	X2_0h	X2_4h	X2_12h	X2_24h	D6_0h	D6_4h	D6_12h	D6_24h	X2_4h vs X2_0h	X2_12h vs X2_0h	X2_24h vs X2_0h	D6_4h vs D6_0h	D6_12h vs D6_0h	D6_24h vs D6_0h
AUX1	PGSC0003DMG400008504	0.723221	4.49205	1.27197	2.14727	2.01331	13.5799	2.16542	2.36624	2.1957	0.38413	1.213	2.5289	-0.15423	-0.02494
	PGSC0003DMG400019182	0.337776	0.157008	0.0187619	0.0155216	0.35096	0.0945194	0.108143	0.0622012	-1.5498	-4.6016	-4.806	-2.1337	-1.9539	-2.7422
	PGSC0003DMG400006550	0.0885595	0.737545	0.11183	0.0935926	0	0.277574	0.0456341	0.0454598	2.6203	-0.096704	-0.27619	Inf	Inf	Inf
TIR1	PGSC0003DMG400027712	3.95808	0.505066	0.664229	1.36788	3.90881	0.67961	0.744489	1.32597	-3.4124	-3.0075	-1.8915	-2.7562	-2.661	-1.82
	PGSC0003DMG400022404	16.8324	1.64309	5.90084	11.1782	11.0671	2.12877	10.8886	15.8812	-3.7981	-1.9439	-0.95034	-2.6072	-0.28799	0.26271
	PGSC0003DMG400005585	0.895257	0.0148901	0.0912575	0.0419913	0.339744	0.0282448	0.0377472	0.0417082	-6.3546	-3.7246	-4.7747	-3.7913	-3.4053	-3.2805
AUX/IAA	PGSC0003DMG400013765	0.251074	0.145386	0.0345924	0.0398344	0.463055	4.52708	0.108754	0.426894	-1.2313	-3.2913	-3.0178	3.0664	-2.3484	-0.39696
	PGSC0003DMG400001498	3.37937	0.0719808	0.103679	0.224588	10.6255	0.0825204	0.317908	0.200643	-5.9923	-5.4571	-4.2722	-7.2599	-5.324	-5.9972
	PGSC0003DMG400006093	5.1725	5.13988	2.73695	2.60457	7.23878	0.646713	1.29431	0.73069	-0.45077	-1.3505	-1.3527	-3.7112	-2.7459	-3.5812
	PGSC0003DMG400016317	3.79756	0.476982	0.497692	0.781812	2.43305	0.743898	0.270775	1.29009	-3.4335	-3.3623	-2.6383	-1.9476	-3.4358	-1.1728
	PGSC0003DMG400020139	0.0303581	0.71262	0.148229	0.139124	2.73915	8.4041	0.55223	0.484245	4.1144	1.8556	1.8392	1.3765	-2.5606	-2.7653
	PGSC0003DMG400006108	1.47067	2.6944	2.38505	2.98575	12.4299	13.3209	3.96634	3.2461	0.43261	0.26624	0.65941	-0.1279	-1.9076	-2.2019
	PGSC0003DMG400029339	0.152756	0.101597	0.0595943	0.0103208	0.53339	0.291423	0.0435639	0.0215077	-1.0276	-1.7881	-4.2477	-1.1069	-3.8613	-4.9242
	PGSC0003DMG400013445	0.375486	0.272687	0.0500145	0.171143	0.0736226	0.164919	0.0455749	0.159212	-0.90301	-3.3417	-1.4954	0.92128	-0.92794	0.85743
	PGSC0003DMG400016280	0.209927	0.0723822	0.0266444	0.324999	0.686707	0.99359	0.13436	0.635177	-1.9762	-3.4088	0.27313	0.30082	-2.612	-0.37728
ARF	PGSC0003DMG400000118	11.6287	5.26336	5.94757	6.93172	23.4789	4.0019	9.36596	8.86192	-1.5848	-1.3987	-1.1064	-2.7801	-1.5872	-1.6685
	PGSC0003DMG400003771	0.431233	1.03961	0.817782	0.920055	0.350321	1.66022	1.57469	2.06964	0.82712	0.49128	0.73225	2.0189	1.9048	2.3039
GH3	PGSC0003DMG400025856	0.185655	0.0313868	0.0311513	0.0157623	0.889038	0.133693	0.0409615	0.0514506	-3.0068	-3.0068	-3.9283	-2.9758	-4.6924	-4.3903
	PGSC0003DMG400025017	1.74065	0.608877	0.443476	0.377641	1.06072	0.139301	0.0737388	0.121503	-1.957	-2.4046	-2.5647	-3.1656	-4.1291	-3.3896
	PGSC0003DMG400019274	0.0848442	1.95732	11.1028	9.11282	0.678341	32.5304	27.389	30.2918	4.0891	6.5996	6.3853	5.3684	5.0726	5.2192
	PGSC0003DMG400026186	0.0170431	0.0135225	0.0282032	0.021759	0.213916	0.0113381	0.0134432	0.31728	-0.77273	0.29546	-0.0073504	-4.4997	-4.2904	0.30041
	PGSC0003DMG400026682	0.609213	0.28619	0.267594	0.494576	0.216763	0.00652787	0.0309595	0.0657084	-1.5297	-1.6188	-0.66296	-5.3153	-3.106	-1.9788
	PGSC0003DMG400013024	0.0129998	0	0.00899728	0.0347032	0.15664	0	0.030684	0.268344	#NAME?	-0.96305	1.0673	#NAME?	-2.6673	0.53265
	PGSC0003DMG400021676	3.44371	35.8694	76.2954	44.2894	3.32564	8.96346	42.8751	31.2447	2.9412	4.0376	3.3228	1.2112	3.4206	2.9719
	PGSC0003DMG401018368	0.336278	0.224233	0.197838	0.302895	1.25239	0.0390999	0.129424	0.221165	-1.0266	-1.1962	-0.5121	-5.2461	-3.5422	-2.767
	PGSC0003DMG400024978	0.00248339	0.111683	0.0111297	0.00487251	0.247038	0.858642	0.571462	0.0371121	5.0523	1.7324	0.59641	1.5558	0.96174	-2.9837
	PGSC0003DMG400010326	0.0587246	0.0166363	0.0266265	1.90201	0.0542264	0.173207	0.107275	2.40418	-2.2698	-1.5731	4.6559	1.4583	0.72701	5.2052
	PGSC0003DMG400024995	0.15304	0.0385687	0.0205242	0.0499218	0.069243	0.0246999	0.0276639	0.0843771	-2.4268	-3.3327	-1.9792	-1.74	-1.6062	0.031013
	PGSC0003DMG400025857	0.0785653	0.171184	1.08377	0.214101	0.290374	0.521662	0.267541	0.0782308	0.68344	3.3555	1.0798	0.61891	-0.38475	-2.1457
SAUR	PGSC0003DMG400001612	0.0299108	0.00712103	0.013258	0	0.635521	0.0647777	0.015322	0.0136699	-2.5165	-1.6036	#NAME?	-3.5563	-5.6897	-5.8098
	PGSC0003DMG400022233	1.55113	8.57857	8.82627	9.06766	1.66105	11.0234	7.6381	6.06848	2.0259	2.0774	2.1875	2.505	1.9359	1.6103
	PGSC0003DMG401001610	29.2798	7.5227	2.66839	4.75251	13.5157	3.56706	1.41338	3.97578	-2.4027	-3.8872	-2.9821	-2.1577	-3.5197	-2.0243
	PGSC0003DMG400008950	0.0599821	6.09216	1.38726	0.822236	0	3.86475	0.575395	0.384309	6.2212	4.1005	3.4126	Inf	Inf	Inf
	PGSC0003DMG400026010	2.81929	27.8962	4.76955	3.50189	1.40066	26.333	3.51244	3.42897	2.8654	0.32784	-0.048166	4.0026	1.0598	1.0307
	PGSC0003DMG400003225	0.105069	5.34754	1.50921	1.36002	0.114427	4.75634	1.91192	1.2051	5.2296	3.4137	3.3291	5.1517	3.7937	3.1308
	PGSC0003DMG400003228	0.09806	8.63326	2.05179	1.02579	0.902387	9.61675	2.40572	1.64371	6.0196	3.9575	3.0291	3.1883	1.1515	0.60243
	PGSC0003DMG400001668	0.23084	0.0121815	0	0.0531802	0.264604	0.114353	0	0	-4.687	#NAME?	-2.4863	-1.3945	#NAME?	#NAME?
	PGSC0003DMG400001611	0.871435	0.267757	0.240057	0.34911	1.044	0.337255	0.114523	0.35942	-2.1446	-2.2902	-1.6825	-1.8604	-3.4451	-1.7873
	PGSC0003DMG400028254	0.0102057	0.0179128	0.867336	1.6035	0	0.0710283	1.14085	3.16554	0.37744	5.9783	6.9422	Inf	Inf	Inf
	PGSC0003DMG400004786	1.17098	6.42629	0.882912	0.57283	2.46712	2.60101	0.206559	0.800565	2.0135	-0.83863	-1.3885	-0.15076	-3.8448	-1.8876
	PGSC0003DMG400035783	2.86656	0.868657	0.199446	0.803162	5.88854	9.98781	0.382131	1.98078	-2.1655	-4.2785	-2.1903	0.5213	-4.1887	-1.8269
	PGSC0003DMG400003673	0.0436879	0.121876	0.269554	0.0688448	0.534267	0.765731	0.0846429	0.0137092	1.0398	2.1936	0.29938	0.32159	-2.9174	-5.5762
	PGSC0003DMG400003226	0.0320397	0.246312	0.0858285	0.0445401	0	0.145436	0	0.0279757	2.5065	0.9931	0.13274	Inf	NA	Inf
	PGSC0003DMG400021565	0.295351	0	0.0161137	0	0.146606	0	0	0.0120382	#NAME?	-4.6309	#NAME?	#NAME?	#NAME?	-3.8445
	PGSC0003DMG400038172	0.649801	0.242038	0.122516	0.534214	0.523348	0.109835	0.316223	0.228949	-1.867	-2.838	-0.64006	-2.4948	-0.98338	-1.4643
	PGSC0003DMG400003227	0.00769732	1.61501	0.509868	0.10664	0.228743	2.05169	0.380267	0.349611	7.2635	5.6201	3.4368	2.939	0.46636	0.36353
	PGSC0003DMG400001603	0.144646	0.289675	0.521766	1.04818	0.157591	0.470419	0.635824	0.738718	0.56145	1.4198	2.4999	1.3496	1.7565	1.9738

## Sheet: JA
		FPKM								log2FoldChange
	Gene_id	X2_0h	X2_4h	X2_12h	X2_24h	D6_0h	D6_4h	D6_12h	D6_24h	X2_4h vs X2_0h	X2_12h vs X2_0h	X2_24h vs X2_0h	D6_4h vs D6_0h	D6_12h vs D6_0h	D6_24h vs D6_0h
JAR1	Novel00789	0.167509	6.108	2.6823	1.36813	0.184661	2.72911	1.19687	0.411025	4.7468	3.5701	2.6701	3.6577	2.4293	0.89127
JAR1	PGSC0003DMG400019881	0.0192781	0.219809	0.0796049	0.028745	0.0221496	0.0429911	0.0167449	0.00619363	3.0638	1.6133	0.21408	0.73786	-0.69284	-2.1093
JAR1	PGSC0003DMG402000095	0.160486	0.123948	0.00798931	0.0910575	0.0527849	0.020738	0.0561417	0.0494345	-0.81265	-4.7563	-1.1828	-1.5598	-0.1496	-0.3425
JAZ	PGSC0003DMG400028800	0.00583639	1.62866	0.35999	0.019419	0.123069	7.81577	0.627614	0.161471	7.689	5.5161	1.3749	5.7566	2.0935	0.12872
JAZ	PGSC0003DMG400004367	0.231755	5.84636	1.07234	0.225486	0.555399	14.0284	2.61057	1.67755	4.2167	1.7799	-0.39696	4.427	1.9771	1.3228
JAZ	PGSC0003DMG400002930	2.02687	43.7654	23.122	17.316	6.2406	67.2123	18.6223	10.913	3.9916	3.0812	2.7338	3.2057	1.3131	0.54022
JAZ	PGSC0003DMG400022888	13.5183	134.955	85.4642	82.379	18.5975	100.862	74.8336	51.8099	2.8787	2.2292	2.2469	2.2116	1.7453	1.2176
JAZ	PGSC0003DMG400029237	2.81181	78.5018	50.2028	40.2606	10.1449	132.732	37.3459	30.2083	4.3625	3.7267	3.4808	3.4832	1.6231	1.3142
JAZ	PGSC0003DMG400006480	0.0059236	0.796888	0.0206671	0.0802535	0.0841794	3.62201	0.147156	0.165883	6.6335	1.37	3.389	5.1932	0.5459	0.70479
JAZ	PGSC0003DMG400032119	20.5837	63.0344	61.5741	58.1923	16.473	50.73	94.9292	74.7961	1.1731	1.1494	1.1391	1.3937	2.2645	1.9213

## Sheet: SA
		FPKM								log2FoldChange
	Gene_id	X2_0h	X2_4h	X2_12h	X2_24h	D6_0h	D6_4h	D6_12h	D6_24h	X2_4h vs X2_0h	X2_12h vs X2_0h	X2_24h vs X2_0h	D6_4h vs D6_0h	D6_12h vs D6_0h	D6_24h vs D6_0h
NPR1	PGSC0003DMG401000923	6.35705	22.2288	7.72983	7.06097	2.37537	27.4708	5.32504	6.57306	1.3644	-0.14947	-0.20875	3.3012	0.90088	1.2096
NPR1	PGSC0003DMG400008160	0.0705887	0.588746	0.250906	0.416715	0.0941734	0.352932	0.288711	0.207389	2.6185	1.3979	2.1988	1.7125	1.3163	0.8861
TGA	PGSC0003DMG400006345	7.70965	2.36617	3.21484	5.33537	4.60852	1.32893	2.69115	4.8051	-2.1455	-1.6937	-0.8909	-2.0264	-1.0431	-0.19573
TGA	PGSC0003DMG400027562	5.7453	1.5757	3.2339	3.54763	5.39191	0.625808	1.61122	2.69544	-2.3087	-1.2603	-1.0551	-3.3436	-2.0122	-1.2605
TGA	PGSC0003DMG400023678	0.00283571	0.00350719	0.428663	0.51104	0.048154	0.286128	1.36213	1.57327	-0.14203	6.8065	7.1342	2.341	4.5648	4.7763
TGA	PGSC0003DMG400026364	1.33569	0.429063	1.25462	2.00329	1.92648	0.54592	1.82224	2.55099	-2.0817	-0.5224	0.22428	-2.0593	-0.35211	0.14649
TGA	PGSC0003DMG400012962	0.773636	0.438395	0.488985	0.204733	0.976289	0.293105	0.479603	0.271203	-1.2593	-1.0935	-2.279	-1.9716	-1.3	-2.1199
