# Supplementary material for: Comparative Transcriptome and Metabolome Profiling Revealed Molecular Cascade Events During the Enzymatic Browning of Potato Tubers After Cutting
Source: Plants (Basel). 2025 Jun 13;14(12):1817. doi: 10.3390/plants14121817 (PMC12196699; doi:10.3390/plants14121817)
Supplement: Supplementary file 1 [file plants-14-01817-s001.zip › Table S11 The genes information of different models.xlsx]

## Sheet: pink 
Gene_id	Gene_description
PGSC0003DMG402009791	Cytochrome P450 hydroxylase [Source:PGSC_GENE%3BAcc:PGSC0003DMG402009791]
PGSC0003DMG400021068	Calmodulin [Source:PGSC_GENE%3BAcc:PGSC0003DMG400021068]
PGSC0003DMG400010236	Cysteine protease Cp5 [Source:PGSC_GENE%3BAcc:PGSC0003DMG400010236]
PGSC0003DMG400017408	Long-chain acyl-CoA synthetase [Source:PGSC_GENE%3BAcc:PGSC0003DMG400017408]
PGSC0003DMG400001574	Conserved gene of unknown function [Source:PGSC_GENE%3BAcc:PGSC0003DMG400001574]
PGSC0003DMG400016115	Cinnamyl alcohol dehydrogenase [Source:PGSC_GENE%3BAcc:PGSC0003DMG400016115]
PGSC0003DMG400024217	Pseudo response regulator [Source:PGSC_GENE%3BAcc:PGSC0003DMG400024217]
PGSC0003DMG400014339	Remorin [Source:PGSC_GENE%3BAcc:PGSC0003DMG400014339]
PGSC0003DMG400025223	Exoenzymes regulatory protein aepA [Source:PGSC_GENE%3BAcc:PGSC0003DMG400025223]
PGSC0003DMG400027205	Protein Pop3 [Source:PGSC_GENE%3BAcc:PGSC0003DMG400027205]
PGSC0003DMG402027395	2-oxoglutarate-dependent dioxygenase [Source:PGSC_GENE%3BAcc:PGSC0003DMG402027395]
PGSC0003DMG400026632	Malonyltransferase [Source:PGSC_GENE%3BAcc:PGSC0003DMG400026632]
PGSC0003DMG400024967	Peroxidase [Source:PGSC_GENE%3BAcc:PGSC0003DMG400024967]
PGSC0003DMG400025376	WD domain containing protein [Source:PGSC_GENE%3BAcc:PGSC0003DMG400025376]
PGSC0003DMG401029257	Trans-2-enoyl-CoA reductase%2C mitochondrial [Source:PGSC_GENE%3BAcc:PGSC0003DMG401029257]
Novel00442	PREDICTED: cinnamoyl-CoA reductase 1-like [Solanum tuberosum]
PGSC0003DMG400030630	MATE transporter [Source:PGSC_GENE%3BAcc:PGSC0003DMG400030630]
PGSC0003DMG400004953	Homeotic protein knotted-1 [Source:PGSC_GENE%3BAcc:PGSC0003DMG400004953]
Novel02999	PREDICTED: protein FLX-like 1-like isoform X1 [Solanum tuberosum]>gi|565363225|ref|XP_006348338.1| PREDICTED: protein FLX-like 1-like isoform X2 [Solanum tuberosum]
Novel00027	PREDICTED: kirola-like [Solanum tuberosum]
PGSC0003DMG400009178	Pectinesterase [Source:PGSC_GENE%3BAcc:PGSC0003DMG400009178]
PGSC0003DMG400029329	Conserved gene of unknown function [Source:PGSC_GENE%3BAcc:PGSC0003DMG400029329]
PGSC0003DMG402002925	DSK2 [Source:PGSC_GENE%3BAcc:PGSC0003DMG402002925]
Novel00783	PREDICTED: uncharacterized protein LOC104247620 [Nicotiana sylvestris]
PGSC0003DMG400033590	Periaxin [Source:PGSC_GENE%3BAcc:PGSC0003DMG400033590]
Novel00168	PREDICTED: constitutive photomorphogenesis protein 10-like isoform X1 [Solanum tuberosum]>gi|565375249|ref|XP_006354145.1| PREDICTED: constitutive photomorphogenesis protein 10-like isoform X2 [Solanum tuberosum]
PGSC0003DMG400008740	Aconitase [Source:PGSC_GENE%3BAcc:PGSC0003DMG400008740]
PGSC0003DMG400006393	Aux/IAA protein [Source:PGSC_GENE%3BAcc:PGSC0003DMG400006393]
Novel00104	--
PGSC0003DMG400022044	Valacyclovir hydrolase [Source:PGSC_GENE%3BAcc:PGSC0003DMG400022044]
PGSC0003DMG400008487	Major latex [Source:PGSC_GENE%3BAcc:PGSC0003DMG400008487]
PGSC0003DMG402000216	Long-chain acyl-CoA synthetase 4 [Source:PGSC_GENE%3BAcc:PGSC0003DMG402000216]
PGSC0003DMG400014155	Conserved gene of unknown function [Source:PGSC_GENE%3BAcc:PGSC0003DMG400014155]
PGSC0003DMG400004852	Conserved gene of unknown function [Source:PGSC_GENE%3BAcc:PGSC0003DMG400004852]
PGSC0003DMG400028539	Phospholipase PLDa1 [Source:PGSC_GENE%3BAcc:PGSC0003DMG400028539]
PGSC0003DMG400017999	Cytochrome P450 hydroxylase [Source:PGSC_GENE%3BAcc:PGSC0003DMG400017999]
PGSC0003DMG400009882	Nucleoredoxin [Source:PGSC_GENE%3BAcc:PGSC0003DMG400009882]
PGSC0003DMG400017870	Auxin:hydrogen symporter [Source:PGSC_GENE%3BAcc:PGSC0003DMG400017870]
PGSC0003DMG401028844	Cell division control protein [Source:PGSC_GENE%3BAcc:PGSC0003DMG401028844]
PGSC0003DMG400019323	Non-specific lipid-transfer protein [Source:PGSC_GENE%3BAcc:PGSC0003DMG400019323]
PGSC0003DMG402022475	Phototropin-2 [Source:PGSC_GENE%3BAcc:PGSC0003DMG402022475]
PGSC0003DMG400001631	Proline-rich protein [Source:PGSC_GENE%3BAcc:PGSC0003DMG400001631]
PGSC0003DMG401015455	Pore protein of 24 kD (OEP24) [Source:PGSC_GENE%3BAcc:PGSC0003DMG401015455]
PGSC0003DMG400043590	Conserved gene of unknown function [Source:PGSC_GENE%3BAcc:PGSC0003DMG400043590]
PGSC0003DMG400000546	UP-9A [Source:PGSC_GENE%3BAcc:PGSC0003DMG400000546]
PGSC0003DMG400019872	Adenylyl-sulfate reductase [Source:PGSC_GENE%3BAcc:PGSC0003DMG400019872]
PGSC0003DMG400003661	RING-H2 finger protein ATL4M [Source:PGSC_GENE%3BAcc:PGSC0003DMG400003661]
PGSC0003DMG400007908	UDP-glucosyltransferase [Source:PGSC_GENE%3BAcc:PGSC0003DMG400007908]
PGSC0003DMG404006439	Aldo/keto reductase [Source:PGSC_GENE%3BAcc:PGSC0003DMG404006439]
PGSC0003DMG400026076	Pit2 protein [Source:PGSC_GENE%3BAcc:PGSC0003DMG400026076]
PGSC0003DMG400015425	SRE1a [Source:PGSC_GENE%3BAcc:PGSC0003DMG400015425]
PGSC0003DMG401032203	Extensin [Source:PGSC_GENE%3BAcc:PGSC0003DMG401032203]
PGSC0003DMG400022703	4-diphosphocytidyl-2-C-methyl-D-erythritol kinase%2C chloroplastic/chromoplastic [Source:PGSC_GENE%3BAcc:PGSC0003DMG400022703]
PGSC0003DMG400030255	Sn-1 protein [Source:PGSC_GENE%3BAcc:PGSC0003DMG400030255]
PGSC0003DMG400018344	Hydroxyproline-rich glycoprotein family protein [Source:PGSC_GENE%3BAcc:PGSC0003DMG400018344]
PGSC0003DMG400001570	Catalase isozyme 2 [Source:PGSC_GENE%3BAcc:PGSC0003DMG400001570]
PGSC0003DMG400010130	Conserved gene of unknown function [Source:PGSC_GENE%3BAcc:PGSC0003DMG400010130]
PGSC0003DMG400024769	Conserved gene of unknown function [Source:PGSC_GENE%3BAcc:PGSC0003DMG400024769]
PGSC0003DMG400005471	6-phosphogluconolactonase [Source:PGSC_GENE%3BAcc:PGSC0003DMG400005471]
PGSC0003DMG402009490	Gene of unknown function [Source:PGSC_GENE%3BAcc:PGSC0003DMG402009490]
PGSC0003DMG400010137	Cysteine protease inhibitor 1 [Source:PGSC_GENE%3BAcc:PGSC0003DMG400010137]
PGSC0003DMG400006450	Acireductone dioxygenase [Source:PGSC_GENE%3BAcc:PGSC0003DMG400006450]
PGSC0003DMG400026899	Multicystatin [Source:PGSC_GENE%3BAcc:PGSC0003DMG400026899]
PGSC0003DMG400028349	Flavonol 4'-sulfotransferase [Source:PGSC_GENE%3BAcc:PGSC0003DMG400028349]
PGSC0003DMG400016155	7-transmembrane G-protein-coupled receptor [Source:PGSC_GENE%3BAcc:PGSC0003DMG400016155]
PGSC0003DMG400006918	Aldose 1-epimerase [Source:PGSC_GENE%3BAcc:PGSC0003DMG400006918]
PGSC0003DMG400017610	Protein ALUMINUM SENSITIVE 3 [Source:PGSC_GENE%3BAcc:PGSC0003DMG400017610]
PGSC0003DMG400018328	Proteinase inhibitor type-2 CEVI57 [Source:PGSC_GENE%3BAcc:PGSC0003DMG400018328]
Novel01706	PREDICTED: WAT1-related protein At3g28050-like [Solanum tuberosum]
PGSC0003DMG400012420	Thioredoxin [Source:PGSC_GENE%3BAcc:PGSC0003DMG400012420]
Novel00843	PREDICTED: probable carboxylesterase 18-like [Solanum tuberosum]
PGSC0003DMG400014836	Steroid binding protein [Source:PGSC_GENE%3BAcc:PGSC0003DMG400014836]
PGSC0003DMG400002852	Transmembrane emp24 domain-containing protein 10 [Source:PGSC_GENE%3BAcc:PGSC0003DMG400002852]
PGSC0003DMG400021806	Histone H2A [Source:PGSC_GENE%3BAcc:PGSC0003DMG400021806]
PGSC0003DMG400016395	Acetyl co-enzyme A carboxylase biotin carboxylase subunit [Source:PGSC_GENE%3BAcc:PGSC0003DMG400016395]
PGSC0003DMG400026957	3%2C4-dihydroxy-2-butanone kinase [Source:PGSC_GENE%3BAcc:PGSC0003DMG400026957]
PGSC0003DMG400021854	O-methyltransferase 3 [Source:PGSC_GENE%3BAcc:PGSC0003DMG400021854]
PGSC0003DMG400001550	TSI-1 protein [Source:PGSC_GENE%3BAcc:PGSC0003DMG400001550]
PGSC0003DMG400014492	Truncated hemoglobin [Source:PGSC_GENE%3BAcc:PGSC0003DMG400014492]
PGSC0003DMG400016793	Histone H3.3 [Source:PGSC_GENE%3BAcc:PGSC0003DMG400016793]
PGSC0003DMG400006319	Beta-glucosidase 01 [Source:PGSC_GENE%3BAcc:PGSC0003DMG400006319]
PGSC0003DMG400029260	Trans-2-enoyl CoA reductase [Source:PGSC_GENE%3BAcc:PGSC0003DMG400029260]
PGSC0003DMG400018856	Elicitor-inducible protein EIG-J7 [Source:PGSC_GENE%3BAcc:PGSC0003DMG400018856]
PGSC0003DMG400019435	--
Novel02498	PREDICTED: chalcone--flavonone isomerase-like isoform X1 [Solanum tuberosum]
PGSC0003DMG402025083	Peroxidase [Source:PGSC_GENE%3BAcc:PGSC0003DMG402025083]
PGSC0003DMG400017791	Protein FAM96B [Source:PGSC_GENE%3BAcc:PGSC0003DMG400017791]
PGSC0003DMG400010660	Superoxide dismutase [Cu-Zn] 2 [Source:PGSC_GENE%3BAcc:PGSC0003DMG400010660]
PGSC0003DMG400016479	Gaba(A) receptor-associated protein [Source:PGSC_GENE%3BAcc:PGSC0003DMG400016479]
PGSC0003DMG400041311	Conserved gene of unknown function [Source:PGSC_GENE%3BAcc:PGSC0003DMG400041311]
Novel00103	PREDICTED: kirola [Solanum lycopersicum]
PGSC0003DMG401005669	Conserved gene of unknown function [Source:PGSC_GENE%3BAcc:PGSC0003DMG401005669]
PGSC0003DMG400026300	Aromatic amino acid decarboxylase 2 [Source:PGSC_GENE%3BAcc:PGSC0003DMG400026300]
PGSC0003DMG400022131	Lipid binding protein [Source:PGSC_GENE%3BAcc:PGSC0003DMG400022131]
PGSC0003DMG400031067	Conserved gene of unknown function [Source:PGSC_GENE%3BAcc:PGSC0003DMG400031067]
PGSC0003DMG401017241	Desacetoxyvindoline 4-hydroxylase [Source:PGSC_GENE%3BAcc:PGSC0003DMG401017241]
PGSC0003DMG400005690	Pyridoxin biosynthesis protein PDX1 [Source:PGSC_GENE%3BAcc:PGSC0003DMG400005690]
PGSC0003DMG400026107	Neutral/alkaline invertase [Source:PGSC_GENE%3BAcc:PGSC0003DMG400026107]
PGSC0003DMG402031759	Phospholipase A1 [Source:PGSC_GENE%3BAcc:PGSC0003DMG402031759]
PGSC0003DMG400012618	Conserved gene of unknown function [Source:PGSC_GENE%3BAcc:PGSC0003DMG400012618]
PGSC0003DMG400014328	Steroid binding protein [Source:PGSC_GENE%3BAcc:PGSC0003DMG400014328]
PGSC0003DMG400027877	Calcium dependant protein kinase [Source:PGSC_GENE%3BAcc:PGSC0003DMG400027877]
PGSC0003DMG400025112	Conserved gene of unknown function [Source:PGSC_GENE%3BAcc:PGSC0003DMG400025112]
PGSC0003DMG401031759	Phospholipase A1 [Source:PGSC_GENE%3BAcc:PGSC0003DMG401031759]
PGSC0003DMG400011868	Alanine-glyoxylate aminotransferase [Source:PGSC_GENE%3BAcc:PGSC0003DMG400011868]
PGSC0003DMG400006449	Acireductone dioxygenase [Source:PGSC_GENE%3BAcc:PGSC0003DMG400006449]
PGSC0003DMG400007054	60S ribosomal protein L18a%2C plant [Source:PGSC_GENE%3BAcc:PGSC0003DMG400007054]
PGSC0003DMG400004150	Protein disulfide isomerase [Source:PGSC_GENE%3BAcc:PGSC0003DMG400004150]
PGSC0003DMG400015626	Conserved gene of unknown function [Source:PGSC_GENE%3BAcc:PGSC0003DMG400015626]
PGSC0003DMG401004586	Conserved gene of unknown function [Source:PGSC_GENE%3BAcc:PGSC0003DMG401004586]
PGSC0003DMG401029354	Trans-2-enoyl CoA reductase [Source:PGSC_GENE%3BAcc:PGSC0003DMG401029354]
PGSC0003DMG400030965	Purple acid phosphatase [Source:PGSC_GENE%3BAcc:PGSC0003DMG400030965]
PGSC0003DMG400017459	Ketoacyl-ACP Reductase (KAR) [Source:PGSC_GENE%3BAcc:PGSC0003DMG400017459]
PGSC0003DMG400028521	Cinnamoyl-CoA reductase [Source:PGSC_GENE%3BAcc:PGSC0003DMG400028521]
PGSC0003DMG401022901	(S)-2-hydroxy-acid oxidase [Source:PGSC_GENE%3BAcc:PGSC0003DMG401022901]
Novel03203	PREDICTED: uncharacterized protein LOC102587743 [Solanum tuberosum]
PGSC0003DMG400017508	UDP-glucose:solanidine glucosyltransferase [Source:PGSC_GENE%3BAcc:PGSC0003DMG400017508]
PGSC0003DMG400011313	Conserved gene of unknown function [Source:PGSC_GENE%3BAcc:PGSC0003DMG400011313]
PGSC0003DMG400007170	Conserved gene of unknown function [Source:PGSC_GENE%3BAcc:PGSC0003DMG400007170]
PGSC0003DMG400008022	DNA binding protein [Source:PGSC_GENE%3BAcc:PGSC0003DMG400008022]
PGSC0003DMG401027116	Laccase 90c [Source:PGSC_GENE%3BAcc:PGSC0003DMG401027116]
PGSC0003DMG400028746	Microtubule-associated protein [Source:PGSC_GENE%3BAcc:PGSC0003DMG400028746]
PGSC0003DMG400022659	UPF0497 membrane protein In26 [Source:PGSC_GENE%3BAcc:PGSC0003DMG400022659]
PGSC0003DMG401018785	Gene of unknown function [Source:PGSC_GENE%3BAcc:PGSC0003DMG401018785]
PGSC0003DMG400001379	Protein disulfide oxidoreductase [Source:PGSC_GENE%3BAcc:PGSC0003DMG400001379]
PGSC0003DMG400026855	Endochitinase 4 [Source:PGSC_GENE%3BAcc:PGSC0003DMG400026855]
PGSC0003DMG402029354	Trans-2-enoyl-CoA reductase%2C mitochondrial [Source:PGSC_GENE%3BAcc:PGSC0003DMG402029354]
PGSC0003DMG400003861	Conserved gene of unknown function [Source:PGSC_GENE%3BAcc:PGSC0003DMG400003861]
PGSC0003DMG400022885	Aldehyde dehydrogenase family 7 member A1 [Source:PGSC_GENE%3BAcc:PGSC0003DMG400022885]
PGSC0003DMG400021247	Glutathione S-transferase [Source:PGSC_GENE%3BAcc:PGSC0003DMG400021247]
PGSC0003DMG400010572	RNA-binding region-containing protein [Source:PGSC_GENE%3BAcc:PGSC0003DMG400010572]
PGSC0003DMG400002790	Conserved gene of unknown function [Source:PGSC_GENE%3BAcc:PGSC0003DMG400002790]
PGSC0003DMG400024093	Ci21B protein [Source:PGSC_GENE%3BAcc:PGSC0003DMG400024093]
PGSC0003DMG400002328	Adipocyte plasma membrane-associated protein [Source:PGSC_GENE%3BAcc:PGSC0003DMG400002328]
Novel03275	RecName: Full=Probable linoleate 9S-lipoxygenase 4; AltName: Full=Root lipoxygenase>gi|1407703|gb|AAB67860.1| lipoxygenase [Solanum tuberosum]
PGSC0003DMG400000496	Formate dehydrogenase%2C mitochondrial [Source:PGSC_GENE%3BAcc:PGSC0003DMG400000496]
PGSC0003DMG400000208	Conserved gene of unknown function [Source:PGSC_GENE%3BAcc:PGSC0003DMG400000208]
PGSC0003DMG400013307	Aspartic proteinase nepenthesin-1 [Source:PGSC_GENE%3BAcc:PGSC0003DMG400013307]
PGSC0003DMG400007277	PII [Source:PGSC_GENE%3BAcc:PGSC0003DMG400007277]
PGSC0003DMG400024997	Indole-3-acetic acid-amido synthetase GH3.6 [Source:PGSC_GENE%3BAcc:PGSC0003DMG400024997]
PGSC0003DMG401028586	Mevalonate kinase [Source:PGSC_GENE%3BAcc:PGSC0003DMG401028586]
PGSC0003DMG401021334	ML domain protein [Source:PGSC_GENE%3BAcc:PGSC0003DMG401021334]
PGSC0003DMG400030880	DNA-directed RNA polymerase [Source:PGSC_GENE%3BAcc:PGSC0003DMG400030880]
PGSC0003DMG402001731	Conserved gene of unknown function [Source:PGSC_GENE%3BAcc:PGSC0003DMG402001731]
PGSC0003DMG400001149	Allene oxide synthase 2 [Source:PGSC_GENE%3BAcc:PGSC0003DMG400001149]
PGSC0003DMG400021563	Calcium lipid binding protein [Source:PGSC_GENE%3BAcc:PGSC0003DMG400021563]
Novel03343	BURP domain-containing protein 17-like [Solanum melongena]
PGSC0003DMG400006863	YA3 [Source:PGSC_GENE%3BAcc:PGSC0003DMG400006863]
PGSC0003DMG400031818	TPR Domain containing protein [Source:PGSC_GENE%3BAcc:PGSC0003DMG400031818]
PGSC0003DMG400005950	Multicystatin [Source:PGSC_GENE%3BAcc:PGSC0003DMG400005950]
PGSC0003DMG400017171	Actin depolymerizing factor 6 [Source:PGSC_GENE%3BAcc:PGSC0003DMG400017171]
PGSC0003DMG400020471	Isoflavone reductase homolog [Source:PGSC_GENE%3BAcc:PGSC0003DMG400020471]
Novel03513	PREDICTED: casein kinase I isoform delta-like [Solanum tuberosum]
PGSC0003DMG400010265	(+)-neomenthol dehydrogenase [Source:PGSC_GENE%3BAcc:PGSC0003DMG400010265]
PGSC0003DMG400002895	Sucrose synthase [Source:PGSC_GENE%3BAcc:PGSC0003DMG400002895]
Novel03523	PREDICTED: cytochrome P450 83B1-like [Solanum tuberosum]
PGSC0003DMG400011954	Non-specific lipid-transfer protein 1 [Source:PGSC_GENE%3BAcc:PGSC0003DMG400011954]
PGSC0003DMG400032251	Conserved gene of unknown function [Source:PGSC_GENE%3BAcc:PGSC0003DMG400032251]
PGSC0003DMG400011042	Cytochrome P450 [Source:PGSC_GENE%3BAcc:PGSC0003DMG400011042]
PGSC0003DMG400006160	Fasciclin-like arabinogalactan protein 2 [Source:PGSC_GENE%3BAcc:PGSC0003DMG400006160]
PGSC0003DMG400008311	50 kDa ketoavyl-ACP synthase [Source:PGSC_GENE%3BAcc:PGSC0003DMG400008311]
PGSC0003DMG400029866	Amino acid transporter [Source:PGSC_GENE%3BAcc:PGSC0003DMG400029866]
PGSC0003DMG400025813	CXE carboxylesterase [Source:PGSC_GENE%3BAcc:PGSC0003DMG400025813]
PGSC0003DMG400020298	CBS domain-containing protein [Source:PGSC_GENE%3BAcc:PGSC0003DMG400020298]
PGSC0003DMG400010115	C2 domain-containing protein [Source:PGSC_GENE%3BAcc:PGSC0003DMG400010115]
PGSC0003DMG400031758	Phospholipase A1 [Source:PGSC_GENE%3BAcc:PGSC0003DMG400031758]
PGSC0003DMG400024003	FAD binding domain containing protein [Source:PGSC_GENE%3BAcc:PGSC0003DMG400024003]
PGSC0003DMG400018545	Protein phosphatase [Source:PGSC_GENE%3BAcc:PGSC0003DMG400018545]
PGSC0003DMG400030348	MYB-like transcription factor DIVARICATA [Source:PGSC_GENE%3BAcc:PGSC0003DMG400030348]
PGSC0003DMG400027268	GTP-binding protein lepa [Source:PGSC_GENE%3BAcc:PGSC0003DMG400027268]
PGSC0003DMG400024357	DnaJ isoform [Source:PGSC_GENE%3BAcc:PGSC0003DMG400024357]
PGSC0003DMG401022475	Phototropin-2 [Source:PGSC_GENE%3BAcc:PGSC0003DMG401022475]

## Sheet: tan
Gene_id	Gene_description
PGSC0003DMG400018485	Dehydration-responsive element-binding protein 2D [Source:PGSC_GENE%3BAcc:PGSC0003DMG400018485]
PGSC0003DMG400006506	Cysteine synthase[Source:PGSC_GENE%3BAcc:PGSC0003DMG400006506]
PGSC0003DMG400018401	Gene of unknown function [Source:PGSC_GENE%3BAcc:PGSC0003DMG400018401]
PGSC0003DMG400029615	Inosine triphosphate pyrophosphatase[Source:PGSC_GENE%3BAcc:PGSC0003DMG400029615]
PGSC0003DMG400018398	Conserved gene of unknown function [Source:PGSC_GENE%3BAcc:PGSC0003DMG400018398]
PGSC0003DMG402005881	Ferredoxin-3%2C chloroplast[Source:PGSC_GENE%3BAcc:PGSC0003DMG402005881]
PGSC0003DMG400018375	Wound induced protein [Source:PGSC_GENE%3BAcc:PGSC0003DMG400018375]
PGSC0003DMG400029391	Poly(A) polymerase beta [Source:PGSC_GENE%3BAcc:PGSC0003DMG400029391]
PGSC0003DMG400003108	Bromodomain-containing RNA-binding protein 1 [Source:PGSC_GENE%3BAcc:PGSC0003DMG400003108]
PGSC0003DMG400007665	Cinnamoyl-CoA reductase[Source:PGSC_GENE%3BAcc:PGSC0003DMG400007665]
PGSC0003DMG400004629	Epoxide hydrolase 1 [Source:PGSC_GENE%3BAcc:PGSC0003DMG400004629]
PGSC0003DMG400013828	Vacoular processing enzyme 1 [Source:PGSC_GENE%3BAcc:PGSC0003DMG400013828]
PGSC0003DMG400002804	USP [Source:PGSC_GENE%3BAcc:PGSC0003DMG400002804]
PGSC0003DMG400018240	Low temperature and salt responsive protein [Source:PGSC_GENE%3BAcc:PGSC0003DMG400018240]
PGSC0003DMG400001419	LO4 [Source:PGSC_GENE%3BAcc:PGSC0003DMG400001419]
PGSC0003DMG400033879	Jasmonic acid-amino acid-conjugating enzyme [Source:PGSC_GENE%3BAcc:PGSC0003DMG400033879]
PGSC0003DMG400030649	Armadillo/beta-catenin repeat family protein [Source:PGSC_GENE%3BAcc:PGSC0003DMG400030649]
PGSC0003DMG400028491	CBL-interacting protein kinase 6 [Source:PGSC_GENE%3BAcc:PGSC0003DMG400028491]
PGSC0003DMG400021545	Conserved gene of unknown function [Source:PGSC_GENE%3BAcc:PGSC0003DMG400021545]
PGSC0003DMG400006478	GTP-binding nuclear protein Ran1 [Source:PGSC_GENE%3BAcc:PGSC0003DMG400006478]
PGSC0003DMG400010655	Phosphoric diester hydrolase [Source:PGSC_GENE%3BAcc:PGSC0003DMG400010655]
PGSC0003DMG401012406	Protein yippee [Source:PGSC_GENE%3BAcc:PGSC0003DMG401012406]
PGSC0003DMG400013546	Sucrose synthase 2 [Source:PGSC_GENE%3BAcc:PGSC0003DMG400013546]
Novel00852	PREDICTED: pyruvate decarboxylase 1-like [Solanum tuberosum]
PGSC0003DMG400017643	Conserved gene of unknown function [Source:PGSC_GENE%3BAcc:PGSC0003DMG400017643]
PGSC0003DMG400030961	BEL30 protein [Source:PGSC_GENE%3BAcc:PGSC0003DMG400030961]
PGSC0003DMG400017261	Gene of unknown function [Source:PGSC_GENE%3BAcc:PGSC0003DMG400017261]
Novel02586	PREDICTED: LOW QUALITY PROTEIN: flavin-containing monooxygenase FMO GS-OX5-like [Solanum tuberosum]
PGSC0003DMG400002728	Homeodomain [Source:PGSC_GENE%3BAcc:PGSC0003DMG400002728]
PGSC0003DMG400030771	Alcohol dehydrogenase 3 [Source:PGSC_GENE%3BAcc:PGSC0003DMG400030771]
PGSC0003DMG400015637	Aspartate aminotransferase [Source:PGSC_GENE%3BAcc:PGSC0003DMG400015637]
PGSC0003DMG400009092	ADP-ribosylation factor [Source:PGSC_GENE%3BAcc:PGSC0003DMG400009092]
PGSC0003DMG400012120	Conserved gene of unknown function [Source:PGSC_GENE%3BAcc:PGSC0003DMG400012120]
PGSC0003DMG400006903	B12D [Source:PGSC_GENE%3BAcc:PGSC0003DMG400006903]
PGSC0003DMG400000555	Nam 1 [Source:PGSC_GENE%3BAcc:PGSC0003DMG400000555]
PGSC0003DMG400001313	UPA19 [Source:PGSC_GENE%3BAcc:PGSC0003DMG400001313]
PGSC0003DMG400018397	Wound induced protein [Source:PGSC_GENE%3BAcc:PGSC0003DMG400018397]
PGSC0003DMG400030927	Hemoglobin [Source:PGSC_GENE%3BAcc:PGSC0003DMG400030927]
Novel03215	40S ribosomal protein S6-like [Solanum tuberosum]>gi|82623405|gb|ABB87117.1| unknown [Solanum tuberosum]
PGSC0003DMG400024982	Conserved gene of unknown function [Source:PGSC_GENE%3BAcc:PGSC0003DMG400024982]
PGSC0003DMG400037737	BZIP DNA-binding protein [Source:PGSC_GENE%3BAcc:PGSC0003DMG400037737]
Novel01824	PREDICTED: uncharacterized protein LOC102602167 [Solanum tuberosum]

## Sheet: black
Gene_id	Gene_description
PGSC0003DMG400032777	L-ascorbate peroxidase 1%2C cytosolic [Source:PGSC_GENE%3BAcc:PGSC0003DMG400032777]
Novel02125	--
PGSC0003DMG400030801	Gene of unknown function [Source:PGSC_GENE%3BAcc:PGSC0003DMG400030801]
PGSC0003DMG400015196	Conserved gene of unknown function [Source:PGSC_GENE%3BAcc:PGSC0003DMG400015196]
PGSC0003DMG400011416	Phosducin [Source:PGSC_GENE%3BAcc:PGSC0003DMG400011416]
PGSC0003DMG401025057	Inositol-1%2C4%2C5-triphosphate-5-phosphatase [Source:PGSC_GENE%3BAcc:PGSC0003DMG401025057]
PGSC0003DMG400006330	Conserved gene of unknown function [Source:PGSC_GENE%3BAcc:PGSC0003DMG400006330]
PGSC0003DMG400004022	Conserved gene of unknown function [Source:PGSC_GENE%3BAcc:PGSC0003DMG400004022]
PGSC0003DMG400006643	Gene of unknown function [Source:PGSC_GENE%3BAcc:PGSC0003DMG400006643]
PGSC0003DMG400001451	Folate carrier protein [Source:PGSC_GENE%3BAcc:PGSC0003DMG400001451]
PGSC0003DMG400012994	Hydrolase%2C alpha/beta fold family [Source:PGSC_GENE%3BAcc:PGSC0003DMG400012994]
PGSC0003DMG400031731	Feruloyl transferase [Source:PGSC_GENE%3BAcc:PGSC0003DMG400031731]
PGSC0003DMG400019676	Cell division cycle protein 48 homolog [Source:PGSC_GENE%3BAcc:PGSC0003DMG400019676]
PGSC0003DMG400009999	RNA recognition motif-containing protein [Source:PGSC_GENE%3BAcc:PGSC0003DMG400009999]
PGSC0003DMG401003132	Gene of unknown function [Source:PGSC_GENE%3BAcc:PGSC0003DMG401003132]
PGSC0003DMG400001879	Annexin p35 [Source:PGSC_GENE%3BAcc:PGSC0003DMG400001879]
PGSC0003DMG402024222	BRASSINOSTEROID INSENSITIVE 1-associated receptor kinase 1 [Source:PGSC_GENE%3BAcc:PGSC0003DMG402024222]
PGSC0003DMG400036082	40S ribosomal protein S8 [Source:PGSC_GENE%3BAcc:PGSC0003DMG400036082]
PGSC0003DMG400002493	Nucleosome assembly protein 1 4 [Source:PGSC_GENE%3BAcc:PGSC0003DMG400002493]
PGSC0003DMG400011513	Glucose regulated repressor protein [Source:PGSC_GENE%3BAcc:PGSC0003DMG400011513]
Novel00018	PREDICTED: replication protein A 70 kDa DNA-binding subunit B-like [Solanum tuberosum]
Novel02465	--
Novel00996	PREDICTED: vacuolar protein sorting-associated protein 41 homolog [Solanum tuberosum]
PGSC0003DMG400005001	Alcohol dehydrogenase [Source:PGSC_GENE%3BAcc:PGSC0003DMG400005001]
Novel00965	PREDICTED: serine/threonine-protein kinase TOR-like isoform X1 [Solanum tuberosum]>gi|565391719|ref|XP_006361565.1| PREDICTED: serine/threonine-protein kinase TOR-like isoform X2 [Solanum tuberosum]
PGSC0003DMG400009793	Conserved gene of unknown function [Source:PGSC_GENE%3BAcc:PGSC0003DMG400009793]
PGSC0003DMG400024501	Kinesin light chain [Source:PGSC_GENE%3BAcc:PGSC0003DMG400024501]
PGSC0003DMG400002576	Glycylpeptide N-tetradecanoyltransferase [Source:PGSC_GENE%3BAcc:PGSC0003DMG400002576]
Novel02149	PREDICTED: vacuolar protein sorting-associated protein 26A isoform X2 [Solanum lycopersicum]
PGSC0003DMG400030340	17.6 kD class I small heat shock protein [Source:PGSC_GENE%3BAcc:PGSC0003DMG400030340]
PGSC0003DMG400018060	Zinc finger protein [Source:PGSC_GENE%3BAcc:PGSC0003DMG400018060]
PGSC0003DMG400012250	Cytochrome C oxidase assembly protein cox11 [Source:PGSC_GENE%3BAcc:PGSC0003DMG400012250]
Novel00743	PREDICTED: putative disease resistance protein RGA3-like [Solanum tuberosum]
PGSC0003DMG400026262	Conserved gene of unknown function [Source:PGSC_GENE%3BAcc:PGSC0003DMG400026262]
Novel03081	PREDICTED: organic cation/carnitine transporter 7-like [Solanum tuberosum]
PGSC0003DMG400023345	ARF domain class transcription factor [Source:PGSC_GENE%3BAcc:PGSC0003DMG400023345]
PGSC0003DMG400011653	Protein LRP16 [Source:PGSC_GENE%3BAcc:PGSC0003DMG400011653]
PGSC0003DMG400026329	Bifunctional nitrilase/nitrile hydratase NIT4B [Source:PGSC_GENE%3BAcc:PGSC0003DMG400026329]
Novel03178	PREDICTED: 40S ribosomal protein S3-3-like [Solanum tuberosum]
PGSC0003DMG400015460	Sugar transporter [Source:PGSC_GENE%3BAcc:PGSC0003DMG400015460]
Novel03052	PREDICTED: protein RER1B-like [Nicotiana sylvestris]>gi|698461440|ref|XP_009781774.1| PREDICTED: protein RER1B-like [Nicotiana sylvestris]>gi|698461444|ref|XP_009781775.1| PREDICTED: protein RER1B-like [Nicotiana sylvestris]
PGSC0003DMG400002087	Ribosomal pseudouridine synthase [Source:PGSC_GENE%3BAcc:PGSC0003DMG400002087]
PGSC0003DMG400000991	Mitochondrial glycoprotein [Source:PGSC_GENE%3BAcc:PGSC0003DMG400000991]
Novel03135	PREDICTED: probable protein phosphatase 2C 60-like [Solanum tuberosum]
Novel01164	PREDICTED: uncharacterized protein LOC102597756 [Solanum tuberosum]
PGSC0003DMG400025841	Anthranilate N-hydroxycinnamoyl/benzoyltransferase [Source:PGSC_GENE%3BAcc:PGSC0003DMG400025841]
PGSC0003DMG401020044	ER auxin binding protein 1 [Source:PGSC_GENE%3BAcc:PGSC0003DMG401020044]
PGSC0003DMG400017933	Ribosomal protein L19 [Source:PGSC_GENE%3BAcc:PGSC0003DMG400017933]
PGSC0003DMG400007778	Protein yippee [Source:PGSC_GENE%3BAcc:PGSC0003DMG400007778]
PGSC0003DMG400002671	Protein G10 [Source:PGSC_GENE%3BAcc:PGSC0003DMG400002671]
PGSC0003DMG400017130	Conserved gene of unknown function [Source:PGSC_GENE%3BAcc:PGSC0003DMG400017130]
PGSC0003DMG400010779	Oxysterol-binding family protein [Source:PGSC_GENE%3BAcc:PGSC0003DMG400010779]
Novel02148	--
PGSC0003DMG400000451	Signal recognition particle receptor subunit beta [Source:PGSC_GENE%3BAcc:PGSC0003DMG400000451]
Novel00387	PREDICTED: putative L-type lectin-domain containing receptor kinase II.2 isoform X2 [Solanum lycopersicum]
Novel02864	PREDICTED: tropinone reductase homolog [Solanum tuberosum]
PGSC0003DMG400002819	Eukaryotic translation initiation factor 5A-4 [Source:PGSC_GENE%3BAcc:PGSC0003DMG400002819]
PGSC0003DMG400018894	Gene of unknown function [Source:PGSC_GENE%3BAcc:PGSC0003DMG400018894]
PGSC0003DMG400008777	ATP binding protein [Source:PGSC_GENE%3BAcc:PGSC0003DMG400008777]
PGSC0003DMG400001863	Nonsense-mediated mRNA decay protein [Source:PGSC_GENE%3BAcc:PGSC0003DMG400001863]
PGSC0003DMG400003196	Two-component system sensor histidine kinase/response regulator [Source:PGSC_GENE%3BAcc:PGSC0003DMG400003196]
PGSC0003DMG400008033	Purine permease [Source:PGSC_GENE%3BAcc:PGSC0003DMG400008033]
PGSC0003DMG400012347	Copper-transporting atpase p-type [Source:PGSC_GENE%3BAcc:PGSC0003DMG400012347]
Novel02765	PREDICTED: 60S ribosomal protein L35-like [Solanum tuberosum]
PGSC0003DMG400031457	Phenylalanine ammonia-lyase 1 [Source:PGSC_GENE%3BAcc:PGSC0003DMG400031457]
Novel02286	PREDICTED: probable DNA primase large subunit-like isoform X3 [Solanum tuberosum]
PGSC0003DMG400009363	MADS16 [Source:PGSC_GENE%3BAcc:PGSC0003DMG400009363]
PGSC0003DMG400030116	Conserved gene of unknown function [Source:PGSC_GENE%3BAcc:PGSC0003DMG400030116]
PGSC0003DMG400021213	Argonaute protein group [Source:PGSC_GENE%3BAcc:PGSC0003DMG400021213]
PGSC0003DMG400016016	Chorismate synthase 2%2C chloroplastic [Source:PGSC_GENE%3BAcc:PGSC0003DMG400016016]
Novel02132	PREDICTED: ER membrane protein complex subunit 10-like isoform X1 [Solanum tuberosum]>gi|565388423|ref|XP_006359977.1| PREDICTED: ER membrane protein complex subunit 10-like isoform X2 [Solanum tuberosum]>gi|565388425|ref|XP_006359978.1| PREDICTED: ER membrane protein complex subunit 10-like isoform X3 [Solanum tuberosum]
PGSC0003DMG400001597	ER lumen protein retaining receptor [Source:PGSC_GENE%3BAcc:PGSC0003DMG400001597]
PGSC0003DMG400007966	Annexin [Source:PGSC_GENE%3BAcc:PGSC0003DMG400007966]
PGSC0003DMG401019061	Ligatin [Source:PGSC_GENE%3BAcc:PGSC0003DMG401019061]
PGSC0003DMG402015781	Conserved gene of unknown function [Source:PGSC_GENE%3BAcc:PGSC0003DMG402015781]
PGSC0003DMG400012810	Scramblase family protein [Source:PGSC_GENE%3BAcc:PGSC0003DMG400012810]
Novel03020	--
PGSC0003DMG400010159	Conserved gene of unknown function [Source:PGSC_GENE%3BAcc:PGSC0003DMG400010159]
PGSC0003DMG400001126	Zinc knuckle (CCHC-type) family protein [Source:PGSC_GENE%3BAcc:PGSC0003DMG400001126]
Novel01178	PREDICTED: uncharacterized protein LOC102602468 isoform X1 [Solanum tuberosum]>gi|565356104|ref|XP_006344912.1| PREDICTED: uncharacterized protein LOC102602468 isoform X2 [Solanum tuberosum]
PGSC0003DMG400001246	Urease [Source:PGSC_GENE%3BAcc:PGSC0003DMG400001246]
PGSC0003DMG400004052	Serine/threonine protein phosphatase 2a regulatory subunit A [Source:PGSC_GENE%3BAcc:PGSC0003DMG400004052]
PGSC0003DMG402008350	28 kDa small subunit ribosomal protein [Source:PGSC_GENE%3BAcc:PGSC0003DMG402008350]
PGSC0003DMG400040535	Protein transport protein Sec61 subunit beta [Source:PGSC_GENE%3BAcc:PGSC0003DMG400040535]
PGSC0003DMG400008818	Prf interactor 30137 [Source:PGSC_GENE%3BAcc:PGSC0003DMG400008818]
Novel00253	PREDICTED: dual specificity protein kinase splA-like isoform X1 [Solanum tuberosum]
PGSC0003DMG400025630	Conserved gene of unknown function [Source:PGSC_GENE%3BAcc:PGSC0003DMG400025630]
PGSC0003DMG400001513	50S robosomal protein L11 [Source:PGSC_GENE%3BAcc:PGSC0003DMG400001513]
PGSC0003DMG400040542	Gene of unknown function [Source:PGSC_GENE%3BAcc:PGSC0003DMG400040542]
PGSC0003DMG402016322	MATH domain-containing protein [Source:PGSC_GENE%3BAcc:PGSC0003DMG402016322]
PGSC0003DMG400018130	D-3-phosphoglycerate dehydrogenase [Source:PGSC_GENE%3BAcc:PGSC0003DMG400018130]
PGSC0003DMG400007578	Conserved gene of unknown function [Source:PGSC_GENE%3BAcc:PGSC0003DMG400007578]
PGSC0003DMG400018012	Conserved gene of unknown function [Source:PGSC_GENE%3BAcc:PGSC0003DMG400018012]
PGSC0003DMG400027073	Zinc ion binding protein [Source:PGSC_GENE%3BAcc:PGSC0003DMG400027073]
PGSC0003DMG400022379	Epoxide hydrolase [Source:PGSC_GENE%3BAcc:PGSC0003DMG400022379]
PGSC0003DMG400000720	GTP-binding protein [Source:PGSC_GENE%3BAcc:PGSC0003DMG400000720]
PGSC0003DMG400027669	FH protein NFH2 [Source:PGSC_GENE%3BAcc:PGSC0003DMG400027669]
PGSC0003DMG400018659	Dimethylaniline monooxygenase [Source:PGSC_GENE%3BAcc:PGSC0003DMG400018659]
PGSC0003DMG400029397	Conserved gene of unknown function [Source:PGSC_GENE%3BAcc:PGSC0003DMG400029397]
PGSC0003DMG400007079	Integral membrane single C2 domain protein [Source:PGSC_GENE%3BAcc:PGSC0003DMG400007079]
PGSC0003DMG401006052	SecA-type chloroplast protein transport factor [Source:PGSC_GENE%3BAcc:PGSC0003DMG401006052]
PGSC0003DMG400016393	Pre-mRNA branch site protein p14 [Source:PGSC_GENE%3BAcc:PGSC0003DMG400016393]
PGSC0003DMG400026559	Conserved gene of unknown function [Source:PGSC_GENE%3BAcc:PGSC0003DMG400026559]
PGSC0003DMG400023826	Gene of unknown function [Source:PGSC_GENE%3BAcc:PGSC0003DMG400023826]
PGSC0003DMG400011537	Alpha-tubulin [Source:PGSC_GENE%3BAcc:PGSC0003DMG400011537]
PGSC0003DMG400011502	PEP carboxylase kinase [Source:PGSC_GENE%3BAcc:PGSC0003DMG400011502]
Novel03478	PREDICTED: HUA2-like protein 3-like [Solanum tuberosum]
PGSC0003DMG400017760	MADS-box protein 15 [Source:PGSC_GENE%3BAcc:PGSC0003DMG400017760]
Novel03456	--
PGSC0003DMG400007603	I-box binding factor [Source:PGSC_GENE%3BAcc:PGSC0003DMG400007603]
PGSC0003DMG400002061	Protein PPLZ12 [Source:PGSC_GENE%3BAcc:PGSC0003DMG400002061]
PGSC0003DMG400027412	Protein PPLZ12 [Source:PGSC_GENE%3BAcc:PGSC0003DMG400027412]
PGSC0003DMG400036851	Actin-depolymerizing factor 2 [Source:PGSC_GENE%3BAcc:PGSC0003DMG400036851]
PGSC0003DMG400011315	Eukaryotic translation initiation factor 2 gamma subunit [Source:PGSC_GENE%3BAcc:PGSC0003DMG400011315]
PGSC0003DMG400006207	60S ribosomal protein L7A [Source:PGSC_GENE%3BAcc:PGSC0003DMG400006207]
PGSC0003DMG400025342	Homeobox [Source:PGSC_GENE%3BAcc:PGSC0003DMG400025342]
PGSC0003DMG400021423	Homeodomain leucine-zipper 1 [Source:PGSC_GENE%3BAcc:PGSC0003DMG400021423]
PGSC0003DMG400009581	SKP1 [Source:PGSC_GENE%3BAcc:PGSC0003DMG400009581]
PGSC0003DMG400028600	Pentatricopeptide repeat-containing protein [Source:PGSC_GENE%3BAcc:PGSC0003DMG400028600]
PGSC0003DMG400024280	Triose phosphate/phosphate translocator%2C non-green plastid%2C chloroplast [Source:PGSC_GENE%3BAcc:PGSC0003DMG400024280]
PGSC0003DMG400015148	Conserved gene of unknown function [Source:PGSC_GENE%3BAcc:PGSC0003DMG400015148]
PGSC0003DMG400006219	Conserved gene of unknown function [Source:PGSC_GENE%3BAcc:PGSC0003DMG400006219]
PGSC0003DMG400019405	24 kDa seed maturation protein [Source:PGSC_GENE%3BAcc:PGSC0003DMG400019405]
PGSC0003DMG400007259	Conserved gene of unknown function [Source:PGSC_GENE%3BAcc:PGSC0003DMG400007259]
PGSC0003DMG400033546	Glucosyltransferase [Source:PGSC_GENE%3BAcc:PGSC0003DMG400033546]
PGSC0003DMG400003446	Undecaprenyl pyrophosphate synthetase [Source:PGSC_GENE%3BAcc:PGSC0003DMG400003446]
PGSC0003DMG400030380	Conserved gene of unknown function [Source:PGSC_GENE%3BAcc:PGSC0003DMG400030380]
PGSC0003DMG400013863	Conserved gene of unknown function [Source:PGSC_GENE%3BAcc:PGSC0003DMG400013863]
PGSC0003DMG400011597	Developmentally regulated GTP-binding protein [Source:PGSC_GENE%3BAcc:PGSC0003DMG400011597]
PGSC0003DMG400015804	26S proteasome subunit 4 [Source:PGSC_GENE%3BAcc:PGSC0003DMG400015804]
PGSC0003DMG400016826	NAD-dependent isocitrate dehydrogenase [Source:PGSC_GENE%3BAcc:PGSC0003DMG400016826]
PGSC0003DMG400004881	Beta-galactosidase [Source:PGSC_GENE%3BAcc:PGSC0003DMG400004881]
PGSC0003DMG400020255	Mitochondrial import receptor subunit TOM20 [Source:PGSC_GENE%3BAcc:PGSC0003DMG400020255]
PGSC0003DMG400000008	Transcription factor [Source:PGSC_GENE%3BAcc:PGSC0003DMG400000008]
Novel02212	PREDICTED: uncharacterized protein LOC102592829 [Solanum tuberosum]
PGSC0003DMG400012747	ATP binding protein [Source:PGSC_GENE%3BAcc:PGSC0003DMG400012747]
Novel02807	PREDICTED: uncharacterized protein LOC102585332 [Solanum tuberosum]
PGSC0003DMG400030719	F-box protein [Source:PGSC_GENE%3BAcc:PGSC0003DMG400030719]
PGSC0003DMG400031773	Transcription elongation factor 1 homolog [Source:PGSC_GENE%3BAcc:PGSC0003DMG400031773]
PGSC0003DMG400020251	Nuclear transport factor [Source:PGSC_GENE%3BAcc:PGSC0003DMG400020251]
PGSC0003DMG400008206	FtsH protease [Source:PGSC_GENE%3BAcc:PGSC0003DMG400008206]
PGSC0003DMG400000089	Aldose 1-epimerase [Source:PGSC_GENE%3BAcc:PGSC0003DMG400000089]
PGSC0003DMG400024037	Aminotransferase ybdL [Source:PGSC_GENE%3BAcc:PGSC0003DMG400024037]
Novel01570	PREDICTED: uncharacterized protein LOC102604218 isoform X1 [Solanum tuberosum]
PGSC0003DMG400006100	Restricted tev movement 1 [Source:PGSC_GENE%3BAcc:PGSC0003DMG400006100]
PGSC0003DMG400033112	Heavy-metal-associated domain-containing protein [Source:PGSC_GENE%3BAcc:PGSC0003DMG400033112]
PGSC0003DMG400020193	Sialyltransferase [Source:PGSC_GENE%3BAcc:PGSC0003DMG400020193]
PGSC0003DMG400020842	Conserved gene of unknown function [Source:PGSC_GENE%3BAcc:PGSC0003DMG400020842]
PGSC0003DMG400022297	Syntaxin-51 [Source:PGSC_GENE%3BAcc:PGSC0003DMG400022297]
Novel00872	PREDICTED: uncharacterized protein LOC102597257 isoform X2 [Solanum tuberosum]
PGSC0003DMG400000829	Transmembrane protein TPARL [Source:PGSC_GENE%3BAcc:PGSC0003DMG400000829]
PGSC0003DMG400028315	Ninja-family protein AFP2 [Source:PGSC_GENE%3BAcc:PGSC0003DMG400028315]
PGSC0003DMG400017862	Potassium transporter 11 [Source:PGSC_GENE%3BAcc:PGSC0003DMG400017862]
Novel01279	PREDICTED: uncharacterized protein LOC102588035 [Solanum tuberosum]
PGSC0003DMG400000379	PERK1 kinase [Source:PGSC_GENE%3BAcc:PGSC0003DMG400000379]
Novel00035	PREDICTED: acyl-CoA-binding domain-containing protein 4 [Nicotiana sylvestris]
Novel00111	PREDICTED: vacuolar protein sorting-associated protein 2 homolog 3-like isoform X1 [Solanum tuberosum]>gi|565404395|ref|XP_006367627.1| PREDICTED: vacuolar protein sorting-associated protein 2 homolog 3-like isoform X2 [Solanum tuberosum]
PGSC0003DMG400001672	Protoheme IX farnesyltransferase [Source:PGSC_GENE%3BAcc:PGSC0003DMG400001672]
PGSC0003DMG400005844	B2 protein [Source:PGSC_GENE%3BAcc:PGSC0003DMG400005844]
PGSC0003DMG402004870	26S protease regulatory subunit [Source:PGSC_GENE%3BAcc:PGSC0003DMG402004870]
PGSC0003DMG400009166	Pumilio domain-containing protein PPD1 [Source:PGSC_GENE%3BAcc:PGSC0003DMG400009166]
PGSC0003DMG400010076	Zinc finger protein [Source:PGSC_GENE%3BAcc:PGSC0003DMG400010076]
PGSC0003DMG400004999	Soluble inorganic pyrophosphatase [Source:PGSC_GENE%3BAcc:PGSC0003DMG400004999]
PGSC0003DMG400012391	4-methyl-5(B-hydroxyethyl)-thiazol monophosphate biosynthesis enzyme [Source:PGSC_GENE%3BAcc:PGSC0003DMG400012391]
PGSC0003DMG400011293	Plasma membrane polypeptide [Source:PGSC_GENE%3BAcc:PGSC0003DMG400011293]
PGSC0003DMG400002577	Casein kinase [Source:PGSC_GENE%3BAcc:PGSC0003DMG400002577]
PGSC0003DMG400022302	SWIb domain-containing protein [Source:PGSC_GENE%3BAcc:PGSC0003DMG400022302]
Novel02053	PREDICTED: mediator of RNA polymerase II transcription subunit 15a-like isoform X2 [Solanum tuberosum]
Novel02302	--
PGSC0003DMG400019856	Poly(A) polymerase [Source:PGSC_GENE%3BAcc:PGSC0003DMG400019856]
Novel03318	PREDICTED: uncharacterized protein LOC102603290 [Solanum tuberosum]
Novel02102	PREDICTED: protein LSM12 homolog [Solanum tuberosum]
PGSC0003DMG400015598	Conserved gene of unknown function [Source:PGSC_GENE%3BAcc:PGSC0003DMG400015598]
Novel00386	PREDICTED: probable serine/threonine-protein kinase NAK isoform X1 [Solanum lycopersicum]
PGSC0003DMG400006348	Gene of unknown function [Source:PGSC_GENE%3BAcc:PGSC0003DMG400006348]
PGSC0003DMG400018477	F-box protein [Source:PGSC_GENE%3BAcc:PGSC0003DMG400018477]
Novel03605	PREDICTED: putative late blight resistance protein homolog R1B-16-like [Solanum tuberosum]
PGSC0003DMG402006689	Gene of unknown function [Source:PGSC_GENE%3BAcc:PGSC0003DMG402006689]
PGSC0003DMG400028502	Prolyl-tRNA synthetase [Source:PGSC_GENE%3BAcc:PGSC0003DMG400028502]
PGSC0003DMG400006636	Sugar transporter [Source:PGSC_GENE%3BAcc:PGSC0003DMG400006636]
Novel01074	PREDICTED: E3 ubiquitin-protein ligase RNF13-like [Solanum tuberosum]
PGSC0003DMG400024218	Conserved gene of unknown function [Source:PGSC_GENE%3BAcc:PGSC0003DMG400024218]
PGSC0003DMG400024923	Conserved gene of unknown function [Source:PGSC_GENE%3BAcc:PGSC0003DMG400024923]
Novel00933	PREDICTED: GTPase-activating protein GYP1-like [Solanum tuberosum]
PGSC0003DMG400027679	Conserved gene of unknown function [Source:PGSC_GENE%3BAcc:PGSC0003DMG400027679]
PGSC0003DMG400009503	Conserved gene of unknown function [Source:PGSC_GENE%3BAcc:PGSC0003DMG400009503]
Novel01179	PREDICTED: uncharacterized protein LOC102605499 [Solanum tuberosum]
PGSC0003DMG400013232	Serine/threonine-protein kinase PBS1 [Source:PGSC_GENE%3BAcc:PGSC0003DMG400013232]
PGSC0003DMG400028516	Cytochrome c1-1%2C heme protein%2C mitochondrial [Source:PGSC_GENE%3BAcc:PGSC0003DMG400028516]
PGSC0003DMG401031741	UPA16 [Source:PGSC_GENE%3BAcc:PGSC0003DMG401031741]
PGSC0003DMG400007436	SLF-interacting SKP1 [Source:PGSC_GENE%3BAcc:PGSC0003DMG400007436]
PGSC0003DMG400005834	Conserved gene of unknown function [Source:PGSC_GENE%3BAcc:PGSC0003DMG400005834]
PGSC0003DMG401001521	Rab escort protein [Source:PGSC_GENE%3BAcc:PGSC0003DMG401001521]
PGSC0003DMG400004140	Conserved gene of unknown function [Source:PGSC_GENE%3BAcc:PGSC0003DMG400004140]
Novel00443	PREDICTED: cinnamoyl-CoA reductase 1-like [Solanum tuberosum]
Novel03591	PREDICTED: CAP-Gly domain-containing linker protein 1-like isoform X1 [Solanum tuberosum]
PGSC0003DMG400015124	BZIP transcription factor bZIP109 [Source:PGSC_GENE%3BAcc:PGSC0003DMG400015124]
PGSC0003DMG400028799	Pollen-specific C2 domain containing protein [Source:PGSC_GENE%3BAcc:PGSC0003DMG400028799]
PGSC0003DMG400025042	Copper ion binding protein [Source:PGSC_GENE%3BAcc:PGSC0003DMG400025042]
PGSC0003DMG400027035	Nucleic acid binding protein [Source:PGSC_GENE%3BAcc:PGSC0003DMG400027035]
