# Supplementary material for: Comparative Transcriptome and Metabolome Profiling Revealed Molecular Cascade Events During the Enzymatic Browning of Potato Tubers After Cutting
Source: Plants (Basel). 2025 Jun 13;14(12):1817. doi: 10.3390/plants14121817 (PMC12196699; doi:10.3390/plants14121817)
Supplement: Supplementary file 1 [file plants-14-01817-s001.zip › Table S12 Differentially accumulated metabolites.xlsx]

## Sheet: Sheet1
Table S12 differentially accumulated metabolites (DAMs)
Compound_ID	Name	Other_name(Kegg_name)	Formula	Molecular Weight	RT [min]	m/z	Kegg_ID	KEGG_pathway	HMDB_ID	Lipidmaps_ID	SuperClass(HMDB)	Class(HMDB)	SubClass(HMDB)	CATEGORY(Lipidmaps)	MAIN_CLASS(Lipidmaps)	SUB_CLASS(Lipidmaps)	mzCloud_Results	mzVault_Results	MassList_Results	Class_I	Class_II	Class_III	Class_IV	FC	log2FC	Pvalue	ROC	VIP	Up.Down	all_T_1	all_T_2	all_T_3	all_T_4	all_T_5	all_CK_1	all_CK_2	all_CK_3	all_CK_4	all_CK_6
Com_5394_pos	Erucic acid	Erucic acid; (13Z)-Docosenoic acid; cis-13-Docosenoic acid	C22 H42 O2	338.318	10.265	339.326	cpd:C08316	map01040 Biosynthesis of unsaturated fatty acids	HMDB0002068	--	Lipids and lipid-like molecules	Fatty Acyls	Fatty acids and conjugates	--	--	--	No results	No results	Full match	Lipids and lipid-like molecules	Fatty Acyls	Fatty acids and conjugates	Very long-chain fatty acids	9.34398	3.22404	5.35891e-09	1	1.83131	up	2.70358e+06	3.38854e+06	2.97961e+06	2.99099e+06	3.8154e+06	386044	321397	355800	296935	339113
Com_513_pos	tetranor-PGFM	--	C16 H26 O7	290.173	5.343	291.18	--	--	HMDB0258925	LMFA03010139	Lipids and lipid-like molecules	Fatty Acyls	Eicosanoids	Fatty Acyls [FA]	Eicosanoids [FA03]	Prostaglandins [FA0301]	Invalid mass	No results	No results	Lipids and lipid-like molecules	Fatty Acyls	Eicosanoids	Prostaglandins and related compounds	60.9217	5.92888	4.33363e-08	1	1.82483	up	7.7502e+07	1.19921e+08	5.9487e+07	1.22005e+08	9.60287e+07	1.42871e+06	1.52887e+06	1.83669e+06	1.86655e+06	1.13516e+06
Com_1297_pos	Pterosin G	--	C14 H18 O3	234.126	5.28	235.133	--	--	--	--	--	--	--	--	--	--	No results	No results	Full match	Benzenoids	Indanes	Indanones	Indanones	49.0923	5.61743	6.37729e-08	1	1.83458	up	2.71825e+07	2.44246e+07	1.75788e+07	3.29054e+07	2.14718e+07	443586	437039	526529	568094	541702
Com_661_neg	Monobutyl phthalate	--	C12 H14 O4	222.089	6.161	221.082	--	--	HMDB0013247	--	Benzenoids	Benzene and substituted derivatives	Benzoic acids and derivatives	--	--	--	Full match	Full match	Full match	Benzenoids	Benzene and substituted derivatives	Benzoic acids and derivatives	Benzoic acid esters	24.1277	4.59262	7.9529e-06	1	1.7843	up	3.16317e+07	6.70894e+07	1.71721e+07	2.87289e+07	4.41706e+07	2.34e+06	1.28373e+06	1.23591e+06	990918	1.97417e+06
Com_1707_neg	Timosaponin A1	--	C33 H54 O8	578.382	9.889	577.375	--	--	--	--	--	--	--	--	--	--	No results	No results	Full match	Lipids and lipid-like molecules	Steroids and steroid derivatives	Steroidal glycosides	Steroidal saponins	92.7257	6.5349	8.409e-06	1	1.82113	up	7.54013e+06	2.13898e+07	1.2159e+07	8.20767e+06	1.6784e+07	174659	144676	129803	129129	134378
Com_505_neg	p-Coumaric acid ethyl ester	--	C11 H12 O3	192.079	5.631	191.071	--	--	--	--	--	--	--	--	--	--	No results	No results	Full match	Phenylpropanoids and polyketides	Cinnamic acids and derivatives	Cinnamic acid esters	Cinnamic acid esters	19.8973	4.3145	1.084e-05	1	1.76009	up	2.6211e+07	6.07291e+07	3.2488e+07	7.37312e+07	8.26525e+07	2.61961e+06	4.72413e+06	2.50745e+06	2.57966e+06	1.43095e+06
Com_507_neg	3,4,5-Trimethoxycinnamic acid	--	C12 H14 O5	238.084	5.633	237.077	--	--	HMDB0002511	--	Phenylpropanoids and polyketides	Cinnamic acids and derivatives	Hydroxycinnamic acids and derivatives	--	--	--	No results	No results	Full match					26.5953	4.7331	1.11768e-05	1	1.77999	up	2.54197e+07	6.06276e+07	3.20222e+07	7.25592e+07	8.25605e+07	2.22695e+06	3.23922e+06	1.58893e+06	1.55369e+06	1.6633e+06
Com_1884_pos	Pterosin B	--	C14 H18 O2	218.131	5.363	219.138	--	--	HMDB0030759	--	Benzenoids	Indanes	Indanones	--	--	--	No results	No results	Full match	Benzenoids	Indanes	Indanones	Indanones	3.65009	1.86793	1.33058e-05	1	1.78493	up	1.41121e+07	1.23953e+07	1.09754e+07	1.93226e+07	1.56929e+07	3.95228e+06	3.46259e+06	3.62319e+06	3.86527e+06	4.95871e+06
Com_3654_pos	VLK	--	C17 H34 N4 O4	358.258	4.991	359.265	--	--	--	--	--	--	--	--	--	--	Full match	No results	No results					3.38501	1.75916	1.85723e-05	1	1.75442	up	1.03492e+06	1.40735e+06	1.08144e+06	920184	1.57335e+06	274983	374919	436951	297935	392827
Com_816_pos	2-(2-amino-3-methylbutanamido)-3-phenylpropanoic acid	--	C14 H20 N2 O3	264.147	5.25	265.154	--	--	--	--	--	--	--	--	--	--	Full match	Partial match	Full match					7.44951	2.89714	1.89848e-05	1	1.74662	up	2.5921e+07	5.46177e+07	2.75514e+07	3.82843e+07	2.54686e+07	3.67666e+06	8.43654e+06	3.64239e+06	3.60642e+06	3.70568e+06
Com_4683_neg	Xanthosine	Xanthosine	C10 H12 N4 O6	284.076	4.687	283.068	cpd:C01762	map00230 Purine metabolism;map00232 Caffeine metabolism;map01100 Metabolic pathways;map01110 Biosynthesis of secondary metabolites	HMDB0000299	--	Nucleosides, nucleotides, and analogues	Purine nucleosides	-	--	--	--	Full match	Full match	Full match	Nucleosides, nucleotides, and analogues	Purine nucleosides	Not available	Purine nucleosides	4.18501	2.06523	2.6133e-05	1	1.75765	up	1.97478e+06	3.59854e+06	3.55516e+06	3.32397e+06	2.32193e+06	818447	554345	786332	806896	564293
Com_565_pos	S-Adenosylmethionine	S-Adenosyl-L-methionine; S-Adenosylmethionine; AdoMet; SAM	C15 H22 N6 O5 S	398.137	1.267	399.144	cpd:C00019	map00261 Monobactam biosynthesis;map00270 Cysteine and methionine metabolism;map00330 Arginine and proline metabolism;map00908 Zeatin biosynthesis;map01100 Metabolic pathways;map01110 Biosynthesis of secondary metabolites;map01230 Biosynthesis of amino acids;map04122 Sulfur relay system	HMDB0001185	--	Nucleosides, nucleotides, and analogues	5'-deoxyribonucleosides	5'-deoxy-5'-thionucleosides	--	--	--	Full match	Full match	Full match	Nucleosides, nucleotides, and analogues	5'-deoxyribonucleosides	5'-deoxy-5'-thionucleosides	5'-deoxy-5'-thionucleosides	6.50783	2.70218	2.78652e-05	1	1.77542	up	6.1412e+07	7.59304e+07	4.18598e+07	1.03926e+08	6.62629e+07	8.09404e+06	1.03936e+07	1.19637e+07	1.30105e+07	1.02259e+07
Com_7765_neg	Asp-phe	--	C13 H16 N2 O5	280.106	4.754	279.099	--	--	HMDB0000706	--	Organic acids and derivatives	Carboxylic acids and derivatives	Amino acids, peptides, and analogues	--	--	--	No results	No results	Full match	Organic acids and derivatives	Carboxylic acids and derivatives	Amino acids, peptides, and analogues	Peptides	3.28455	1.71569	6.35252e-05	1	1.71831	up	864085	1.44694e+06	807591	1.03388e+06	1.35157e+06	341199	471682	268821	291901	302141
Com_2112_pos	Paliperidone	Paliperidone; 9-Hydroxyrisperidone	C23 H27 F N4 O3	426.201	4.853	427.208	cpd:C21516	--	HMDB0015396	--	Organoheterocyclic compounds	Pyridopyrimidines	-	--	--	--	Invalid mass	No results	No results	Organoheterocyclic compounds	Pyridopyrimidines	Not available	Pyridopyrimidines	5.91572	2.56455	6.56929e-05	1	1.72337	up	4.75265e+06	8.90382e+06	9.17632e+06	8.89876e+06	5.17823e+06	1.93039e+06	1.28562e+06	687444	915024	1.42079e+06
Com_768_neg	N-Feruloyl putrescine	--	C14 H20 N2 O3	264.147	5.049	263.14	--	--	--	--	--	--	--	--	--	--	No results	No results	Full match	Phenylpropanoids and polyketides	Cinnamic acids and derivatives	Hydroxycinnamic acids and derivatives	Hydroxycinnamic acids and derivatives	23.019	4.52476	6.88534e-05	1	1.74989	up	2.12048e+07	3.88454e+07	1.4063e+07	3.67943e+07	1.3101e+07	2.08691e+06	306959	927518	719101	1.34672e+06
Com_1087_pos	Acetanilide	Acetanilide; N-Phenylacetamide; N-Acetylarylamine	C8 H9 N O	118.042	1.41	119.049	cpd:C07565	--	HMDB0001250	--	Benzenoids	Benzene and substituted derivatives	-	--	--	--	No results	Invalid mass	No results	Benzenoids	Benzene and substituted derivatives	Not available	Benzene and substituted derivatives	11.9879	3.5835	6.93787e-05	1	1.7932	up	1.61006e+07	3.28871e+07	2.71658e+07	4.16311e+07	1.87607e+07	2.52968e+06	2.33027e+06	1.8951e+06	2.20048e+06	2.43474e+06
Com_578_pos	Epigallocatechin	--	C15 H14 O7	306.075	1.425	307.083	--	--	HMDB0038365	LMPK12020004	Phenylpropanoids and polyketides	Flavonoids	Flavans	Polyketides [PK]	Flavonoids [PK12]	Flavans, Flavanols and Leucoanthocyanidins [PK1202]	No results	Full match	Full match	Phenylpropanoids and polyketides	Flavonoids	Flavans	Epigallocatechins	0.423976	-1.23795	7.86123e-05	1	1.71992	down	4.54119e+07	4.26035e+07	3.74387e+07	2.78125e+07	4.10597e+07	1.0377e+08	1.12447e+08	8.09006e+07	7.40431e+07	8.71828e+07
Com_568_pos	6-(3-hydroxybutan-2-yl)-5-(hydroxymethyl)-4-methoxy-2H-pyran-2-one	--	C11 H16 O5	210.087	5.783	211.095	--	--	--	--	--	--	--	--	--	--	Invalid mass	No results	No results					5.89279	2.55895	0.000102876	1	1.72885	up	4.16693e+07	8.29595e+07	4.34494e+07	1.03117e+08	5.07513e+07	9.03252e+06	7.79472e+06	1.01236e+07	1.5178e+07	1.25051e+07
Com_1831_pos	4-(2,3-dihydro-1,4-benzodioxin-6-yl)butanoic acid	--	C12 H14 O4	244.071	6.222	245.078	--	--	--	--	--	--	--	--	--	--	Invalid mass	No results	No match					5.02186	2.32822	0.000143094	1	1.70571	up	1.38253e+07	2.37603e+07	8.52544e+06	1.01047e+07	1.53172e+07	4.01175e+06	2.82425e+06	2.70892e+06	2.95285e+06	1.74657e+06
Com_5723_neg	Pantetheine	Pantetheine; (R)-Pantetheine	C11 H22 N2 O4 S	278.13	5.328	277.122	cpd:C00831	map00770 Pantothenate and CoA biosynthesis	HMDB0003426	--	Organic acids and derivatives	Carboxylic acids and derivatives	Amino acids, peptides, and analogues	--	--	--	No results	No results	Full match	Organic acids and derivatives	Carboxylic acids and derivatives	Amino acids, peptides, and analogues	Beta amino acids and derivatives	2.77926	1.4747	0.000159193	1	1.68823	up	1.82641e+06	1.83544e+06	1.6481e+06	2.73955e+06	2.8528e+06	724497	931724	848215	874299	543998
Com_2960_neg	(+)-Catechin	(+)-Catechin; D-Catechin; Cyanidanol; (2R-trans)-2-(3,4-Dihydroxyphenyl)-3,4-dihydro-2H-1-benzopyran-3,5,7-triol; (2R,3S)-Catechin; (2R,3S)-(+)-Catechin; Cianidanol	C15 H14 O6	290.079	5.32	335.077	cpd:C06562	map00941 Flavonoid biosynthesis;map01110 Biosynthesis of secondary metabolites	HMDB0002780	LMPK12020001	Phenylpropanoids and polyketides	Flavonoids	Flavans	Polyketides [PK]	Flavonoids [PK12]	Flavans, Flavanols and Leucoanthocyanidins [PK1202]	No results	No results	Full match	Phenylpropanoids and polyketides	Flavonoids	Flavans	Catechins	6.86017	2.77824	0.000169305	1	1.68482	up	2.76506e+06	3.81038e+06	3.35159e+06	8.94305e+06	6.05456e+06	1.09773e+06	724917	919312	492227	399049
Com_910_pos	5'-S-Methyl-5'-thioadenosine	--	C11 H15 N5 O3 S	297.09	5.124	298.097	--	--	HMDB0001173	--	Nucleosides, nucleotides, and analogues	5'-deoxyribonucleosides	5'-deoxy-5'-thionucleosides	--	--	--	Full match	Full match	Full match	Nucleosides, nucleotides, and analogues	5'-deoxyribonucleosides	5'-deoxy-5'-thionucleosides	5'-deoxy-5'-thionucleosides	5.44652	2.44534	0.000176411	1	1.71044	up	2.66262e+07	2.90971e+07	3.49367e+07	5.37794e+07	4.20515e+07	4.56905e+06	6.36606e+06	7.16607e+06	1.22511e+07	3.88808e+06
Com_1183_pos	3-(3,4,5-trimethoxyphenyl)propanoic acid	--	C12 H16 O5	222.089	6.204	223.097	--	--	HMDB0030254	--	Phenylpropanoids and polyketides	Phenylpropanoic acids	-	--	--	--	Invalid mass	No results	No match					4.48146	2.16397	0.000190006	1	1.69741	up	2.42655e+07	4.45527e+07	1.66663e+07	2.02819e+07	3.12752e+07	6.83977e+06	7.95934e+06	6.18831e+06	5.6866e+06	3.90568e+06
Com_7796_pos	Phytolaccagenin	--	C31 H48 O7	532.341	9.148	533.348	--	--	--	--	--	--	--	--	--	--	No results	No results	Full match	Lipids and lipid-like molecules	Prenol lipids	Triterpenoids	Triterpenoids	3.40732	1.76864	0.00019514	1	1.78176	up	1.09498e+06	1.6904e+06	1.52395e+06	1.08267e+06	984866	405917	362247	389158	347840	366355
Com_207_pos	(2E)-N-(4-acetamidobutyl)-3-(4-hydroxy-3-methoxyphenyl)prop-2-enamide	--	C16 H22 N2 O4	306.158	5.423	307.165	--	--	--	--	--	--	--	--	--	--	Full match	No results	No results					14.6196	3.86983	0.000202341	1	1.70211	up	2.38001e+07	6.87265e+07	1.36295e+07	1.28094e+07	1.99218e+07	1.8204e+06	1.21366e+06	2.47695e+06	3.04294e+06	946117
Com_2845_neg	Selgin C-hexoside	--	C22 H22 O12	478.112	6.284	477.105	--	--	--	--	--	--	--	--	--	--	No results	No results	Full match					20.3292	4.34548	0.000207616	1	1.72773	up	1.72068e+06	6.69722e+06	3.83607e+06	9.47428e+06	8.95717e+06	218437	274505	190608	424271	401606
Com_277_neg	Caprylic acid	Octanoic acid; Caprylic acid; Octylic acid	C8 H16 O2	144.115	5.755	143.108	cpd:C06423	map00061 Fatty acid biosynthesis;map01100 Metabolic pathways	HMDB0000482	LMFA01010008	Lipids and lipid-like molecules	Fatty Acyls	Fatty acids and conjugates	Fatty Acyls [FA]	Fatty Acids and Conjugates [FA01]	Straight chain fatty acids [FA0101]	Full match	Partial match	No results	Lipids and lipid-like molecules	Fatty Acyls	Fatty acids and conjugates	Medium-chain fatty acids	5.2201	2.38408	0.000233059	1	1.71124	up	6.54876e+07	1.2564e+08	7.63331e+07	1.90467e+08	1.05551e+08	2.20045e+07	1.41976e+07	1.99988e+07	2.62116e+07	2.55316e+07
Com_39_neg	Azelaic acid	Azelaic acid; Nonanedioic acid; 1,7-Heptanedicarboxylic acid	C9 H16 O4	188.105	5.754	187.097	cpd:C08261	--	HMDB0000784	LMFA01170054	Lipids and lipid-like molecules	Fatty Acyls	Fatty acids and conjugates	Fatty Acyls [FA]	Fatty Acids and Conjugates [FA01]	Dicarboxylic acids [FA0117]	Full match	Full match	Full match	Lipids and lipid-like molecules	Fatty Acyls	Fatty acids and conjugates	Medium-chain fatty acids	4.3274	2.1135	0.000239566	1	1.69447	up	7.1507e+08	1.26998e+09	7.85169e+08	1.87127e+09	1.05097e+09	2.69682e+08	1.73853e+08	2.24329e+08	3.31176e+08	3.16408e+08
Com_3657_neg	5-O-Caffeoylshikimic acid	5-O-Caffeoylshikimic acid	C16 H16 O8	336.085	5.312	335.077	cpd:C10434	map00940 Phenylpropanoid biosynthesis;map00941 Flavonoid biosynthesis;map00945 Stilbenoid, diarylheptanoid and gingerol biosynthesis;map01100 Metabolic pathways;map01110 Biosynthesis of secondary metabolites	HMDB0033999	--	Phenylpropanoids and polyketides	Cinnamic acids and derivatives	Hydroxycinnamic acids and derivatives	--	--	--	No results	No results	Full match	Phenylpropanoids and polyketides	Cinnamic acids and derivatives	Hydroxycinnamic acids and derivatives	Coumaric acids and derivatives	6.97785	2.80278	0.000257664	1	1.66592	up	2.02018e+06	3.49713e+06	2.55943e+06	6.40167e+06	5.94812e+06	934453	573594	736540	390500	292250
Com_138_neg	Erythronolactone	--	C4 H6 O4	118.027	2.487	117.02	--	--	--	--	--	--	--	--	--	--	No results	Full match	Full match	Organoheterocyclic compounds	Lactones	Gamma butyrolactones	Gamma butyrolactones	2.41518	1.27213	0.000274459	1	1.70866	up	9.1883e+07	1.23746e+08	1.43611e+08	1.36543e+08	1.71954e+08	6.58301e+07	5.81671e+07	4.74677e+07	5.42576e+07	5.07521e+07
Com_1394_pos	N6-Succinyl Adenosine	--	C14 H17 N5 O8	383.108	5.015	384.115	--	--	HMDB0255303	--	Organic acids and derivatives	Carboxylic acids and derivatives	Dicarboxylic acids and derivatives	--	--	--	No results	No results	Full match	Nucleosides, nucleotides, and analogues	Purine nucleosides	Not available	Purine nucleosides	1.74635	0.804346	0.000274772	1	1.66741	up	5.07323e+06	5.54678e+06	4.52283e+06	3.77995e+06	5.11023e+06	2.66762e+06	3.09546e+06	2.71596e+06	3.06883e+06	2.21396e+06
Com_2047_pos	Apocynin	Apocynin; Acetovanillone	C9 H10 O3	166.063	5.558	167.07	cpd:C11380	--	HMDB0247918	--	Organic oxygen compounds	Organooxygen compounds	Carbonyl compounds	--	--	--	Full match	Partial match	Full match	Organic oxygen compounds	Organooxygen compounds	Carbonyl compounds	Alkyl-phenylketones	2.46203	1.29985	0.000309285	1	1.74482	up	1.1541e+07	1.01602e+07	1.65745e+07	1.2536e+07	9.39242e+06	4.60536e+06	5.01976e+06	5.25178e+06	5.28647e+06	4.2897e+06
Com_450_neg	3,8,9-trihydroxy-10-propyl-3,4,5,8,9,10-hexahydro-2H-oxecin-2-one	--	C12 H20 O5	244.131	5.705	243.124	--	--	--	--	--	--	--	--	--	--	Full match	No results	No results					0.317449	-1.6554	0.000311268	1	1.70498	down	3.06456e+07	2.11979e+07	2.83799e+07	2.18082e+07	2.24702e+07	9.02416e+07	7.76283e+07	4.58529e+07	7.58296e+07	1.02642e+08
Com_61_pos	Acetophenone	Acetophenone; 1-Phenylethanone; Phenyl methyl ketone; Acetylbenzene; Methyl phenyl ketone	C8 H8 O	120.058	2.276	121.065	cpd:C07113	--	HMDB0033910	--	Organic oxygen compounds	Organooxygen compounds	Carbonyl compounds	--	--	--	Full match	Full match	No results	Organic oxygen compounds	Organooxygen compounds	Carbonyl compounds	Alkyl-phenylketones	11.1643	3.48082	0.000311867	1	1.76406	up	5.81393e+08	1.31425e+09	6.59377e+08	1.9637e+09	9.40167e+08	1.04806e+08	7.96806e+07	1.05687e+08	1.03946e+08	9.48406e+07
Com_1133_pos	Cinnamic acid	Cinnamic acid; Benzeneacrylic acid	C9 H8 O2	148.053	5.069	149.06	cpd:C10438	--	HMDB0000567	--	Phenylpropanoids and polyketides	Cinnamic acids and derivatives	Cinnamic acids	--	--	--	No results	Full match	Full match	Phenylpropanoids and polyketides	Cinnamic acids and derivatives	Cinnamic acids	Cinnamic acids	6.77598	2.76043	0.000313186	1	1.71466	up	1.43254e+07	3.04668e+07	1.08986e+07	2.36445e+07	9.54699e+06	3.38449e+06	1.7818e+06	2.11296e+06	2.78468e+06	3.05332e+06
Com_1763_pos	S-Methyl-5'-thioadenosine	5'-Methylthioadenosine; Methylthioadenosine; S-Methyl-5'-thioadenosine; 5-Methylthioadenosine; 5'-Deoxy-5'-(methylthio)adenosine; Thiomethyladenosine; MTA	C11 H15 N5 O3 S	297.09	1.298	617.169	cpd:C00170	map00270 Cysteine and methionine metabolism;map00908 Zeatin biosynthesis;map01100 Metabolic pathways	HMDB0001173	--	Nucleosides, nucleotides, and analogues	5'-deoxyribonucleosides	5'-deoxy-5'-thionucleosides	--	--	--	No results	No results	Full match	Nucleosides, nucleotides, and analogues	5'-deoxyribonucleosides	5'-deoxy-5'-thionucleosides	5'-deoxy-5'-thionucleosides	2.56482	1.35886	0.000314358	1	1.72504	up	7.25701e+06	1.25235e+07	1.0177e+07	1.3061e+07	1.15108e+07	4.48277e+06	4.58949e+06	4.40253e+06	4.23944e+06	3.54626e+06
Com_5611_pos	2-(4-methylphenyl)-5-(3,4,5-trimethoxyphenyl)-2H-1,2,3,4-tetraazole	--	C17 H18 N4 O3	326.134	5.315	327.141	--	--	--	--	--	--	--	--	--	--	Invalid mass	No results	No results					4.04537	2.01627	0.000315711	1	1.74755	up	2.21285e+06	4.25556e+06	2.79839e+06	2.96653e+06	1.78368e+06	622013	599637	769562	775408	698327
Com_2704_pos	2,3-dihydroxypropyl 12-methyltridecanoate	--	C17 H34 O4	302.246	8.758	303.253	--	--	--	--	--	--	--	--	--	--	Full match	No results	No results					1.51588	0.600153	0.000333446	1	1.66065	up	6.81683e+06	7.08048e+06	6.47854e+06	7.08487e+06	5.45704e+06	5.00776e+06	4.59357e+06	4.26219e+06	3.72418e+06	4.12762e+06
Com_3514_pos	N-(3-Indolylacetyl)-L-Alanine	--	C13 H14 N2 O3	246.1	5.925	493.208	--	--	--	--	--	--	--	--	--	--	No results	No results	Full match					4.05712	2.02046	0.000387609	1	1.68082	up	3.1371e+06	9.24673e+06	5.39569e+06	5.89063e+06	6.75212e+06	1.67019e+06	1.62878e+06	1.85331e+06	1.34078e+06	1.00542e+06
Com_4009_pos	2,6-Dihydroxypurine	--	C5 H4 N4 O2	152.034	4.696	153.041	--	--	HMDB0000292	--	Organoheterocyclic compounds	Imidazopyrimidines	Purines and purine derivatives	--	--	--	No results	No results	Full match	Organoheterocyclic compounds	Imidazopyrimidines	Purines and purine derivatives	Hypoxanthines	1.96156	0.972003	0.000414692	1	1.64394	up	3.88376e+06	6.0631e+06	6.07202e+06	5.30644e+06	4.70993e+06	2.40581e+06	3.44752e+06	2.26241e+06	2.30124e+06	2.85573e+06
Com_4638_neg	Equol	Equol	C15 H14 O3	242.09	4.837	241.083	cpd:C14131	--	HMDB0002209	LMPK12080003	Phenylpropanoids and polyketides	Isoflavonoids	Isoflavans	Polyketides [PK]	Flavonoids [PK12]	Isoflavans [PK1208]	Invalid mass	No results	No match	Phenylpropanoids and polyketides	Isoflavonoids	Isoflavans	Isoflavanols	2.37963	1.25074	0.000444693	1	1.64006	up	2.55552e+06	2.37811e+06	3.41636e+06	3.58571e+06	4.27853e+06	1.45839e+06	1.7709e+06	1.43844e+06	1.18538e+06	960652
Com_6146_pos	Oxidized glutathione	Glutathione disulfide; GSSG; Oxiglutatione; Oxidized glutathione	C20 H32 N6 O12 S2	612.151	4.65	307.083	cpd:C00127	map00480 Glutathione metabolism	HMDB0003337	--	Organic acids and derivatives	Carboxylic acids and derivatives	Amino acids, peptides, and analogues	--	--	--	No results	No results	Full match	Organic acids and derivatives	Carboxylic acids and derivatives	Amino acids, peptides, and analogues	Peptides	0.521741	-0.938594	0.000446546	1	1.67703	down	1.69549e+06	1.85834e+06	1.22724e+06	1.20945e+06	1.32164e+06	3.20519e+06	2.97986e+06	2.62524e+06	2.31357e+06	2.89107e+06
Com_1861_pos	Norbutorphanol	--	C16 H21 N O2	518.307	5.007	260.161	--	--	HMDB0041954	--	Benzenoids	Phenol esters	-	--	--	--	Invalid mass	Invalid mass	No results	Benzenoids	Phenanthrenes and derivatives	Not available	Phenanthrenes and derivatives	2.04378	1.03124	0.00047803	1	1.63844	up	6.16485e+06	8.826e+06	6.16318e+06	6.0541e+06	5.27045e+06	2.38058e+06	3.54016e+06	3.9105e+06	3.39145e+06	2.66871e+06
Com_3425_pos	2,4-diaziran-1-yl-6-(1-phenyl-1H-pyrrol-2-yl)-1,3,5-triazine	--	C17 H16 N6	304.142	5.188	305.149	--	--	--	--	--	--	--	--	--	--	Invalid mass	No results	No match					10.0075	3.323	0.000535705	1	1.73761	up	2.34535e+06	3.9786e+06	2.45956e+06	8.11955e+06	2.15981e+06	456596	353150	314310	344481	436329
Com_33_pos	1,7-Diphenylhept-4-en-3-one	--	C19 H20 O	264.147	5.064	265.155	--	--	HMDB0031873	--	Phenylpropanoids and polyketides	Diarylheptanoids	Linear diarylheptanoids	--	--	--	No results	Invalid mass	No match	Phenylpropanoids and polyketides	Diarylheptanoids	Linear diarylheptanoids	Linear diarylheptanoids	25.0329	4.64575	0.000546974	1	1.72453	up	1.56501e+09	3.53554e+09	1.42782e+09	2.83147e+09	1.20032e+09	1.59971e+08	1.27423e+07	7.57957e+07	4.97171e+07	1.23625e+08
Com_51_pos	D-Lactose monohydrate	--	C12 H22 O11	342.116	1.41	343.123	--	--	--	--	--	--	--	--	--	--	Full match	Full match	Full match					2.26065	1.17674	0.000580138	1	1.64262	up	9.14382e+08	1.59551e+09	1.16165e+09	1.62124e+09	1.54187e+09	5.08849e+08	8.01765e+08	5.1403e+08	6.54783e+08	5.43894e+08
Com_1080_pos	4-Hydroxymandelonitrile	4-Hydroxymandelonitrile	C8 H7 N O2	149.048	3.727	150.055	cpd:C00650	--	HMDB0060318	--	Benzenoids	Phenols	1-hydroxy-2-unsubstituted benzenoids	--	--	--	No results	Full match	No results	Benzenoids	Phenols	1-hydroxy-2-unsubstituted benzenoids	1-hydroxy-2-unsubstituted benzenoids	5.79597	2.53505	0.000614498	1	1.68417	up	8.0797e+06	1.62846e+07	2.15387e+07	2.59777e+07	9.30461e+06	2.88802e+06	1.9276e+06	3.17356e+06	3.74234e+06	2.27569e+06
Com_282_neg	L-Glutathione oxidized	--	C20 H32 N6 O12 S2	612.152	2.213	611.144	--	--	--	--	--	--	--	--	--	--	Full match	Full match	Full match	Organic acids and derivatives	Carboxylic acids and derivatives	Amino acids, peptides, and analogues	Peptides	0.458619	-1.12463	0.000645762	1	1.66888	down	8.38118e+07	1.00483e+08	6.83119e+07	7.4456e+07	8.76087e+07	2.4723e+08	1.87104e+08	1.65369e+08	1.26119e+08	1.78353e+08
Com_2204_neg	Chlortetracycline	Chlortetracycline; 7-Chlorotetracycline; Aureomycin	C22 H23 Cl N2 O8	478.115	6.27	477.108	cpd:C06571	--	HMDB0248728	LMPK07000004	Phenylpropanoids and polyketides	Tetracyclines	-	Polyketides [PK]	Linear tetracyclines [PK07]	_	Full match	Invalid mass	No results	Phenylpropanoids and polyketides	Tetracyclines	Not available	Tetracyclines	19.9763	4.32022	0.000648788	1	1.71252	up	1.94322e+06	8.47239e+06	3.83607e+06	9.47428e+06	1.36676e+07	272073	388376	269336	446748	495366
Com_4808_neg	Adenosine5-phosphosulfate	--	C10 H13 N5 Na O10 P S	449.002	1.567	447.994	--	--	--	--	--	--	--	--	--	--	No results	No results	Full match					0.432168	-1.21034	0.000676678	1	1.64829	down	951174	934689	1.27977e+06	802934	840338	1.36624e+06	2.2497e+06	2.57379e+06	2.59877e+06	2.3389e+06
Com_2645_pos	Capsaicin	Capsaicin	C18 H27 N O3	305.199	5.711	306.206	cpd:C06866	map00360 Phenylalanine metabolism;map01100 Metabolic pathways;map01110 Biosynthesis of secondary metabolites	HMDB0002227	LMFA08020085	Benzenoids	Phenols	Methoxyphenols	Fatty Acyls [FA]	Fatty amides [FA08]	N-acyl amines [FA0802]	Full match	No results	Full match	Benzenoids	Phenols	Methoxyphenols	Methoxyphenols	18.3749	4.19966	0.000698021	1	1.73735	up	2.03588e+06	7.77297e+06	3.53646e+06	1.18667e+07	3.78847e+06	340695	380889	263122	303196	290367
Com_6434_neg	FAHFA (2:0/20:0)	--	C22 H42 O4	370.308	9.502	369.301	--	--	--	--	--	--	--	--	--	--	No results	Full match	No results	Lipids and lipid-like molecules	Fatty Acyls	Fatty acids and conjugates	Fatty acids	8.43859	3.077	0.000707486	1	1.73546	up	663187	1.59412e+06	722761	1.39313e+06	2.2436e+06	187854	162255	147479	142865	143658
Com_868_neg	1,N6-Etheno-2-Deoxy-Adenosine	--	C12 H13 N5 O3	275.101	5.122	274.093	--	--	--	--	--	--	--	--	--	--	No results	No results	Full match	Organoheterocyclic compounds	Imidazopyrimidines	Purines and purine derivatives	Purines and purine derivatives	3.6801	1.87975	0.000715426	1	1.66567	up	2.00289e+07	3.44336e+07	2.51639e+07	3.47101e+07	2.53122e+07	8.04765e+06	1.31254e+07	4.08887e+06	6.83119e+06	5.85388e+06
Com_375_pos	Solasodine	Solasodine	C27 H43 N O2	413.33	5.515	414.337	cpd:C10822	--	HMDB0035282	LMST01150004	Lipids and lipid-like molecules	Steroids and steroid derivatives	Steroidal alkaloids	Sterol Lipids [ST]	Sterols [ST01]	Solanidines and alkaloid derivatives [ST0115]	No results	Full match	Full match	Lipids and lipid-like molecules	Steroids and steroid derivatives	Steroidal alkaloids	Spirosolanes and derivatives	2.94282	1.5572	0.000733591	1	1.6961	up	1.45388e+08	1.92704e+08	1.55231e+08	1.37378e+08	1.7883e+08	6.27536e+07	6.58286e+07	3.69332e+07	3.65847e+07	7.29871e+07
Com_3692_pos	Riboflavin	Riboflavin; Lactoflavin; 7,8-Dimethyl-10-ribitylisoalloxazine; Vitamin B2	C17 H20 N4 O6	169.091	5.332	377.145	cpd:C00255	map00740 Riboflavin metabolism;map01100 Metabolic pathways;map01110 Biosynthesis of secondary metabolites	HMDB0000244	--	Organoheterocyclic compounds	Pteridines and derivatives	Alloxazines and isoalloxazines	--	--	--	No results	Invalid mass	No results	Organoheterocyclic compounds	Pteridines and derivatives	Alloxazines and isoalloxazines	Flavins	2.31567	1.21143	0.000735906	1	1.65806	up	3.6475e+06	4.5074e+06	3.31605e+06	2.8824e+06	3.57494e+06	1.19759e+06	1.62639e+06	1.7171e+06	2.12354e+06	1.07754e+06
Com_3286_pos	trans-zeatin 9-O-glucoside	--	C16 H23 N5 O6	381.166	6.394	382.173	--	--	--	--	--	--	--	--	--	--	No results	No results	Full match					0.619811	-0.6901	0.00076802	1	1.64335	down	3.33447e+06	3.80211e+06	3.5513e+06	2.86104e+06	3.98503e+06	4.94038e+06	6.8381e+06	5.07611e+06	5.05713e+06	6.37749e+06
Com_3207_pos	Muramic acid	Muramic acid; 3-O-alpha-Carboxyethyl-D-glucosamine; 2-Amino-3-O-[(R)-1-carboxyethyl]-2-deoxy-D-glucopyranose	C9 H17 N O7	251.1	1.36	503.207	cpd:C06470	--	HMDB0003254	--	Organic oxygen compounds	Organooxygen compounds	Carbohydrates and carbohydrate conjugates	--	--	--	No results	No results	Full match	Organic oxygen compounds	Organooxygen compounds	Carbohydrates and carbohydrate conjugates	Sugar acids and derivatives	1.70134	0.766668	0.000821262	1	1.60718	up	2.21787e+06	3.19385e+06	3.0534e+06	2.62286e+06	2.31483e+06	1.51631e+06	1.86319e+06	1.70971e+06	1.57385e+06	1.21475e+06
Com_7131_neg	1a,1b-Dihomo prostaglandin E1	--	C22 H38 O5	364.259	9.209	363.252	--	--	--	--	--	--	--	--	--	--	Invalid mass	No results	No results	Lipids and lipid-like molecules	Fatty Acyls	Eicosanoids	Prostaglandins and related compounds	5.91623	2.56468	0.000927432	1	1.72008	up	327018	953874	622905	817188	1.08062e+06	153976	131095	118220	118757	120524
Com_111_neg	Salicylic acid O-glucoside	--	C13 H16 O8	300.084	5.235	299.077	--	--	--	--	--	--	--	--	--	--	No results	No results	Full match					0.624002	-0.680377	0.000954202	1	1.61972	down	4.16794e+08	3.12693e+08	4.23402e+08	3.67344e+08	2.96739e+08	6.6601e+08	4.923e+08	5.9737e+08	6.07324e+08	5.48799e+08
Com_3274_neg	Tuberonic acid hexoside	--	C18 H28 O9	388.173	5.689	387.166	--	--	--	--	--	--	--	--	--	--	No results	No results	Full match					2.84589	1.50888	0.00101141	1	1.67124	up	2.42096e+06	2.14238e+06	2.53836e+06	3.06374e+06	1.27515e+06	773046	1.00592e+06	660663	810451	769955
Com_130_pos	Prostaglandin K2	--	C20 H30 O5	332.196	6.861	333.204	--	--	--	LMFA03010023	--	--	--	Fatty Acyls [FA]	Eicosanoids [FA03]	Prostaglandins [FA0301]	Invalid mass	Invalid mass	No results	Lipids and lipid-like molecules	Fatty Acyls	Eicosanoids	Prostaglandins and related compounds	2.27184	1.18386	0.00102048	1	1.60434	up	7.51221e+08	5.72823e+08	7.95855e+08	4.27038e+08	6.97312e+08	2.38214e+08	4.14319e+08	2.77105e+08	2.03796e+08	2.94593e+08
Com_943_neg	Cytidine	Cytidine	C9 H13 N3 O5	243.087	1.272	242.08	cpd:C00475	map00240 Pyrimidine metabolism;map01100 Metabolic pathways	HMDB0000089	--	Nucleosides, nucleotides, and analogues	Pyrimidine nucleosides	-	--	--	--	Invalid mass	No results	No results	Nucleosides, nucleotides, and analogues	Pyrimidine nucleosides	Not available	Pyrimidine nucleosides	0.523284	-0.934335	0.00103958	1	1.63732	down	1.55093e+07	2.07556e+07	2.47335e+07	1.45738e+07	1.57724e+07	3.78276e+07	2.81903e+07	3.96906e+07	3.53353e+07	3.35168e+07
Com_1159_neg	5-(3-chloro-4-methylanilino)-1-methyl-1H-pyrazol-3-ol	--	C11 H12 Cl N3 O	237.064	5.346	236.056	--	--	--	--	--	--	--	--	--	--	Invalid mass	No results	No results					12.4618	3.63944	0.00109256	1	1.60411	up	4.12936e+06	6.81885e+06	4.58409e+06	3.06148e+07	6.63869e+06	1.16862e+06	1.30785e+06	618009	854808	286516
Com_5106_pos	Aminopurine	--	C5 H5 N5	135.055	5.524	288.144	--	--	--	--	--	--	--	--	--	--	No results	No results	Full match	Organoheterocyclic compounds	Imidazopyrimidines	Purines and purine derivatives	Purines and purine derivatives	1.90704	0.931337	0.00116094	1	1.61405	up	4.14634e+06	4.0632e+06	3.24554e+06	2.92641e+06	2.45359e+06	1.74085e+06	1.82863e+06	2.04475e+06	1.90243e+06	1.31118e+06
Com_101_neg	D-Glucono-1,5-lactone	D-Glucono-1,5-lactone; Gluconic lactone; Gluconic acid lactone; 1,5-Gluconolactone; delta-Gluconolactone; D-Gluconolactone; Gluconolactone	C6 H10 O6	238.069	1.363	237.061	cpd:C00198	map00030 Pentose phosphate pathway;map01100 Metabolic pathways;map01110 Biosynthesis of secondary metabolites;map01200 Carbon metabolism	HMDB0000150	--	Organic oxygen compounds	Organooxygen compounds	Carbohydrates and carbohydrate conjugates	--	--	--	No results	Invalid mass	No results	Organic oxygen compounds	Organooxygen compounds	Carbohydrates and carbohydrate conjugates	Gluconolactones	1.71142	0.775194	0.00131168	1	1.58269	up	4.36787e+08	6.44016e+08	3.94639e+08	5.08734e+08	4.72932e+08	2.71283e+08	3.257e+08	3.26812e+08	2.90413e+08	2.21505e+08
Com_3137_pos	TPH	--	C15 H23 N5 O5	335.159	5.766	336.167	--	--	--	--	--	--	--	--	--	--	Invalid mass	No match	No results					2.81204	1.49162	0.0013289	1	1.61474	up	8.23345e+06	8.627e+06	8.66664e+06	7.7339e+06	3.8308e+06	3.74096e+06	1.69886e+06	1.91107e+06	2.9749e+06	2.86456e+06
Com_4802_neg	Cinobufagin	Cinobufagin	C26 H34 O6	442.235	6.612	441.228	cpd:C16931	--	HMDB0250266	LMST01130032	Lipids and lipid-like molecules	Steroids and steroid derivatives	Steroid lactones	Sterol Lipids [ST]	Sterols [ST01]	Bufanolides and derivatives [ST0113]	No results	No results	Full match	Lipids and lipid-like molecules	Steroids and steroid derivatives	Steroid lactones	Bufanolides and derivatives	3.98049	1.99295	0.0016616	1	1.56862	up	1.94208e+06	1.48582e+06	3.40578e+06	1.17409e+06	3.22211e+06	337853	784330	290649	731364	677031
Com_4624_pos	Ala-Leu	--	C9 H18 N2 O3	202.132	3.736	203.139	--	--	HMDB0251509	--	Organic acids and derivatives	Carboxylic acids and derivatives	Amino acids, peptides, and analogues	--	--	--	No results	Full match	Full match	Organic acids and derivatives	Carboxylic acids and derivatives	Amino acids, peptides, and analogues	Dipeptides	2.79548	1.48309	0.00172157	1	1.66714	up	1.95836e+06	2.70948e+06	2.28793e+06	2.34091e+06	2.13451e+06	614896	1.3575e+06	787073	815628	514079
Com_5318_neg	19(R)-hydroxy Prostaglandin A2	--	C20 H30 O5	332.196	7.455	331.189	--	--	--	--	--	--	--	--	--	--	Invalid mass	No results	No results	Lipids and lipid-like molecules	Fatty Acyls	Eicosanoids	Prostaglandins and related compounds	3.46113	1.79124	0.00175475	0.96	1.57046	up	2.73605e+06	2.37933e+06	1.85298e+06	3.25283e+06	1.24531e+06	513253	1.37669e+06	401582	560007	461405
Com_8533_pos	Orcinol glucoside	--	C13 H18 O7	286.104	5.397	287.112	--	--	--	--	--	--	--	--	--	--	No results	No results	Full match	Organic oxygen compounds	Organooxygen compounds	Carbohydrates and carbohydrate conjugates	Phenolic glycosides	3.83677	1.93989	0.00180796	1	1.65789	up	1.05066e+06	1.36277e+06	834559	1.07926e+06	1.12886e+06	169892	318032	383598	412474	138061
Com_51_neg	2-Isopropylmalic acid	alpha-Isopropylmalate; (2S)-2-Isopropylmalate; (2S)-2-Hydroxy-2-isopropylsuccinic acid; 2-Isopropylmalic acid; 3-Carboxy-3-hydroxy-4-methylpentanoate; 3-Carboxy-3-hydroxyisocaproate	C7 H12 O5	176.068	5.402	175.061	cpd:C02504	map00290 Valine, leucine and isoleucine biosynthesis;map00620 Pyruvate metabolism;map01100 Metabolic pathways;map01110 Biosynthesis of secondary metabolites;map01210 2-Oxocarboxylic acid metabolism;map01230 Biosynthesis of amino acids	HMDB0000402	--	Lipids and lipid-like molecules	Fatty Acyls	Fatty acids and conjugates	--	--	--	Full match	Full match	Full match	Lipids and lipid-like molecules	Fatty Acyls	Fatty acids and conjugates	Hydroxy fatty acids	3.71991	1.89527	0.00186441	1	1.64088	up	3.52096e+08	5.63393e+08	4.10158e+08	5.86247e+08	4.93765e+08	1.09657e+08	2.62086e+08	7.02623e+07	1.23597e+08	8.10958e+07
Com_356_pos	3,3-dimethyl-2-morpholino-2,3-dihydrobenzo[b]furan-5-ol	--	C14 H19 N O3	249.137	5.008	250.144	--	--	--	--	--	--	--	--	--	--	Full match	No results	No results					3.53803	1.82295	0.0018686	1	1.55803	up	1.42158e+07	2.44746e+07	3.13579e+07	3.16629e+07	1.29731e+07	9.56915e+06	5.22526e+06	8.91021e+06	5.57434e+06	3.13571e+06
Com_1211_pos	(11E,15Z)-9,10,13-trihydroxyoctadeca-11,15-dienoic acid	--	C18 H32 O5	345.252	6.175	346.259	--	--	--	--	--	--	--	--	--	--	Invalid mass	No results	No results					2.01625	1.01167	0.00196683	1	1.63286	up	3.35911e+07	2.82737e+07	3.37763e+07	2.78557e+07	3.5851e+07	1.04534e+07	2.21504e+07	1.48767e+07	1.59346e+07	1.56169e+07
Com_3951_pos	Kanamycin	Kanamycin	C18 H36 N4 O11	484.247	7.405	485.254	cpd:C00304	--	HMDB0015303	--	Organic oxygen compounds	Organooxygen compounds	Carbohydrates and carbohydrate conjugates	--	--	--	Invalid mass	No results	No match	Organic oxygen compounds	Organooxygen compounds	Carbohydrates and carbohydrate conjugates	4,6-disubstituted 2-deoxystreptamines	5.33496	2.41548	0.00198308	1	1.58751	up	6.34421e+06	3.46462e+06	3.55518e+06	3.15506e+06	1.83584e+06	494592	1.81253e+06	318154	320474	494744
Com_6249_pos	Bevirimat	--	C36 H56 O6	584.408	6.861	585.416	--	--	HMDB0249169	--	Lipids and lipid-like molecules	Prenol lipids	Triterpenoids	--	--	--	No results	No results	Full match	Lipids and lipid-like molecules	Prenol lipids	Triterpenoids	Triterpenoids	5.21465	2.38257	0.00224537	0.96	1.58068	up	1.90688e+06	1.09004e+06	2.73092e+06	523500	1.60821e+06	263760	559558	212799	191130	279958
Com_59_neg	L-Aspartic acid	L-Aspartate; L-Aspartic acid; 2-Aminosuccinic acid; L-Asp	C4 H7 N O4	133.038	1.266	132.03	cpd:C00049	map00220 Arginine biosynthesis;map00250 Alanine, aspartate and glutamate metabolism;map00260 Glycine, serine and threonine metabolism;map00261 Monobactam biosynthesis;map00270 Cysteine and methionine metabolism;map00300 Lysine biosynthesis;map00340 Histidine metabolism;map00410 beta-Alanine metabolism;map00460 Cyanoamino acid metabolism;map00710 Carbon fixation in photosynthetic organisms;map0076…	HMDB0000191	--	Organic acids and derivatives	Carboxylic acids and derivatives	Amino acids, peptides, and analogues	--	--	--	Full match	Full match	Full match	Organic acids and derivatives	Carboxylic acids and derivatives	Amino acids, peptides, and analogues	Aspartic acid and derivatives	0.37436	-1.4175	0.00227549	0.96	1.54945	down	6.31188e+08	4.16153e+08	3.30956e+08	3.64815e+08	2.62452e+08	1.44475e+09	5.58635e+08	1.01775e+09	1.02023e+09	1.31594e+09
Com_7412_neg	Pentadecanoic acid	Pentadecanoic acid; Pentadecylic acid; n-Pentadecanoic acid	C15 H30 O2	242.225	9.724	241.217	cpd:C16537	--	HMDB0000826	LMFA01010015	Lipids and lipid-like molecules	Fatty Acyls	Fatty acids and conjugates	Fatty Acyls [FA]	Fatty Acids and Conjugates [FA01]	Straight chain fatty acids [FA0101]	Full match	No results	Full match	Lipids and lipid-like molecules	Fatty Acyls	Fatty acids and conjugates	Long-chain fatty acids	0.524853	-0.930015	0.00233079	1	1.54538	down	615971	506618	740493	374084	513322	1.04205e+06	958561	799462	1.02813e+06	1.4123e+06
Com_877_neg	2-Hydroxyisocaproic Acid	--	C6 H12 O3	132.079	5.709	131.072	--	--	HMDB0000665	--	Lipids and lipid-like molecules	Fatty Acyls	Fatty acids and conjugates	--	--	--	No results	No results	Full match	Lipids and lipid-like molecules	Fatty Acyls	Fatty acids and conjugates	Hydroxy fatty acids	1.96335	0.973317	0.00245713	1	1.56534	up	1.89459e+07	2.62791e+07	1.99595e+07	2.73844e+07	1.94334e+07	1.60314e+07	1.29495e+07	1.1139e+07	8.88548e+06	8.04098e+06
Com_927_neg	Geranylgeranyl pyrophosphate	Geranylgeranyl diphosphate; Geranylgeranyl pyrophosphate; all-trans-Geranylgeranyl diphosphate; all-trans-Geranylgeranyl pyrophosphate; (2E,6E,10E)-3,7,11,15-Tetramethylhexadeca-2,6,10,14-tetraen-1-yl diphosphate	C20 H36 O7 P2	450.189	6.358	449.182	cpd:C00353	map00130 Ubiquinone and other terpenoid-quinone biosynthesis;map00900 Terpenoid backbone biosynthesis;map00904 Diterpenoid biosynthesis;map00906 Carotenoid biosynthesis;map01100 Metabolic pathways;map01110 Biosynthesis of secondary metabolites	HMDB0004486	--	Lipids and lipid-like molecules	Prenol lipids	Diterpenoids	--	--	--	Invalid mass	No results	No results	Lipids and lipid-like molecules	Prenol lipids	Diterpenoids	Acyclic diterpenoids	0.495238	-1.01381	0.002528	1	1.57146	down	1.76709e+07	1.97156e+07	1.2263e+07	2.71338e+07	1.60869e+07	4.8745e+07	3.40057e+07	4.22607e+07	3.34604e+07	2.90545e+07
Com_1251_neg	D-Phenylalanine	D-Phenylalanine; D-alpha-Amino-beta-phenylpropionic acid	C9 H11 N O2	165.079	1.31	164.072	cpd:C02265	map00360 Phenylalanine metabolism	HMDB0250791	--	Organic acids and derivatives	Carboxylic acids and derivatives	Amino acids, peptides, and analogues	--	--	--	No results	No results	Full match	Organic acids and derivatives	Carboxylic acids and derivatives	Amino acids, peptides, and analogues	Phenylalanine and derivatives	0.347379	-1.52542	0.00253603	1	1.5474	down	1.57008e+07	7.21309e+06	5.06152e+06	6.37423e+06	5.95733e+06	3.70222e+07	1.72031e+07	1.74869e+07	1.87336e+07	2.55858e+07
Com_1231_pos	Testosterone	Testosterone; 17beta-Hydroxy-4-androsten-3-one	C19 H28 O2	288.209	7.357	289.216	cpd:C00535	map01100 Metabolic pathways	HMDB0000234	LMST02020002	Lipids and lipid-like molecules	Steroids and steroid derivatives	Androstane steroids	Sterol Lipids [ST]	Steroids [ST02]	C19 steroids (androgens) and derivatives [ST0202]	Full match	Not the top hit	No results	Lipids and lipid-like molecules	Steroids and steroid derivatives	Androstane steroids	Androgens and derivatives	2.38537	1.25421	0.00256717	1	1.53888	up	8.61823e+06	1.66542e+07	1.39833e+07	1.81376e+07	9.3525e+06	5.1983e+06	7.11142e+06	7.07015e+06	4.9588e+06	3.64273e+06
Com_232_pos	Tyramine	Tyramine; 2-(p-Hydroxyphenyl)ethylamine	C8 H11 N O	137.084	2.428	138.092	cpd:C00483	map00350 Tyrosine metabolism;map00950 Isoquinoline alkaloid biosynthesis;map01110 Biosynthesis of secondary metabolites	HMDB0000306	--	Benzenoids	Benzene and substituted derivatives	Phenethylamines	--	--	--	No results	No results	Full match	Benzenoids	Benzene and substituted derivatives	Phenethylamines	Phenethylamines	22.5468	4.49485	0.0026401	1	1.67202	up	2.70741e+07	2.14544e+08	1.14103e+08	3.67719e+08	1.5278e+08	9.17456e+06	7.14253e+06	8.95307e+06	6.61639e+06	6.97578e+06
Com_861_neg	Stearic acid	Octadecanoic acid; Stearate; Stearic acid	C18 H36 O2	284.271	11.018	283.264	cpd:C01530	map00061 Fatty acid biosynthesis;map01040 Biosynthesis of unsaturated fatty acids	HMDB0000827	LMFA01010018	Lipids and lipid-like molecules	Fatty Acyls	Fatty acids and conjugates	Fatty Acyls [FA]	Fatty Acids and Conjugates [FA01]	Straight chain fatty acids [FA0101]	Full match	No results	Full match	Lipids and lipid-like molecules	Fatty Acyls	Fatty acids and conjugates	Long-chain fatty acids	0.381927	-1.38863	0.002737	1	1.56297	down	1.55364e+07	1.50297e+07	1.25978e+07	5.72806e+06	1.3012e+07	3.76753e+07	2.10267e+07	3.36038e+07	3.00635e+07	3.97138e+07
Com_1977_pos	4'-methyl Acetyl fentanyl-d5	--	C22 H23 [2]H5 N2 O	341.256	7.351	342.264	--	--	--	--	--	--	--	--	--	--	Invalid mass	No results	No results					2.46069	1.29906	0.00281381	1	1.52721	up	5.80815e+06	1.01746e+07	6.76211e+06	1.04862e+07	5.47012e+06	3.77251e+06	3.8112e+06	4.07519e+06	2.19259e+06	1.87632e+06
Com_602_pos	tert-Butyl N-[1-(aminocarbonyl)-3-methylbutyl]carbamate	--	C11 H22 N2 O3	230.163	5.187	231.17	--	--	--	--	--	--	--	--	--	--	Full match	Full match	No results	Organic acids and derivatives	Carboxylic acids and derivatives	Amino acids, peptides, and analogues	Leucine and derivatives	1.67606	0.745071	0.00285768	1	1.54356	up	1.53802e+07	2.09644e+07	1.47568e+07	1.91022e+07	1.89693e+07	7.39084e+06	9.86367e+06	1.10678e+07	1.26889e+07	1.21927e+07
Com_2806_neg	Ophiopogonin D	Ophiopogonin D	C44 H70 O16	854.466	6.352	853.459	cpd:C17042	--	--	LMST01080113	--	--	--	Sterol Lipids [ST]	Sterols [ST01]	Spirostanols and derivatives [ST0108]	No results	No results	Full match	Lipids and lipid-like molecules	Steroids and steroid derivatives	Steroidal glycosides	Steroidal saponins	4.80558	2.26471	0.00285867	1	1.59131	up	2.22019e+06	3.93488e+06	3.64984e+06	9.70913e+06	7.64196e+06	756331	1.65434e+06	956686	1.21459e+06	1.06898e+06
Com_1559_neg	4-(acetylamino)phenyl 6-(trifluoromethyl)pyridine-2-carboxylate	--	C15 H11 F3 N2 O3	324.075	5.522	323.067	--	--	--	--	--	--	--	--	--	--	Invalid mass	No results	No results					0.131694	-2.92474	0.00286653	1	1.59139	down	2.48231e+06	1.30313e+06	1.06934e+06	1.14529e+06	1.04538e+06	5.02149e+06	3.29545e+06	1.35421e+07	2.18512e+07	9.78869e+06
Com_7255_pos	Heteroclitin D	--	C27 H30 O8	482.193	5.841	483.2	--	--	--	--	--	--	--	--	--	--	No results	No results	Full match	Phenylpropanoids and polyketides	Tannins	Hydrolyzable tannins	Hydrolyzable tannins	3.31923	1.73085	0.00313197	1	1.64174	up	599772	1.12288e+06	930866	1.15153e+06	1.95734e+06	397230	375792	312019	318240	332778
Com_246_neg	D-Raffinose	--	C18 H32 O16	504.169	1.352	503.162	--	--	HMDB0003213	--	Organic oxygen compounds	Organooxygen compounds	Carbohydrates and carbohydrate conjugates	--	--	--	Full match	Full match	Full match	Organic oxygen compounds	Organooxygen compounds	Carbohydrates and carbohydrate conjugates	Oligosaccharides	2.30463	1.20453	0.00327078	1	1.54812	up	5.69661e+07	6.24637e+07	4.12979e+07	6.80732e+07	9.0803e+07	2.82099e+07	1.48606e+07	2.779e+07	2.96291e+07	3.81897e+07
Com_2511_neg	N-lactoyl-phenylalanine	--	C12 H15 N O4	237.1	5.628	236.093	--	--	HMDB0062175	--	Organic acids and derivatives	Carboxylic acids and derivatives	Amino acids, peptides, and analogues	--	--	--	No results	No results	Full match	Organic acids and derivatives	Carboxylic acids and derivatives	Amino acids, peptides, and analogues	Phenylalanine and derivatives	3.96787	1.98836	0.00346639	1	1.5356	up	4.7319e+06	5.70039e+06	2.38458e+06	4.85998e+06	1.14909e+07	1.83521e+06	2.16895e+06	924560	1.0476e+06	1.37467e+06
Com_206_pos	Adenosine 3'5'-cyclic monophosphate	--	C10 H12 N5 O6 P	329.052	2.184	330.059	--	--	--	--	--	--	--	--	--	--	Full match	Full match	Full match	Nucleosides, nucleotides, and analogues	Purine nucleotides	Cyclic purine nucleotides	3',5'-cyclic purine nucleotides	4.21756	2.07641	0.00363747	1	1.55989	up	1.05928e+08	2.3514e+08	1.16653e+08	1.47112e+08	2.15292e+08	1.5309e+07	7.77002e+07	1.77668e+07	4.27047e+07	4.09741e+07
Com_3457_pos	Alnustone	--	C19 H18 O	262.135	5.152	263.142	--	--	HMDB0031664	--	Phenylpropanoids and polyketides	Diarylheptanoids	Linear diarylheptanoids	--	--	--	No results	No results	Full match	Phenylpropanoids and polyketides	Diarylheptanoids	Linear diarylheptanoids	Linear diarylheptanoids	2.80694	1.489	0.00364578	1	1.57213	up	6.68545e+06	9.49513e+06	5.72912e+06	5.69553e+06	5.62776e+06	1.78915e+06	4.51789e+06	2.46684e+06	1.75776e+06	1.30793e+06
Com_3232_pos	Rosuvastatin	--	C22 H28 F N3 O6 S	503.159	5.539	504.167	--	--	HMDB0015230	--	Organoheterocyclic compounds	Diazines	Pyrimidines and pyrimidine derivatives	--	--	--	Invalid mass	No results	No results	Organoheterocyclic compounds	Diazines	Pyrimidines and pyrimidine derivatives	Phenylpyrimidines	3.82113	1.934	0.00367443	1	1.56337	up	1.94273e+06	4.27832e+06	3.77516e+06	8.80309e+06	3.72541e+06	1.1246e+06	1.21592e+06	1.53328e+06	1.28246e+06	738502
Com_1962_neg	L-arginino-succinate	--	C10 H17 N4 O6	289.116	5.285	288.109	--	--	HMDB0304399	--	Organic acids and derivatives	Carboxylic acids and derivatives	Amino acids, peptides, and analogues	--	--	--	No results	No results	Full match					7.88587	2.97927	0.00385791	1	1.60825	up	4.55745e+06	9.23613e+06	6.25129e+06	1.12377e+07	8.85683e+06	539255	3.59309e+06	241636	382627	333431
Com_5729_pos	(5-L-Glutamyl)-L-amino acid	(5-L-Glutamyl)-L-amino acid; L-gamma-Glutamyl-L-amino acid; alpha-(gamma-L-Glutamyl)-L-amino acid	C8 H14 N2 O5	218.089	1.832	219.097	cpd:C03740	map00480 Glutathione metabolism	--	--	--	--	--	--	--	--	No results	No results	Full match	Organic acids and derivatives	Carboxylic acids and derivatives	Amino acids, peptides, and analogues	N-acyl-alpha amino acids	2.63373	1.39711	0.00440699	1	1.60232	up	745420	1.52803e+06	1.88079e+06	1.40605e+06	1.93075e+06	571095	522767	524354	539348	686707
Com_3250_pos	DL-2-(acetylamino)-3-phenylpropanoic acid	--	C11 H13 N O3	224.116	4.981	225.123	--	--	--	--	--	--	--	--	--	--	Invalid mass	No results	No results					1.50118	0.586099	0.00457687	0.96	1.48295	up	4.97724e+06	5.8071e+06	4.29182e+06	3.8786e+06	4.44506e+06	2.54302e+06	3.98666e+06	2.94798e+06	3.33886e+06	2.77109e+06
Com_6316_pos	5-Ethyl-2'-deoxyuridine	--	C11 H16 N2 O5	256.107	6.141	257.114	--	--	--	--	--	--	--	--	--	--	No results	No results	Full match	Nucleosides, nucleotides, and analogues	Pyrimidine nucleosides	Pyrimidine 2'-deoxyribonucleosides	Pyrimidine 2'-deoxyribonucleosides	1.84908	0.886811	0.00464544	1	1.48325	up	765720	1.38106e+06	1.20549e+06	797325	964213	684669	502209	373478	639158	566073
Com_4745_pos	5-Hydroxyindole-3-acetic acid	--	C10 H9 N O3	191.058	5.067	192.065	--	--	HMDB0000763	--	Organoheterocyclic compounds	Indoles and derivatives	Indolyl carboxylic acids and derivatives	--	--	--	Full match	Full match	Full match	Organoheterocyclic compounds	Indoles and derivatives	Indolyl carboxylic acids and derivatives	Indole-3-acetic acid derivatives	0.562528	-0.830002	0.00466099	1	1.64304	down	2.15451e+06	2.58984e+06	2.2609e+06	2.27321e+06	2.2661e+06	3.24069e+06	5.37645e+06	3.17245e+06	3.90919e+06	4.82382e+06
Com_2336_neg	Santacruzamate A	--	C15 H22 N2 O3	278.163	5.341	277.156	--	--	--	--	--	--	--	--	--	--	No results	No results	Full match	Organic acids and derivatives	Carboxylic acids and derivatives	Amino acids, peptides, and analogues	Gamma amino acids and derivatives	2.83427	1.50298	0.00467903	1	1.56425	up	8.99375e+06	1.43783e+07	8.22712e+06	1.10129e+07	1.14805e+07	3.27652e+06	7.75816e+06	3.53989e+06	2.35015e+06	2.16045e+06
Com_371_pos	3-Succinoylpyridine	3-Succinoylpyridine; 4-Oxo-4-(pyridin-3-yl)butanoate	C9 H9 N O3	179.058	5.054	180.066	cpd:C19569	map00760 Nicotinate and nicotinamide metabolism	HMDB0000992	--	Organic acids and derivatives	Keto acids and derivatives	Gamma-keto acids and derivatives	--	--	--	Full match	No results	Full match	Organic acids and derivatives	Keto acids and derivatives	Gamma-keto acids and derivatives	Gamma-keto acids and derivatives	0.293999	-1.76612	0.00469435	1	1.54719	down	3.94165e+07	2.08123e+07	2.59043e+07	2.30769e+07	2.34853e+07	6.64413e+07	4.24914e+07	7.94543e+07	1.75356e+08	8.7603e+07
Com_8794_neg	(-)-epigallocatechin	--	C15 H14 O7	306.073	5.61	305.065	--	--	HMDB0038361	--	Phenylpropanoids and polyketides	Flavonoids	Flavans	--	--	--	No results	No results	Full match	Phenylpropanoids and polyketides	Flavonoids	Flavans	Epigallocatechins	2.95343	1.56239	0.00475027	1	1.5564	up	246266	718549	349313	468351	694561	233151	161076	150474	140399	153598
Com_3300_pos	(+/-)11(12)-DiHET	--	C20 H34 O4	360.227	8.06	361.235	--	--	--	--	--	--	--	--	--	--	Invalid mass	No results	No results	Lipids and lipid-like molecules	Fatty Acyls	Eicosanoids	Hydroxyeicosatrienoic acids	2.51119	1.32837	0.00523566	1	1.50727	up	3.43282e+06	8.39138e+06	4.24261e+06	4.63293e+06	2.87555e+06	2.39571e+06	2.21486e+06	1.82558e+06	1.65053e+06	1.30142e+06
Com_2479_pos	S-ribosyl-L-homocysteine	--	C9 H17 N O6 S	267.077	1.377	268.084	--	--	--	--	--	--	--	--	--	--	No results	No results	Full match	Organic oxygen compounds	Organooxygen compounds	Carbohydrates and carbohydrate conjugates	Pentoses	2.95012	1.56077	0.00552845	1	1.53884	up	5.12814e+06	6.58543e+06	7.9525e+06	1.304e+07	3.76059e+06	2.13814e+06	3.31544e+06	1.9011e+06	2.50655e+06	2.49985e+06
Com_334_pos	Spermidine	Spermidine; N-(3-Aminopropyl)-1,4-butane-diamine	C7 H19 N3	145.158	0.989	146.165	cpd:C00315	map00330 Arginine and proline metabolism;map00410 beta-Alanine metabolism;map00480 Glutathione metabolism;map00940 Phenylpropanoid biosynthesis;map01100 Metabolic pathways;map02010 ABC transporters	HMDB0001257	--	Organic nitrogen compounds	Organonitrogen compounds	Amines	--	--	--	No results	No results	Full match	Organic nitrogen compounds	Organonitrogen compounds	Amines	Dialkylamines	4.33086	2.11465	0.00600892	1	1.51767	up	5.36013e+07	1.94988e+08	5.98308e+07	2.1158e+08	1.35212e+08	3.81217e+07	4.04252e+07	1.72661e+07	2.89974e+07	2.64787e+07
Com_1528_neg	19(R)-Hydroxy-prostaglandin E2	--	C20 H32 O6	350.209	6.384	349.202	--	--	HMDB0001908	LMFA03010024	Lipids and lipid-like molecules	Fatty Acyls	Eicosanoids	Fatty Acyls [FA]	Eicosanoids [FA03]	Prostaglandins [FA0301]	Invalid mass	No results	No match	Lipids and lipid-like molecules	Fatty Acyls	Eicosanoids	Prostaglandins and related compounds	0.549887	-0.862794	0.00607126	1	1.49313	down	1.03468e+07	9.92559e+06	5.92475e+06	1.09474e+07	1.30991e+07	1.65518e+07	1.41292e+07	2.29872e+07	1.81621e+07	1.95407e+07
Com_27_neg	D-(+)-Mannose	--	C6 H12 O6	180.063	1.283	215.033	--	--	--	--	--	--	--	--	--	--	Full match	Not the top hit	Full match	Organic oxygen compounds	Organooxygen compounds	Carbohydrates and carbohydrate conjugates	Hexoses	0.498784	-1.00351	0.00668038	0.96	1.45441	down	1.87085e+09	1.39131e+09	8.70654e+08	9.8944e+08	1.08074e+09	3.10067e+09	1.50167e+09	2.69134e+09	2.10058e+09	3.04197e+09
Com_361_pos	Guanosine-3',5'-cyclic monophosphate	--	C10 H12 N5 O7 P	345.047	2.652	346.055	--	--	--	--	--	--	--	--	--	--	No results	Full match	Full match	Nucleosides, nucleotides, and analogues	Purine nucleotides	Cyclic purine nucleotides	3',5'-cyclic purine nucleotides	2.83541	1.50355	0.00671017	1	1.4803	up	3.92502e+07	7.51969e+07	3.38205e+07	5.27819e+07	6.48967e+07	1.023e+07	2.73882e+07	9.94202e+06	1.4072e+07	3.21625e+07
Com_4250_neg	11(Z),14(Z)-Eicosadienoic Acid	--	C20 H36 O2	308.271	10.616	307.264	--	--	--	--	--	--	--	--	--	--	Full match	No results	No results	Lipids and lipid-like molecules	Fatty Acyls	Fatty acids and conjugates	Long-chain fatty acids	0.528918	-0.918885	0.00674216	1	1.5596	down	2.95859e+06	2.10845e+06	2.21045e+06	1.60154e+06	3.57837e+06	4.70238e+06	4.18915e+06	5.23001e+06	4.3943e+06	5.03679e+06
Com_2780_pos	N-Lauryldiethanolamine	--	C16 H35 N O2	273.267	10.471	274.274	--	--	--	--	--	--	--	--	--	--	No results	No results	Full match	Organic nitrogen compounds	Organonitrogen compounds	Amines	1,2-aminoalcohols	0.477669	-1.06592	0.00698707	0.96	1.47986	down	6.11594e+06	4.52864e+06	4.78693e+06	2.31937e+06	3.18095e+06	9.23143e+06	5.87335e+06	1.02109e+07	7.62866e+06	1.08764e+07
Com_6600_neg	11(E)-Eicosenoic Acid	--	C20 H38 O2	310.287	11.203	309.28	--	--	--	--	--	--	--	--	--	--	Full match	No results	No results	Lipids and lipid-like molecules	Fatty Acyls	Fatty acids and conjugates	Long-chain fatty acids	0.395402	-1.33861	0.00700279	1	1.4802	down	742304	430615	726868	248112	726291	1.09398e+06	1.12494e+06	1.3456e+06	1.46615e+06	2.23837e+06
Com_4896_neg	FAHFA (18:3/3:0)	--	C21 H34 O4	350.246	9.615	349.238	--	--	--	--	--	--	--	--	--	--	No results	Full match	Full match	Lipids and lipid-like molecules	Fatty Acyls	Fatty acids and conjugates	Fatty acids	2.97982	1.57523	0.00702745	1	1.55013	up	313491	692461	427068	307366	893485	199877	163387	168450	143004	209185
Com_2741_neg	15(R),19(R)-Hydroxy prostaglandin F2α	--	C20 H34 O6	370.235	6.239	369.228	--	--	--	--	--	--	--	--	--	--	Full match	No results	No results	Lipids and lipid-like molecules	Fatty Acyls	Eicosanoids	Prostaglandins and related compounds	0.437889	-1.19136	0.00919986	0.92	1.41254	down	2.35711e+06	2.01064e+06	5.26977e+06	1.82604e+06	2.24902e+06	4.31634e+06	5.3959e+06	4.23429e+06	7.97022e+06	9.39847e+06
Com_1790_neg	PA (16:0/18:2)	--	C37 H69 O8 P	672.481	6.615	671.474	--	--	--	LMGP10010023	--	--	--	Glycerophospholipids [GP]	Glycerophosphates [GP10]	Diacylglycerophosphates [GP1001]	No results	Invalid mass	No results	Lipids and lipid-like molecules	Glycerophospholipids	Glycerophosphates	1,2-diacylglycerol-3-phosphates	3.93056	1.97473	0.00934695	1	1.45195	up	1.34043e+07	5.23982e+06	1.50971e+07	5.51711e+06	8.59847e+06	670404	3.83738e+06	1.1826e+06	2.29408e+06	4.19111e+06
Com_287_neg	β-D-Glucopyranuronic acid	beta-D-Glucopyranuronic acid; beta-D-Glucuronic acid	C6 H10 O7	194.043	1.283	193.035	cpd:C08350	--	HMDB0010314	--	Organic oxygen compounds	Organooxygen compounds	Carbohydrates and carbohydrate conjugates	--	--	--	Full match	Full match	Full match	Organic oxygen compounds	Organooxygen compounds	Carbohydrates and carbohydrate conjugates	Glucuronic acid derivatives	0.279972	-1.83665	0.00943134	1	1.40782	down	4.07451e+07	3.41722e+07	1.09807e+07	3.41511e+07	3.66528e+07	5.60907e+07	5.06137e+07	1.87024e+08	1.64216e+08	1.01762e+08
Com_2905_neg	Paederosidic acid	--	C18 H24 O12 S	464.099	5.122	463.093	--	--	--	--	--	--	--	--	--	--	No results	No results	Full match	Lipids and lipid-like molecules	Prenol lipids	Terpene glycosides	Iridoid O-glycosides	0.572779	-0.80395	0.00969879	1	1.40794	down	5.29224e+06	4.77745e+06	2.74688e+06	5.39046e+06	3.80232e+06	9.09946e+06	6.15035e+06	5.66494e+06	7.68519e+06	9.82566e+06
Com_1587_neg	D-Saccharic acid	D-Glucarate; D-Glucaric acid; L-Gularic acid; D-Saccharic acid; D-Glucosaccharic acid; Glucaric acid; Glucarate	C6 H10 O8	210.037	1.295	209.03	cpd:C00818	map00053 Ascorbate and aldarate metabolism;map01100 Metabolic pathways	HMDB0000663	--	Organic oxygen compounds	Organooxygen compounds	Carbohydrates and carbohydrate conjugates	--	--	--	Full match	Full match	Full match	Organic oxygen compounds	Organooxygen compounds	Carbohydrates and carbohydrate conjugates	Glucuronic acid derivatives	0.313205	-1.67482	0.00970782	0.92	1.46772	down	7.9152e+06	5.53032e+06	4.1776e+06	5.32798e+06	3.48545e+06	1.98862e+07	5.43892e+06	1.98494e+07	1.68892e+07	2.23429e+07
Com_4300_pos	Ginkgolic Acid (C13:0)	--	C20 H32 O3	320.235	7.378	321.242	--	--	--	--	--	--	--	--	--	--	No results	No results	Full match	Benzenoids	Benzene and substituted derivatives	Benzoic acids and derivatives	Salicylic acids	2.25239	1.17146	0.00990915	0.92	1.40399	up	1.601e+06	2.69929e+06	3.60421e+06	1.38156e+06	1.72799e+06	798816	1.63431e+06	998439	701434	756933
Com_453_pos	16-Heptadecyne-1,2,4-triol	--	C17 H32 O3	306.219	7.378	307.227	--	--	--	--	--	--	--	--	--	--	Invalid mass	Invalid mass	No results	Lipids and lipid-like molecules	Fatty Acyls	Fatty alcohols	Long-chain fatty alcohols	1.59287	0.671625	0.0100299	0.92	1.43008	up	8.47325e+07	8.88668e+07	1.16357e+08	1.02826e+08	6.14043e+07	4.54884e+07	6.54257e+07	6.31116e+07	5.07532e+07	6.03588e+07
Com_3087_pos	Limonin	Limonin; Evodin	C26 H30 O8	487.219	6.1	488.226	cpd:C03514	--	HMDB0035921	--	Lipids and lipid-like molecules	Prenol lipids	Triterpenoids	--	--	--	Invalid mass	No results	No results	Lipids and lipid-like molecules	Prenol lipids	Triterpenoids	Limonoids	1.86905	0.902305	0.0100592	0.92	1.40057	up	8.91493e+06	9.06727e+06	8.27492e+06	9.40715e+06	4.4971e+06	4.74682e+06	6.06745e+06	2.96371e+06	3.52606e+06	4.18355e+06
Com_142_neg	(+/-)9(10)-EpOME	--	C18 H32 O3	342.24	6.432	341.233	--	--	--	--	--	--	--	--	--	--	Invalid mass	No results	No results	Lipids and lipid-like molecules	Fatty Acyls	Fatty acids and conjugates	Medium-chain fatty acids	3.32933	1.73523	0.0113321	1	1.50692	up	3.3306e+08	3.34483e+08	3.62555e+08	2.48756e+08	4.17647e+08	3.03976e+07	1.97092e+08	1.0667e+08	5.60438e+07	1.19358e+08
Com_76_pos	L-Glutamic acid	L-Glutamate; L-Glutamic acid; L-Glutaminic acid; Glutamate	C5 H9 N O4	147.053	1.307	148.06	cpd:C00025	map00220 Arginine biosynthesis;map00250 Alanine, aspartate and glutamate metabolism;map00330 Arginine and proline metabolism;map00340 Histidine metabolism;map00430 Taurine and hypotaurine metabolism;map00480 Glutathione metabolism;map00630 Glyoxylate and dicarboxylate metabolism;map00650 Butanoate metabolism;map00660 C5-Branched dibasic acid metabolism;map00860 Porphyrin and chlorophyll metabolis…	HMDB0000148	--	Organic acids and derivatives	Carboxylic acids and derivatives	Amino acids, peptides, and analogues	--	--	--	Full match	Full match	Full match	Organic acids and derivatives	Carboxylic acids and derivatives	Amino acids, peptides, and analogues	Glutamic acid and derivatives	2.34481	1.22947	0.0114614	1	1.50712	up	1.38259e+09	1.83992e+09	1.30979e+09	1.52045e+09	1.4519e+09	7.849e+08	1.15108e+09	3.8998e+08	3.43081e+08	5.31496e+08
Com_1744_pos	N6,N6,N6-Trimethyl-L-lysine	N6,N6,N6-Trimethyl-L-lysine	C9 H20 N2 O2	188.152	1.206	189.16	cpd:C03793	map00310 Lysine degradation	HMDB0001325	--	Organic acids and derivatives	Carboxylic acids and derivatives	Amino acids, peptides, and analogues	--	--	--	Full match	Full match	Full match	Organic acids and derivatives	Carboxylic acids and derivatives	Amino acids, peptides, and analogues	L-alpha-amino acids	0.622236	-0.684466	0.0117506	0.88	1.43545	down	1.37889e+07	1.27052e+07	1.29628e+07	1.00972e+07	9.91743e+06	2.25896e+07	1.19195e+07	1.99685e+07	2.05885e+07	2.0511e+07
Com_1152_neg	Coixol	--	C8 H7 N O3	165.043	4.848	164.036	--	--	HMDB0036582	--	Organoheterocyclic compounds	Benzoxazoles	Benzoxazolones	--	--	--	No results	No results	Full match	Organoheterocyclic compounds	Benzoxazoles	Benzoxazolones	Benzoxazolones	0.224318	-2.15638	0.0124989	0.96	1.42216	down	5.16612e+06	1.61216e+06	2.65463e+06	3.0726e+06	2.75797e+06	9.50709e+06	4.70622e+06	6.5081e+06	3.14231e+07	1.58994e+07
Com_5598_pos	N'-Formylkynurenine	--	C11 H12 N2 O4	236.08	4.864	237.087	--	--	HMDB0001200	--	Organic oxygen compounds	Organooxygen compounds	Carbonyl compounds	--	--	--	No results	No results	Full match	Organic oxygen compounds	Organooxygen compounds	Carbonyl compounds	Alkyl-phenylketones	2.1976	1.13593	0.0130051	1	1.43553	up	3.47816e+06	2.12781e+06	1.81576e+06	2.47144e+06	2.27228e+06	1.31912e+06	1.43514e+06	524077	710950	1.54652e+06
Com_30_pos	Oleoyl ethylamide	--	C20 H39 N O	309.303	10.467	310.31	--	--	--	--	--	--	--	--	--	--	Full match	No results	No results	Lipids and lipid-like molecules	Fatty Acyls	Fatty amides	N-acyl amines	0.476907	-1.06822	0.0130053	0.96	1.43509	down	2.77258e+09	2.00084e+09	1.9421e+09	9.16603e+08	1.1208e+09	4.01978e+09	2.52302e+09	4.55419e+09	3.2005e+09	4.05605e+09
Com_322_neg	Sinapoyl O-hexoside	--	C17 H22 O10	386.121	5.297	367.103	--	--	--	--	--	--	--	--	--	--	No results	No results	Full match					1.94149	0.957161	0.0137411	0.96	1.39972	up	3.16159e+07	6.78828e+07	7.90085e+07	4.70927e+07	4.48514e+07	3.50707e+07	3.11473e+07	2.68823e+07	2.01013e+07	2.60997e+07
Com_3541_neg	L-(+)-Tartaric acid	--	C4 H6 O6	150.016	1.311	149.009	--	--	HMDB0000956	--	Organic oxygen compounds	Organooxygen compounds	Carbohydrates and carbohydrate conjugates	--	--	--	Full match	Full match	Full match	Organic oxygen compounds	Organooxygen compounds	Carbohydrates and carbohydrate conjugates	Sugar acids and derivatives	0.547971	-0.867828	0.0142989	0.92	1.37006	down	4.92544e+06	3.9504e+06	2.55648e+06	2.8051e+06	2.68721e+06	8.49426e+06	3.61781e+06	5.57405e+06	6.93671e+06	6.26314e+06
Com_7321_neg	Erianin	--	C18 H22 O5	318.147	6.555	317.14	--	--	HMDB0251918	--	Phenylpropanoids and polyketides	Stilbenes	-	--	--	--	No results	No results	Full match	Phenylpropanoids and polyketides	Stilbenes	Not available	Stilbenes	1.61665	0.693005	0.0143889	1	1.45731	up	283791	254165	306257	500142	327552	202703	224577	180257	209428	217217
Com_6821_pos	N-[3-(1H-imidazol-1-yl)propyl]-5-methoxy-1H-indole-2-carboxamide	--	C16 H18 N4 O2	298.14	5.73	299.147	--	--	--	--	--	--	--	--	--	--	Invalid mass	No results	No results					0.416671	-1.26302	0.0144584	1	1.43764	down	1.32941e+06	635590	1.13497e+06	518275	336536	2.04062e+06	2.21e+06	1.44016e+06	1.48098e+06	2.31961e+06
Com_3138_pos	Octanedioic acid	Suberic acid; Cork acid; 1,8-Octanedioic acid; Octanedioic acid; 1,6-Hexanedicarboxylic acid	C8 H14 O4	174.089	5.419	175.096	cpd:C08278	--	HMDB0000893	--	Lipids and lipid-like molecules	Fatty Acyls	Fatty acids and conjugates	--	--	--	No results	No results	Full match	Lipids and lipid-like molecules	Fatty Acyls	Fatty acids and conjugates	Medium-chain fatty acids	1.5598	0.64136	0.0145572	1	1.47044	up	7.07356e+06	7.21975e+06	7.05668e+06	6.05486e+06	7.02861e+06	3.06094e+06	5.52768e+06	3.95391e+06	5.72574e+06	3.8073e+06
Com_847_pos	N-Acetylneuraminic acid	N-Acetylneuraminate; N-Acetylneuraminic acid; 5-Acetamido-3,5-dideoxy-D-glycero-D-galacto-2-nonulosonic acid; Neu5Ac	C11 H19 N O9	309.106	1.812	310.113	cpd:C00270	map00520 Amino sugar and nucleotide sugar metabolism;map01100 Metabolic pathways	HMDB0000230	--	Organic oxygen compounds	Organooxygen compounds	Carbohydrates and carbohydrate conjugates	--	--	--	No results	No results	Full match	Organic oxygen compounds	Organooxygen compounds	Carbohydrates and carbohydrate conjugates	N-acylneuraminic acids	2.79868	1.48475	0.014601	0.88	1.39823	up	1.66051e+07	4.16116e+07	2.94522e+07	2.98359e+07	5.81683e+07	8.67484e+06	3.24166e+07	5.9858e+06	7.98211e+06	7.71062e+06
Com_6871_neg	L(-)-Malic acid	--	C4 H6 O5	134.022	0.519	133.015	--	--	--	--	--	--	--	--	--	--	No results	No results	Full match	Organic acids and derivatives	Hydroxy acids and derivatives	Beta hydroxy acids and derivatives	Beta hydroxy acids and derivatives	1.73074	0.791391	0.0147274	1	1.43356	up	1.30952e+06	1.86477e+06	1.38226e+06	1.27017e+06	1.45396e+06	1.08427e+06	606225	800666	1.17321e+06	542311
Com_4536_neg	3-[2-(1,3,5-trimethyl-1H-pyrazol-4-yl)hydrazono]pentane-2,4-dione	--	C11 H16 N4 O2	236.126	4.789	235.119	--	--	--	--	--	--	--	--	--	--	Invalid mass	No results	No results					1.6232	0.698845	0.0147631	0.96	1.39154	up	3.04272e+06	3.98743e+06	2.2534e+06	3.90696e+06	4.44281e+06	2.10717e+06	2.89876e+06	1.97777e+06	1.85863e+06	2.02094e+06
Com_2891_neg	5-O-p-Coumaroyl shikimic acid	--	C16 H16 O7	320.09	5.442	319.082	--	--	--	--	--	--	--	--	--	--	No results	No results	Full match					7.83973	2.9708	0.0148615	1	1.4921	up	2.37466e+06	5.28594e+06	902210	8.36773e+06	9.35775e+06	723374	650531	760530	702062	516719
Com_2391_neg	Sibiricose A5	--	C22 H30 O14	518.171	1.341	517.164	--	--	--	--	--	--	--	--	--	--	No results	Invalid mass	No results	Phenylpropanoids and polyketides	Cinnamic acids and derivatives	Hydroxycinnamic acids and derivatives	Coumaric acids and derivatives	1.78922	0.839329	0.0151144	0.92	1.43275	up	9.6063e+06	9.0646e+06	8.91794e+06	1.22642e+07	7.3378e+06	7.33839e+06	3.34319e+06	3.91985e+06	7.39142e+06	4.38225e+06
Com_4722_neg	Vitamin B2	Riboflavin; Lactoflavin; 7,8-Dimethyl-10-ribitylisoalloxazine; Vitamin B2	C17 H20 N4 O6	376.138	5.303	375.13	cpd:C00255	map00740 Riboflavin metabolism;map01100 Metabolic pathways;map01110 Biosynthesis of secondary metabolites	HMDB0000244	--	Organoheterocyclic compounds	Pteridines and derivatives	Alloxazines and isoalloxazines	--	--	--	No results	No results	Full match	Organoheterocyclic compounds	Pteridines and derivatives	Alloxazines and isoalloxazines	Flavins	1.66059	0.731693	0.0153682	1	1.42656	up	1.79632e+06	2.21855e+06	3.49609e+06	1.82097e+06	1.84189e+06	1.61742e+06	1.22049e+06	1.29396e+06	1.43485e+06	1.16213e+06
Com_146_neg	N-Feruloyltyramine	N-Feruloyltyramine; trans-N-Feruloyltyramine	C18 H19 N O4	313.132	5.597	312.124	cpd:C02717	--	HMDB0029365	--	Benzenoids	Phenols	Methoxyphenols	--	--	--	No results	No results	Full match	Benzenoids	Phenols	Methoxyphenols	Methoxyphenols	4.86802	2.28334	0.0154796	0.96	1.34739	up	1.54093e+06	5.58258e+06	8.69951e+06	1.58754e+07	9.99677e+06	1.20076e+06	734010	690816	4.67794e+06	1.26159e+06
Com_6826_pos	4-Demethylepipodophyllotoxin	--	C21 H20 O8	400.114	5.598	401.121	--	--	--	--	--	--	--	--	--	--	No results	No results	Full match	Lignans, neolignans and related compounds	Lignan lactones	Podophyllotoxins	Podophyllotoxins	2.2	1.1375	0.0156121	0.96	1.37072	up	1.09391e+06	1.94467e+06	1.25109e+06	1.1691e+06	2.31251e+06	1.05132e+06	1.10862e+06	469446	522374	380648
Com_1_neg	Isocitric acid	Isocitrate; Isocitric acid; 1-Hydroxytricarballylic acid; 1-Hydroxypropane-1,2,3-tricarboxylic acid	C6 H8 O7	192.027	1.462	191.019	cpd:C00311	map00020 Citrate cycle (TCA cycle);map00630 Glyoxylate and dicarboxylate metabolism;map01100 Metabolic pathways;map01110 Biosynthesis of secondary metabolites;map01200 Carbon metabolism;map01210 2-Oxocarboxylic acid metabolism;map01230 Biosynthesis of amino acids	HMDB0000193	--	Organic acids and derivatives	Carboxylic acids and derivatives	Tricarboxylic acids and derivatives	--	--	--	Full match	Full match	Full match	Organic acids and derivatives	Carboxylic acids and derivatives	Tricarboxylic acids and derivatives	Tricarboxylic acids and derivatives	1.79123	0.840951	0.0157318	0.96	1.38805	up	1.36794e+10	2.33593e+10	1.99626e+10	2.12601e+10	2.53037e+10	7.87434e+09	1.90599e+10	1.1584e+10	7.9103e+09	1.13893e+10
Com_133_pos	4-(2,3-dihydro-1H-indol-1-yl)-1-phenyl-1H-pyrazolo[3,4-d]pyrimidine	--	C19 H15 N5	313.132	5.621	314.139	--	--	--	--	--	--	--	--	--	--	Full match	No results	No match					4.55761	2.18828	0.0157368	0.92	1.34398	up	2.33803e+06	3.69782e+06	1.42996e+07	1.3746e+07	1.2527e+07	1.13875e+06	950980	857567	5.83401e+06	1.4452e+06
Com_49_pos	N-Benzylformamide	N-Benzylformamide	C8 H9 N O	135.069	2.266	136.076	cpd:C15561	--	HMDB0304423	--	Benzenoids	Benzene and substituted derivatives	-	--	--	--	Full match	Full match	No results	Benzenoids	Benzene and substituted derivatives	Not available	Benzene and substituted derivatives	0.593405	-0.75291	0.0159092	0.96	1.41248	down	2.23206e+09	1.1705e+09	1.51586e+09	1.59728e+09	9.28817e+08	2.62155e+09	1.9178e+09	2.36315e+09	2.72831e+09	2.91461e+09
Com_472_neg	Rotenone	Rotenone	C23 H22 O6	394.145	9.049	393.137	cpd:C07593	map00943 Isoflavonoid biosynthesis;map01110 Biosynthesis of secondary metabolites	HMDB0034436	LMPK12060007	Phenylpropanoids and polyketides	Isoflavonoids	Rotenoids	Polyketides [PK]	Flavonoids [PK12]	Rotenoid flavonoids [PK1206]	Invalid mass	No results	No results	Phenylpropanoids and polyketides	Isoflavonoids	Rotenoids	Rotenones	0.325995	-1.61708	0.0159402	0.96	1.40299	down	4.73839e+06	1.67676e+06	1.09193e+07	3.06749e+06	1.6338e+06	2.00741e+07	6.68113e+06	1.25954e+07	1.25015e+07	1.57431e+07
Com_1429_pos	L-Cysteine-glutathione gisulfide	--	C13 H22 N4 O8 S2	426.088	1.364	427.095	--	--	--	--	--	--	--	--	--	--	No results	No results	Full match					2.56325	1.35797	0.0161586	0.92	1.49055	up	2.79436e+07	1.88088e+07	8.27185e+06	2.58432e+07	2.16675e+07	8.33381e+06	8.67078e+06	7.39137e+06	7.7615e+06	7.84457e+06
Com_390_pos	9-Oxo-ODE	--	C18 H30 O3	294.22	6.647	295.227	--	--	HMDB0004669	--	Lipids and lipid-like molecules	Fatty Acyls	Lineolic acids and derivatives	--	--	--	Full match	Full match	Full match	Lipids and lipid-like molecules	Fatty Acyls	Lineolic acids and derivatives	Lineolic acids and derivatives	2.30353	1.20385	0.0161773	0.96	1.36137	up	1.18572e+08	7.53846e+07	1.66503e+08	5.82535e+07	1.06503e+08	2.24315e+07	5.61276e+07	2.94453e+07	4.92615e+07	7.07389e+07
Com_5140_neg	L-Asparagine	L-Asparagine; 2-Aminosuccinamic acid	C4 H8 N2 O3	132.053	1.243	263.099	cpd:C00152	map00250 Alanine, aspartate and glutamate metabolism;map00460 Cyanoamino acid metabolism;map00970 Aminoacyl-tRNA biosynthesis;map01100 Metabolic pathways;map01110 Biosynthesis of secondary metabolites;map01230 Biosynthesis of amino acids	HMDB0000168	--	Organic acids and derivatives	Carboxylic acids and derivatives	Amino acids, peptides, and analogues	--	--	--	No results	No results	Full match	Organic acids and derivatives	Carboxylic acids and derivatives	Amino acids, peptides, and analogues	Asparagine and derivatives	0.525013	-0.929576	0.0161949	0.88	1.34536	down	2.07483e+06	1.63067e+06	902841	2.23343e+06	2.09533e+06	4.59931e+06	2.02523e+06	3.4949e+06	3.2489e+06	3.65428e+06
Com_7669_neg	Folic acid	Folate; Pteroylglutamic acid; Folic acid	C19 H19 N7 O6	441.138	8.544	440.131	cpd:C00504	map00670 One carbon pool by folate;map00790 Folate biosynthesis;map01100 Metabolic pathways	HMDB0000121	--	Benzenoids	Phenols	Methoxyphenols	--	--	--	No results	No results	Full match	Organic acids and derivatives	Carboxylic acids and derivatives	Amino acids, peptides, and analogues	Glutamic acid and derivatives	0.337382	-1.56754	0.0169319	1	1.43597	down	398286	193817	887618	240072	112776	1.63601e+06	905658	1.03961e+06	931484	918966
Com_7320_neg	Hesperetin	Hesperetin; 3',5,7-Trihydroxy-4'-methoxyflavanone	C16 H14 O6	302.079	5.845	301.072	cpd:C01709	map00941 Flavonoid biosynthesis	HMDB0005782	LMPK12140003	Phenylpropanoids and polyketides	Flavonoids	O-methylated flavonoids	Polyketides [PK]	Flavonoids [PK12]	Flavanones [PK1214]	No results	No results	Full match	Phenylpropanoids and polyketides	Flavonoids	O-methylated flavonoids	4'-O-methylated flavonoids	3.28403	1.71547	0.0177974	1	1.4415	up	705159	1.49357e+06	376774	1.60425e+06	571881	317100	294897	288966	330490	215436
Com_8283_pos	(S)-Zearalanone	Zearalanone; (S)-Zearalanone	C18 H24 O5	320.163	5.969	343.152	cpd:C14754	--	--	--	--	--	--	--	--	--	No results	No results	Full match	Phenylpropanoids and polyketides	Macrolides and analogues	Zearalenones	Zearalenones	3.30344	1.72397	0.0182534	0.96	1.40643	up	367672	377159	1.02453e+06	266101	1.13321e+06	144378	141351	179845	179852	313777
Com_691_pos	Cytidine-5'-monophosphate	CMP; Cytidine-5'-monophosphate; Cytidylic acid	C9 H14 N3 O8 P	323.051	1.41	324.059	cpd:C00055	map00240 Pyrimidine metabolism;map01100 Metabolic pathways	HMDB0000095	--	Nucleosides, nucleotides, and analogues	Pyrimidine nucleotides	Pyrimidine ribonucleotides	--	--	--	No results	No results	Full match	Nucleosides, nucleotides, and analogues	Pyrimidine nucleotides	Pyrimidine ribonucleotides	Pyrimidine ribonucleoside monophosphates	2.38157	1.25191	0.0185267	1	1.37048	up	1.22445e+07	2.25187e+07	1.18011e+07	2.17517e+07	2.07108e+07	3.22257e+06	1.06825e+07	3.79484e+06	8.3914e+06	1.12902e+07
Com_1697_neg	Ixoside	--	C16 H20 O11	388.1	5.529	387.093	--	--	--	LMPR0102070040	--	--	--	Prenol Lipids [PR]	Isoprenoids [PR01]	C10 isoprenoids (monoterpenes) [PR0102]	No results	No results	Full match	Lipids and lipid-like molecules	Prenol lipids	Terpene glycosides	Iridoid O-glycosides	0.658514	-0.602714	0.0187393	0.96	1.33375	down	1.06336e+07	9.37554e+06	1.05788e+07	1.48431e+07	1.22602e+07	2.51371e+07	1.28711e+07	1.75746e+07	1.58412e+07	1.61843e+07
Com_108_neg	DGMG (18:2)	--	C33 H58 O14	678.383	8.347	677.376	--	--	--	--	--	--	--	--	--	--	No results	No results	Full match					0.422083	-1.2444	0.0188804	0.92	1.32142	down	1.13126e+08	7.92665e+07	2.43766e+08	6.74392e+07	9.56878e+07	3.97876e+08	1.7272e+08	1.50068e+08	4.00473e+08	2.98691e+08
Com_1108_neg	5-chloro-2,8-dimethyl-4-[(3-nitro-2-pyridyl)oxy]quinoline	--	C16 H12 Cl N3 O3	658.106	4.678	657.099	--	--	--	--	--	--	--	--	--	--	Invalid mass	No results	No results					2.01236	1.00889	0.0188897	0.92	1.38002	up	1.75491e+07	3.33215e+07	2.04637e+07	2.68202e+07	3.28128e+07	7.6023e+06	2.49277e+07	8.14517e+06	1.27755e+07	1.16308e+07
Com_178_pos	N-[2-chloro-6-(trifluoromethoxy)phenyl]-2,2-dimethylpropanamide	--	C12 H13 Cl F3 N O2	295.058	1.265	296.066	--	--	--	--	--	--	--	--	--	--	Full match	No results	No results					2.21564	1.14772	0.0194089	0.96	1.35677	up	8.05819e+07	1.6919e+08	1.72344e+08	1.69782e+08	2.48351e+08	5.80423e+07	1.63896e+08	5.47448e+07	5.52726e+07	4.72799e+07
Com_1208_neg	(±)9(10)-DiHOME	--	C18 H34 O4	314.246	7.106	313.238	--	--	--	--	--	--	--	--	--	--	Full match	Partial match	No results					0.377914	-1.40387	0.0203343	0.92	1.33866	down	3.0968e+06	4.39948e+06	1.80799e+06	4.64962e+06	2.87677e+06	1.26779e+07	4.9192e+06	9.05372e+06	1.39485e+07	3.93642e+06
Com_1874_neg	Loganic acid	Loganate; Loganic acid	C16 H24 O10	376.137	5.174	375.13	cpd:C01512	map00902 Monoterpenoid biosynthesis;map01110 Biosynthesis of secondary metabolites	HMDB0304409	LMPR01020138	Lipids and lipid-like molecules	Prenol lipids	Terpene glycosides	Prenol Lipids [PR]	Isoprenoids [PR01]	C10 isoprenoids (monoterpenes) [PR0102]	No results	No results	Full match	Lipids and lipid-like molecules	Prenol lipids	Terpene glycosides	Iridoid O-glycosides	3.64678	1.86662	0.0204672	0.92	1.35399	up	2.50616e+06	1.35975e+07	6.70771e+06	8.50673e+06	1.6807e+07	3.93221e+06	2.23684e+06	3.46272e+06	2.13994e+06	1.42489e+06
Com_428_neg	4-(2-((4-Cyanophenyl)amino)oxazol-5-yl)benzonitrile	--	C17 H10 N4 O	286.089	1.268	267.072	--	--	--	--	--	--	--	--	--	--	Invalid mass	No results	No results	Organoheterocyclic compounds	Azoles	Oxazoles	Phenyl-1,3-oxazoles	0.515167	-0.956888	0.0207061	0.92	1.38204	down	6.18508e+07	5.16359e+07	4.0979e+07	4.15019e+07	3.98915e+07	1.37267e+08	4.64172e+07	8.86294e+07	8.44046e+07	1.01112e+08
Com_1349_neg	O-methylnaringenin C-pentoside	--	C21 H22 O9	418.128	1.353	881.254	--	--	--	--	--	--	--	--	--	--	No results	No results	Full match					2.42535	1.2782	0.021134	1	1.41754	up	4.07538e+06	5.32653e+06	5.02166e+06	4.81684e+06	8.4505e+06	1.52517e+06	761571	2.18973e+06	3.19605e+06	3.74474e+06
Com_4875_pos	Imidazoleacetic acid	Imidazole-4-acetate; Imidazoleacetic acid; 4-Imidazoleacetate	C5 H6 N2 O2	126.043	4.849	127.05	cpd:C02835	map00340 Histidine metabolism	HMDB0002024	--	Organoheterocyclic compounds	Azoles	Imidazoles	--	--	--	No results	Full match	Full match	Organoheterocyclic compounds	Azoles	Imidazoles	Imidazolyl carboxylic acids and derivatives	1.74943	0.806888	0.0214192	0.96	1.3231	up	2.09579e+06	2.82332e+06	3.79976e+06	2.19162e+06	2.92548e+06	828241	1.84104e+06	2.17623e+06	1.65494e+06	1.40837e+06
Com_906_neg	Naringenin	Naringenin; 4',5,7-Trihydroxyflavanone; (2S)-Naringenin; (-)-(2S)-Naringenin	C15 H12 O5	272.068	5.847	271.061	cpd:C00509	map00941 Flavonoid biosynthesis;map00943 Isoflavonoid biosynthesis;map01100 Metabolic pathways;map01110 Biosynthesis of secondary metabolites	HMDB0002670	LMPK12140001	Phenylpropanoids and polyketides	Flavonoids	Flavans	Polyketides [PK]	Flavonoids [PK12]	Flavanones [PK1214]	Full match	Full match	Full match	Phenylpropanoids and polyketides	Flavonoids	Flavans	Flavanones	24.2931	4.60248	0.0217922	0.92	1.39182	up	6.05924e+06	3.88114e+07	720806	4.08108e+07	9.43075e+06	387801	579857	879381	1.60563e+06	492185
Com_1734_neg	O-Phospho-L-serine	O-Phospho-L-serine; L-O-Phosphoserine; 3-Phosphoserine; Dexfosfoserine	C3 H8 N O6 P	185.009	1.267	184.002	cpd:C01005	map00260 Glycine, serine and threonine metabolism;map00270 Cysteine and methionine metabolism;map00970 Aminoacyl-tRNA biosynthesis;map01100 Metabolic pathways;map01200 Carbon metabolism;map01230 Biosynthesis of amino acids	HMDB0001721	--	Organic acids and derivatives	Carboxylic acids and derivatives	Amino acids, peptides, and analogues	--	--	--	No results	Full match	Full match	Organic acids and derivatives	Carboxylic acids and derivatives	Amino acids, peptides, and analogues	L-alpha-amino acids	2.04508	1.03216	0.0221007	0.92	1.3406	up	1.11542e+07	2.09327e+07	1.04682e+07	1.36183e+07	1.76436e+07	9.83067e+06	1.20153e+07	3.55759e+06	4.86778e+06	5.82361e+06
Com_720_neg	nor-6β-Oxycodol	--	C17 H21 N O4	303.143	1.275	302.136	--	--	--	--	--	--	--	--	--	--	Invalid mass	Invalid mass	No match	Benzenoids	Phenanthrenes and derivatives	Not available	Phenanthrenes and derivatives	0.636311	-0.652195	0.0223163	0.92	1.30746	down	2.86448e+07	1.96245e+07	2.76913e+07	2.44545e+07	1.63326e+07	4.77288e+07	2.52569e+07	3.92994e+07	4.16035e+07	2.95871e+07
Com_2736_neg	N epsilon,N epsilon,N epsilon-trimethyllysine	--	C9 H20 N2 O2	188.153	5.753	187.145	--	--	--	--	--	--	--	--	--	--	No results	No results	Full match	Organic acids and derivatives	Carboxylic acids and derivatives	Amino acids, peptides, and analogues	L-alpha-amino acids	7.52275	2.91126	0.0239794	0.92	1.28936	up	2.83931e+06	8.21118e+06	459091	1.01319e+07	5.90762e+06	1.94399e+06	124616	1.32948e+06	141042	122988
Com_2888_pos	Rhodionin	--	C21 H20 O11	448.101	5.557	449.108	--	--	--	--	--	--	--	--	--	--	No results	No results	Full match	Phenylpropanoids and polyketides	Flavonoids	Flavonoid glycosides	Flavonoid-7-O-glycosides	5.76468	2.52724	0.0247794	0.96	1.35925	up	3.32397e+06	1.23415e+07	5.32758e+06	1.59048e+06	1.09338e+06	717472	724132	1.21104e+06	1.02707e+06	427535
Com_2889_pos	Trifolin	Kaempferol-3-O-galactoside; Kaempferol 3-O-beta-D-galactoside; Trifolin	C21 H20 O11	205.073	5.557	449.108	cpd:C12626	map00944 Flavone and flavonol biosynthesis	HMDB0030864	LMPK12111663	Organoheterocyclic compounds	Pyrans	Pyranones and derivatives	Polyketides [PK]	Flavonoids [PK12]	Flavones and Flavonols [PK1211]	Invalid mass	Invalid mass	No results	Phenylpropanoids and polyketides	Flavonoids	Flavonoid glycosides	Flavonoid-3-O-glycosides	5.74674	2.52274	0.0248292	0.96	1.35896	up	3.32397e+06	1.23415e+07	5.32758e+06	1.59048e+06	1.09823e+06	720655	727344	1.21641e+06	1.02707e+06	429432
Com_140_pos	5-Methyluridine	--	C10 H14 N2 O6	258.085	2.164	259.093	--	--	HMDB0000884	--	Nucleosides, nucleotides, and analogues	Pyrimidine nucleosides	-	--	--	--	No results	No results	Full match	Nucleosides, nucleotides, and analogues	Pyrimidine nucleosides	Not available	Pyrimidine nucleosides	4.09787	2.03487	0.0255705	0.96	1.29212	up	4.30228e+08	8.38167e+08	9.56543e+07	7.66981e+08	5.37711e+08	7.69291e+07	3.95988e+08	2.653e+07	7.78593e+07	7.39447e+07
Com_8751_neg	LPE 22:0	--	C27 H56 N O7 P	537.38	11.548	536.372	--	--	--	LMGP02050054	--	--	--	Glycerophospholipids [GP]	Glycerophosphoethanolamines [GP02]	Monoacylglycerophosphoethanolamines [GP0205]	No results	Full match	Full match	Lipids and lipid-like molecules	Glycerophospholipids	Glycerophosphoethanolamines	1-acyl-sn-glycero-3-phosphoethanolamines	0.434542	-1.20243	0.0265376	0.88	1.34655	down	146155	391646	203665	115091	458748	553725	918243	780217	432431	342257
Com_1292_pos	Tricin 4'-O-(beta-guaiacylglyceryl) ether	--	C27 H26 O11	526.15	1.401	527.157	--	--	--	--	--	--	--	--	--	--	No results	No results	Full match	Lignans, neolignans and related compounds	Lignan glycosides	Not available	Lignan glycosides	1.94142	0.95711	0.0270938	0.92	1.30197	up	5.424e+06	8.45379e+06	8.51667e+06	4.15981e+06	1.20821e+07	2.64486e+06	4.46799e+06	3.77183e+06	4.12089e+06	4.89557e+06
Com_5257_pos	1-Methylguanosine	--	C11 H15 N5 O5	297.107	4.833	298.114	--	--	HMDB0001563	--	Nucleosides, nucleotides, and analogues	Purine nucleosides	-	--	--	--	No results	No results	Full match	Nucleosides, nucleotides, and analogues	Purine nucleosides	Not available	Purine nucleosides	0.621835	-0.685397	0.0284819	0.92	1.3023	down	2.91586e+06	2.64375e+06	1.64291e+06	1.25189e+06	1.92135e+06	3.82037e+06	2.35156e+06	3.17461e+06	3.3518e+06	3.98738e+06
Com_2882_pos	Radicicol	--	C18 H17 Cl O6	346.057	1.275	347.064	--	--	--	--	--	--	--	--	--	--	No results	Invalid mass	No results	Benzenoids	Benzene and substituted derivatives	Benzoic acids and derivatives	Hydroxybenzoic acid derivatives	0.404182	-1.30692	0.0286189	0.92	1.29483	down	3.02372e+06	3.24586e+06	844855	5.47412e+06	2.29328e+06	1.1253e+07	4.483e+06	5.0401e+06	6.33565e+06	9.70789e+06
Com_738_pos	Kinetin	Kinetin; 6-Furfuryladenine	C10 H9 N5 O	215.081	4.971	448.195	cpd:C08272	--	HMDB0012245	--	Organoheterocyclic compounds	Imidazopyrimidines	Purines and purine derivatives	--	--	--	No results	No results	Full match	Organoheterocyclic compounds	Imidazopyrimidines	Purines and purine derivatives	6-alkylaminopurines	2.15279	1.10621	0.0297497	0.92	1.30689	up	3.19525e+07	5.7022e+07	2.8246e+07	5.93098e+07	6.89652e+07	1.38648e+07	5.10872e+07	1.11154e+07	2.06447e+07	1.73238e+07
Com_6057_pos	Resveratrol	Resveratrol; 3,4',5-Trihydroxystilbene; trans-Resveratrol	C14 H12 O3	228.078	6.904	229.086	cpd:C03582	map00945 Stilbenoid, diarylheptanoid and gingerol biosynthesis;map01110 Biosynthesis of secondary metabolites	HMDB0003747	LMPK13090005	Phenylpropanoids and polyketides	Stilbenes	-	Polyketides [PK]	Aromatic polyketides [PK13]	Diphenyl ethers, biphenyls, dibenzyls and stilbenes [PK1309]	No results	No results	Full match	Phenylpropanoids and polyketides	Stilbenes	Not available	Stilbenes	0.663961	-0.59083	0.0302238	0.88	1.27176	down	417838	393434	316983	657173	357816	592198	582944	480685	868003	704139
Com_4512_pos	Senkyunolide A	--	C12 H16 O2	192.115	7.492	193.122	--	--	HMDB0258235	--	Organoheterocyclic compounds	Isobenzofurans	-	--	--	--	No results	Full match	Full match					1.54294	0.625679	0.0312074	0.88	1.26308	up	973710	1.8226e+06	1.59268e+06	1.54465e+06	1.00952e+06	714179	1.00824e+06	1.14386e+06	903589	730096
Com_1396_neg	beta-Acetoxyisovalerylalkannin	--	C23 H26 O8	430.162	5.124	429.154	--	--	--	--	--	--	--	--	--	--	No results	No results	Full match					0.472107	-1.08281	0.0313638	0.92	1.26476	down	1.39265e+07	4.48006e+06	3.54694e+06	1.04582e+07	6.90731e+06	1.93698e+07	1.12938e+07	1.0658e+07	1.58507e+07	2.61119e+07
Com_1351_pos	9-Hydroxy-(10E,12Z,15Z)-Octadecatrienoic Acid	--	C18 H30 O3	294.22	7.487	295.227	--	--	--	--	--	--	--	--	--	--	No results	No results	Full match					2.09846	1.06933	0.0322734	0.88	1.30286	up	1.59786e+07	2.59867e+07	2.97082e+07	2.12844e+07	1.4797e+07	8.50332e+06	2.17226e+07	9.29378e+06	8.00954e+06	3.82023e+06
Com_2195_pos	N-(4-butyl-2-methylphenyl)-N'-[4-(4-methylpiperazino)phenyl]urea	--	C23 H32 N4 O	380.254	7.356	381.261	--	--	--	--	--	--	--	--	--	--	Invalid mass	No results	No results					3.77612	1.9169	0.0323262	0.96	1.31928	up	6.64167e+06	2.74199e+06	1.49802e+07	2.07682e+06	3.24231e+06	714342	1.68478e+06	1.35537e+06	1.91276e+06	2.19346e+06
Com_16_pos	L-Pyroglutamic acid	5-Oxoproline; Pidolic acid; Pyroglutamic acid; 5-Pyrrolidone-2-carboxylic acid; Pyroglutamate; 5-Oxo-L-proline; L-Pyroglutamic acid; L-5-Pyrrolidone-2-carboxylic acid	C5 H7 N O3	129.043	2.126	130.05	cpd:C01879	map00480 Glutathione metabolism	HMDB0000267	--	Organic acids and derivatives	Carboxylic acids and derivatives	Amino acids, peptides, and analogues	--	--	--	Full match	Full match	Full match	Organic acids and derivatives	Carboxylic acids and derivatives	Amino acids, peptides, and analogues	Alpha amino acids and derivatives	2.46149	1.29953	0.0334677	0.92	1.28151	up	5.15164e+09	9.31624e+09	2.89989e+09	8.6233e+09	7.20278e+09	2.34084e+09	6.48678e+09	8.38233e+08	2.28767e+09	1.53172e+09
Com_567_pos	Nitidine	Nitidine	C21 H18 N O4	348.123	8.56	349.131	cpd:C09595	--	--	--	--	--	--	--	--	--	No results	No results	Full match	Organoheterocyclic compounds	Quinolines and derivatives	Benzoquinolines	Phenanthridines and derivatives	0.328151	-1.60757	0.0340359	0.88	1.23173	down	8.16123e+06	5.3053e+06	2.1653e+07	7.7612e+06	2.52205e+06	6.17706e+07	1.53673e+07	3.11105e+07	1.17823e+07	1.83286e+07
Com_77_pos	Adenine	Adenine; 6-Aminopurine	C5 H5 N5	135.055	1.862	136.062	cpd:C00147	map00230 Purine metabolism;map00908 Zeatin biosynthesis;map01100 Metabolic pathways	HMDB0000034	--	Organoheterocyclic compounds	Imidazopyrimidines	Purines and purine derivatives	--	--	--	Full match	Full match	Full match	Organoheterocyclic compounds	Imidazopyrimidines	Purines and purine derivatives	6-aminopurines	4.35833	2.12377	0.0346674	0.84	1.27284	up	3.66002e+08	6.39094e+08	7.35258e+08	7.9634e+08	8.11862e+07	1.42664e+08	1.10229e+08	1.15603e+08	1.81618e+08	5.05472e+07
Com_54_neg	D-(-)-Quinic acid	--	C7 H12 O6	192.063	1.332	191.056	--	--	HMDB0003072	--	Organic oxygen compounds	Organooxygen compounds	Alcohols and polyols	--	--	--	Full match	Full match	Full match	Organic oxygen compounds	Organooxygen compounds	Alcohols and polyols	Quinic acids and derivatives	0.588125	-0.765804	0.0357074	0.92	1.26022	down	2.80511e+08	4.66398e+08	6.06639e+08	3.20458e+08	3.17047e+08	3.60433e+08	8.39305e+08	8.09768e+08	7.30468e+08	6.45447e+08
Com_54_pos	Stearamide	Octadecanamide; Stearamide; Stearic acid amide	C18 H37 N O	283.287	10.279	284.295	cpd:C13846	--	HMDB0034146	LMFA08010003	Organic acids and derivatives	Carboximidic acids and derivatives	Carboximidic acids	Fatty Acyls [FA]	Fatty amides [FA08]	Primary amides [FA0801]	Full match	Full match	No results	Organic acids and derivatives	Carboximidic acids and derivatives	Carboximidic acids	Carboximidic acids	0.510798	-0.969177	0.0360077	0.92	1.28721	down	1.49988e+09	9.8121e+08	1.20203e+09	3.99892e+08	5.64259e+08	2.04513e+09	1.0604e+09	2.2734e+09	1.59156e+09	2.12758e+09
Com_2576_neg	Uridine 5'-diphosphogalactose	--	C15 H24 N2 O17 P2	566.055	1.3	565.048	--	--	HMDB0012305	--	Nucleosides, nucleotides, and analogues	Pyrimidine nucleotides	Pyrimidine nucleotide sugars	--	--	--	Full match	Full match	Full match	Nucleosides, nucleotides, and analogues	Pyrimidine nucleotides	Pyrimidine nucleotide sugars	Pyrimidine nucleotide sugars	2.30974	1.20773	0.0367382	0.92	1.22113	up	9.97442e+06	8.22647e+06	8.2681e+06	8.88623e+06	3.02472e+06	4.47451e+06	5.71276e+06	2.63398e+06	2.68955e+06	1.10579e+06
Com_170_neg	D-(-)-Ribose	--	C5 H10 O5	150.053	1.276	149.046	--	--	--	--	--	--	--	--	--	--	No results	Full match	Full match	Organic oxygen compounds	Organooxygen compounds	Carbohydrates and carbohydrate conjugates	Pentoses	0.586088	-0.770811	0.0372185	0.84	1.29554	down	2.16619e+08	1.50095e+08	1.50255e+08	1.59984e+08	1.28763e+08	3.1032e+08	1.35682e+08	3.42391e+08	3.01042e+08	2.85303e+08
Com_491_neg	12-oxo Phytodienoic Acid	--	C18 H28 O3	292.203	7.084	291.196	--	--	--	--	--	--	--	--	--	--	Full match	Invalid mass	No results	Lipids and lipid-like molecules	Fatty Acyls	Eicosanoids	Prostaglandins and related compounds	0.660496	-0.598378	0.0372561	0.92	1.31234	down	5.77436e+07	3.17148e+07	7.2501e+07	4.98066e+07	3.58458e+07	7.82045e+07	6.81795e+07	7.54396e+07	8.5096e+07	6.7968e+07
Com_362_pos	10-Nitrolinoleate	--	C18 H31 N O4	307.214	7.404	308.222	--	--	HMDB0005049	--	Lipids and lipid-like molecules	Fatty Acyls	Lineolic acids and derivatives	--	--	--	Invalid mass	Invalid mass	No match	Lipids and lipid-like molecules	Fatty Acyls	Lineolic acids and derivatives	Lineolic acids and derivatives	0.427788	-1.22503	0.0374206	0.88	1.21988	down	2.66851e+07	1.59134e+07	5.14749e+07	2.09471e+07	1.49538e+07	8.22735e+07	4.01479e+07	8.51622e+07	2.29618e+07	7.32838e+07
Com_141_pos	4-Hydroxybenzaldehyde	4-Hydroxybenzaldehyde; p-Hydroxybenzaldehyde	C7 H6 O2	122.037	2.265	123.044	cpd:C00633	map01100 Metabolic pathways	HMDB0011718	--	Organic oxygen compounds	Organooxygen compounds	Carbonyl compounds	--	--	--	Full match	Full match	Full match	Organic oxygen compounds	Organooxygen compounds	Carbonyl compounds	Hydroxybenzaldehydes	0.66133	-0.596558	0.0383699	0.88	1.24309	down	5.59444e+08	2.64602e+08	2.7913e+08	3.57348e+08	4.4659e+08	6.10176e+08	4.28492e+08	4.88786e+08	6.04786e+08	7.51516e+08
Com_1784_neg	Ginsenoside F1	Ginsenoside F1	C36 H62 O9	638.44	6.886	637.433	cpd:C20780	--	HMDB0039555	--	Lipids and lipid-like molecules	Prenol lipids	Triterpenoids	--	--	--	No results	No results	Full match	Lipids and lipid-like molecules	Prenol lipids	Terpene glycosides	Triterpene saponins	1.93663	0.953551	0.0403719	0.84	1.21702	up	1.22687e+07	6.86256e+06	1.51808e+07	5.81843e+06	1.25927e+07	2.49147e+06	6.66085e+06	4.5768e+06	6.38712e+06	7.1079e+06
Com_557_pos	Citral	--	C10 H16 O	152.12	8.561	153.128	--	--	HMDB0035092	--	Lipids and lipid-like molecules	Prenol lipids	Monoterpenoids	--	--	--	Full match	Not the top hit	Full match	Lipids and lipid-like molecules	Prenol lipids	Monoterpenoids	Acyclic monoterpenoids	0.36989	-1.43483	0.0404476	0.88	1.20098	down	6.48075e+06	4.3194e+06	1.76515e+07	5.67385e+06	2.50923e+06	4.25992e+07	1.13681e+07	2.28752e+07	8.68997e+06	1.35099e+07
Com_5294_pos	β-Estradiol	Estradiol-17beta; Estradiol; beta-Estradiol	C18 H24 O2	272.177	5.741	273.184	cpd:C00951	map01100 Metabolic pathways	HMDB0000151	--	Lipids and lipid-like molecules	Steroids and steroid derivatives	Estrane steroids	--	--	--	No results	Full match	No results	Lipids and lipid-like molecules	Steroids and steroid derivatives	Estrane steroids	Estrogens and derivatives	1.94056	0.956475	0.0405627	0.88	1.21779	up	2.4009e+06	1.33285e+06	3.4391e+06	2.10912e+06	1.75388e+06	911738	1.33662e+06	1.51878e+06	1.47764e+06	442148
Com_188_pos	alpha-Ketoglutaric acid	2-Oxoglutarate; Oxoglutaric acid; 2-Ketoglutaric acid; alpha-Ketoglutaric acid	C5 H6 O5	146.022	1.844	147.029	cpd:C00026	map00020 Citrate cycle (TCA cycle);map00040 Pentose and glucuronate interconversions;map00053 Ascorbate and aldarate metabolism;map00220 Arginine biosynthesis;map00250 Alanine, aspartate and glutamate metabolism;map00300 Lysine biosynthesis;map00340 Histidine metabolism;map00430 Taurine and hypotaurine metabolism;map00630 Glyoxylate and dicarboxylate metabolism;map00650 Butanoate metabolism;map00…	HMDB0000208	--	Organic acids and derivatives	Keto acids and derivatives	Gamma-keto acids and derivatives	--	--	--	No results	No results	Full match	Organic acids and derivatives	Keto acids and derivatives	Gamma-keto acids and derivatives	Gamma-keto acids and derivatives	1.99483	0.996269	0.0406905	0.88	1.26086	up	2.00867e+08	4.81914e+08	4.57073e+08	3.44841e+08	5.4133e+08	1.72419e+08	4.67186e+08	1.19959e+08	1.52361e+08	1.0371e+08
Com_1281_pos	MGMG (18:2)	--	C27 H48 O9	516.33	8.354	517.338	--	--	--	--	--	--	--	--	--	--	No results	No results	Full match					0.480818	-1.05644	0.0408756	0.88	1.20458	down	2.71595e+06	3.58064e+06	1.20238e+07	2.99482e+06	3.53871e+06	1.22875e+07	7.09802e+06	5.11496e+06	1.55582e+07	1.16323e+07
Com_2090_pos	2-(2-thienyl)-4H-chromen-4-one	--	C13 H8 O2 S	228.024	4.776	229.032	--	--	--	--	--	--	--	--	--	--	Full match	No results	No results					1.84684	0.885062	0.0422879	0.96	1.26604	up	5.50671e+06	9.04193e+06	1.60902e+07	7.11527e+06	6.26141e+06	4.58668e+06	5.86753e+06	5.06568e+06	4.32835e+06	3.9846e+06
Com_4269_pos	Hyoscyamine	--	C17 H23 N O3	289.168	5.631	290.175	--	--	HMDB0014568	--	Alkaloids and derivatives	Tropane alkaloids	-	--	--	--	No results	No results	Full match	Alkaloids and derivatives	Tropane alkaloids	Not available	Tropane alkaloids	4.58733	2.19765	0.0427175	1	1.31586	up	964144	4.93516e+06	830045	5.80273e+06	1.36713e+06	684061	731528	551871	534992	527461
Com_1882_pos	Thioctic acid	Lipoate; Lipoic acid; Thioctic acid; dl-alpha-Lipoic acid; DL-Thioctic acid	C8 H14 O2 S2	206.043	4.774	229.032	cpd:C00725	--	HMDB0251530	--	Organoheterocyclic compounds	Dithiolanes	Lipoic acids and derivatives	--	--	--	No results	No results	Full match	Organic acids and derivatives	Carbothioic S-acids	Not available	Carbothioic S-acids	1.78434	0.835393	0.0454033	0.96	1.25379	up	6.58968e+06	1.08404e+07	1.83533e+07	8.12624e+06	7.46177e+06	5.56733e+06	7.13652e+06	5.89733e+06	5.2056e+06	4.98329e+06
Com_1069_pos	FQH	--	C20 H26 N6 O5	860.403	7.742	861.41	--	--	--	--	--	--	--	--	--	--	Invalid mass	No results	No results					1.86427	0.89861	0.0459839	0.92	1.2512	up	5.28533e+06	6.3473e+06	9.31452e+06	6.35731e+06	6.82258e+06	5.36574e+06	3.07676e+06	1.74605e+06	6.28277e+06	1.83454e+06
Com_3577_neg	Helicide	--	C13 H16 O7	284.088	1.291	613.175	--	--	HMDB0253067	--	Organic oxygen compounds	Organooxygen compounds	Carbohydrates and carbohydrate conjugates	--	--	--	No results	No results	Full match	Organic oxygen compounds	Organooxygen compounds	Carbohydrates and carbohydrate conjugates	Phenolic glycosides	0.397654	-1.33041	0.0467693	0.84	1.28977	down	1.58909e+06	1.16401e+06	1.72448e+06	1.30006e+06	1.43462e+06	3.4725e+06	1.27949e+06	7.13572e+06	2.54165e+06	3.70766e+06
Com_2350_neg	15(R)-Lipoxin A4	--	C20 H32 O5	352.224	6.413	387.193	--	--	--	--	--	--	--	--	--	--	Full match	No results	No results	Lipids and lipid-like molecules	Fatty Acyls	Eicosanoids	Lipoxins	0.665383	-0.587743	0.0469428	0.8	1.21177	down	5.76702e+06	9.6663e+06	4.70404e+06	6.97644e+06	1.02582e+07	1.4603e+07	9.36951e+06	1.33831e+07	9.12399e+06	9.68661e+06
Com_5686_pos	Benzoyleneurea	--	C8 H6 N2 O2	162.043	1.086	201.007	--	--	HMDB0249051	--	Organoheterocyclic compounds	Diazanaphthalenes	Benzodiazines	--	--	--	No results	No results	Full match	Organoheterocyclic compounds	Diazanaphthalenes	Benzodiazines	Quinazolines	1.71931	0.78183	0.047205	0.88	1.20821	up	1.37938e+06	1.78668e+06	1.51498e+06	1.33547e+06	3.44524e+06	1.06296e+06	1.53277e+06	887637	1.13385e+06	886005
