# Supplementary material for: Comparative Transcriptome and Metabolome Profiling Revealed Molecular Cascade Events During the Enzymatic Browning of Potato Tubers After Cutting
Source: Plants (Basel). 2025 Jun 13;14(12):1817. doi: 10.3390/plants14121817 (PMC12196699; doi:10.3390/plants14121817)
Supplement: Supplementary file 1 [file plants-14-01817-s001.zip › Table S13 Primer information of qRT-PCR.xlsx]

## Sheet: Sheet5
Table S13 Primer information of qRT-PCR
Gene ID	Primer name	Sequence (5＇-3＇)	Base number (bp)	product length (bp)	Tm	GC content (%)
PGSC0003DMG400015214	1_DMG214_F	GGAAGCACCACCACCAACAAGAA	23	117	59.9	52.2
	1_DMG214_R	CGTCTGAATGGCTGGTTCACTGT	23		59.5	52.2
PGSC0003DMG400015548	2_DMG548_F	TGGTGTTGTCTCTTGTGCCGATA	23	113	58.4	47.8
	2_DMG548_R	TTGCGGTTCTACTGTCTCTTCGT	23		58.2	47.8
PGSC0003DMG400026575	3_DMG575_F	GCAGCACGAGATTCTGTTGTCAA	23	120	58.3	47.8
	3_DMG575_R	CGAAGTTGGTCCAGGAAGATTGC	23		58.3	52.2
PGSC0003DMG400003563	6_DMG563_F	AGTGTCCAGAGCCTGACCTTACC	23	140	59.8	56.5
	6_DMG563_R	AACGGGCTGAACAGTGATCCAAG	23		59.5	52.2
PGSC0003DMG400024643	7_DMG643_F	CGATCCACAAGCGGAGGAGTTC	22	117	59.4	59.1
	7_DMG643_R	GCTACGCCTTGAATGTCCATCCA	23		59.4	52.2
PGSC0003DMG400013684	8_DMG684_F	TGGTGGCTGGCTAACAATCCTG	22	140	58.9	54.5
	8_DMG684_R	CCCATTCCAAACGGCAAGTACCT	23		59.5	52.2
PGSC0003DMG400020334	9_DMG334_F	TCATCATAACCAGCACCACCACTAT	25	156	58.5	44
	9_DMG334_R	TTGTCATCAAGACCTGGAACTGAGA	25		58.3	44
PGSC0003DMG400030683	10_DMG683_F	CCGCCGTCGTCTGAGTATCAA	21	179	57.9	57.1
	10_DMG683_R	AATGAGCCAACACAACATGACCTT	24		58.1	41.7
PGSC0003DMG400004659	11_DMG659_F	CACCACCACCCATAACCTCCT	21	131	60.9	57.1
	11_DMG659_R	AACCAGCCGCACCTGTAACCA	21		65	57.1
PGSC0003DMG400031791	12_DMG791_F	ATATTTGGTAACGCAGCAGTC	21	165	55	42.9
	12_DMG791_R	AATTAGATCAGCAGCAGAGGC	21		56.6	47.6
PGSC0003DMG400024754	13_DMG754_F	GGAATACGAGCCAATGAAGCC	21	106	61.3	52.4
	13_DMG754_R	AAGGACCACCATCACAACACC	21		59.2	52.4
PGSC0003DMG400031836	14_DMG836_F	TACCTGGAACATTAAACACCA	21	170	53.3	38.1
	14_DMG836_R	GTATTTCACAGCCTTCATCTC	21		51.5	42.9
PGSC0003DMG400011036	15_DMG036_F	ATTTGGAGGTAACAAAGAGCC	21	172	55.7	42.9
	15_DMG036_R	GGTAGCCATTGTGGTATCGTA	21		55.4	47.6
PGSC0003DMG400007343	16_DMG343_F	CTGACTATGTCCGCGTCTCAA	21	101	58.6	52.4
	16_DMG343_R	GGATCGTACCCATAAGCAACC	21		58.8	52.4
PGSC0003DMG400010357	17_DMG357_F	ACGATATTGAATTTACCGTGTC	22	100	54.2	36.4
	17_DMG357_R	CTCCATTGAGTGTTATCTCCC	21		53.7	47.6
PGSC0003DMG400027881	18_DMG881_F	GCGTGATCCTAAGTCCTCTAC	21	107	53.4	52.4
	18_DMG881_R	TTGAAAACTTGGCACATAGAG	21		53.3	38.1
PGSC0003DMG400002696	19_DMG696_F	GGCCCATTTACAAGCCCAGAA	21	121	63.8	52.4
	19_DMG696_R	AAATATGATCGAGGGTTGACG	21		56.9	42.9
PGSC0003DMG400010815	20_DMG815_F	ACTCAATCCAAACAAACCCAA	21	132	57.1	38.1
	20_DMG815_R	CATGTGCTTCTGCTGGACCTA	21		58.6	52.4
PGSC0003DMG400015468	21_DMG468_F	ATTGCCTCTGAGACTTGGATG	21	178	56.7	47.6
	21_DMG468_R	TTCAGCTTCTTCAGGGTCGTT	21		59.1	47.6
PGSC0003DMG400027188	22_DMG188_F	CAAAGGGAGGAAATGTCAATA	21	87	54.7	38.1
	22_DMG188_R	AACTTCAACTTCTAAAGCCAC	21		51.2	38.1
