# Supplementary material for: Comparative Transcriptome and Metabolome Profiling Revealed Molecular Cascade Events During the Enzymatic Browning of Potato Tubers After Cutting
Source: Plants (Basel). 2025 Jun 13;14(12):1817. doi: 10.3390/plants14121817 (PMC12196699; doi:10.3390/plants14121817)
Supplement: Supplementary file 1 [file plants-14-01817-s001.zip › Table S2 mapping rate of RNA-Seq data.xlsx]

## Sheet: TableS3
Table S2 mapping rate of RNA-Seq data
Sample_name	X0h1	X0h2	X0h3	X4h1	X4h2	X4h3	X12h1	X12h2	X12h3	X24h1	X24h2	X24h3	D0h3	D4h1	D4h2	D4h3	D12h1	D12h2	D12h3	D24h1	D24h2	D24h3
Total reads	40208822	55382406	46435192	43881382	39663282	41675898	57644390	53217862	42234820	41767548	48211338	47361790	47119380	39278924	40732516	42475136	50326048	45605234	41869394	53830582	43489698	47812200
Total mapped	34179176 (85%)	48215244 (87.06%)	40103775 (86.37%)	38052114 (86.72%)	34377072 (86.67%)	36267708 (87.02%)	50528622 (87.66%)	46304287 (87.01%)	36625737 (86.72%)	35817455 (85.75%)	41308465 (85.68%)	40136583 (84.74%)	34714330 (73.67%)	27208881 (69.27%)	29365900 (72.09%)	33674106 (79.28%)	38698780 (76.9%)	35243723 (77.28%)	35663312 (85.18%)	40693326 (75.6%)	34418168 (79.14%)	39905325 (83.46%)
Multiple mapped	1359276 (3.38%)	1943330 (3.51%)	1408401 (3.03%)	1192282 (2.72%)	1046765 (2.64%)	1088330 (2.61%)	1868621 (3.24%)	1712458 (3.22%)	1320644 (3.13%)	1542182 (3.69%)	1812610 (3.76%)	1915339 (4.04%)	1746966 (3.71%)	822453 (2.09%)	946166 (2.32%)	1142066 (2.69%)	1428914 (2.84%)	1427430 (3.13%)	1385726 (3.31%)	1898071 (3.53%)	1619465 (3.72%)	1790335 (3.74%)
Uniquely mapped	32819900 (81.62%)	46271914 (83.55%)	38695374 (83.33%)	36859832 (84%)	33330307 (84.03%)	35179378 (84.41%)	48660001 (84.41%)	44591829 (83.79%)	35305093 (83.59%)	34275273 (82.06%)	39495855 (81.92%)	38221244 (80.7%)	32967364 (69.97%)	26386428 (67.18%)	28419734 (69.77%)	32532040 (76.59%)	37269866 (74.06%)	33816293 (74.15%)	34277586 (81.87%)	38795255 (72.07%)	32798703 (75.42%)	38114990 (79.72%)
Reads map to '+'	16386045 (40.75%)	23116696 (41.74%)	19332791 (41.63%)	18409774 (41.95%)	16649069 (41.98%)	17573323 (42.17%)	24302203 (42.16%)	22267869 (41.84%)	17628118 (41.74%)	17120762 (40.99%)	19728243 (40.92%)	19091027 (40.31%)	16471670 (34.96%)	13177257 (33.55%)	14192229 (34.84%)	16248076 (38.25%)	18602847 (36.96%)	16888686 (37.03%)	17112358 (40.87%)	19373164 (35.99%)	16382792 (37.67%)	19030528 (39.8%)
Reads map to '-'	16433855 (40.87%)	23155218 (41.81%)	19362583 (41.7%)	18450058 (42.05%)	16681238 (42.06%)	17606055 (42.25%)	24357798 (42.26%)	22323960 (41.95%)	17676975 (41.85%)	17154511 (41.07%)	19767612 (41%)	19130217 (40.39%)	16495694 (35.01%)	13209171 (33.63%)	14227505 (34.93%)	16283964 (38.34%)	18667019 (37.09%)	16927607 (37.12%)	17165228 (41%)	19422091 (36.08%)	16415911 (37.75%)	19084462 (39.92%)
