# Supplementary material for: Comparative Transcriptome and Metabolome Profiling Revealed Molecular Cascade Events During the Enzymatic Browning of Potato Tubers After Cutting
Source: Plants (Basel). 2025 Jun 13;14(12):1817. doi: 10.3390/plants14121817 (PMC12196699; doi:10.3390/plants14121817)
Supplement: Supplementary file 1 [file plants-14-01817-s001.zip › Table S3 gene expression information of qRT-PCR.xlsx]

## Sheet: gene for qRT-PCR_infor
Table S3 gene expression information of qRT-PCR
ID	X0h_group_fpkm	X4h_group_fpkm	X12h_group_fpkm	X24h_group_fpkm	D0h_group_fpkm	D4h_group_fpkm	D12h_group_fpkm	D24h_group_fpkm	D12h_readcount(D12hvsD0h)	D0h_readcount(D12hvsD0h)	log2FoldChange(D12hvsD0h)	pval(D12hvsD0h)	padj(D12hvsD0h)	D24h_readcount(D24hvsD0h)	D0h_readcount(D24hvsD0h)	log2FoldChange(D24hvsD0h)	pval(D24hvsD0h)	padj(D24hvsD0h)	D4h_readcount(D4hvsD0h)	D0h_readcount(D4hvsD0h)	log2FoldChange(D4hvsD0h)	pval(D4hvsD0h)	padj(D4hvsD0h)	X12h_readcount(X12hvsX0h)	X0h_readcount(X12hvsX0h)	log2FoldChange(X12hvsX0h)	pval(X12hvsX0h)	padj(X12hvsX0h)	X24h_readcount(X24hvsX0h)	X0h_readcount(X24hvsX0h)	log2FoldChange(X24hvsX0h)	pval(X24hvsX0h)	padj(X24hvsX0h)	X4h_readcount(X4hvsX0h)	X0h_readcount(X4hvsX0h)	log2FoldChange(X4hvsX0h)	pval(X4hvsX0h)	padj(X4hvsX0h)
PGSC0003DMG400015214	0.424169	10.3535	13.7033	6.99823	0.0187742	28.8655	16.3254	16.1274	876.199	1.20868	9.5017	1.23e-08	8.44e-06	888.561	1.2391	9.486	1.75e-09	1.06e-06	1353.46	1.02344	10.369	4.2e-09	2.85e-06	779.807	32.5555	4.5821	1.93e-08	6.03e-08	380.314	29.5267	3.6871	1.36e-08	4.57e-08	532.274	29.5304	4.1719	1.21e-69	4.68e-68
PGSC0003DMG400015548	0.021096	0.513579	2.06493	4.27168	0.224505	1.52328	17.2794	4.82675	1085.31	16.9215	6.0031	1.97e-06	0.00030907	309.435	17.3474	4.1568	0.0010112	0.019292	82.5483	14.3282	2.5264	0.14582	0.4817	137.654	1.89737	6.1809	5.55e-28	4.67e-27	272.054	1.73334	7.2942	1.8e-31	1.99e-30	30.9158	1.72567	4.1631	0.00043621	0.00098567
PGSC0003DMG400026575	0.0881741	0.389741	14.2232	16.8031	0.0738238	0.397111	13.9493	4.00898	753.517	4.8347	7.2841	4.49e-07	0.00011023	223.801	4.9564	5.4968	0.00026518	0.0073308	18.8792	4.09376	2.2053	0.41524	0.78772	824.181	6.8854	6.9033	9.01e-30	8.17e-29	928.264	6.2538	7.2137	4.88e-12	2.1e-11	20.3981	6.2392	1.709	0.14795	0.22438
PGSC0003DMG400011640	6.57946	277.028	215.065	106.587	3.22354	259.033	255.029	154.961	16829.5	256.239	6.0374	0.00028389	0.0095209	10542.5	262.689	5.3267	0.00015752	0.0049241	14883.3	216.969	6.1001	0.00019759	0.0077013	15122	623.653	4.5998	9.65e-245	9.57e-242	7157.26	566.672	3.6588	2e-14	1e-13	17583.8	566.309	4.9565	1.33e-212	1.31e-209
PGSC0003DMG400024019	0.267464	0.0388871	0	0.0175169	3.20952	0.0427867	0.00584845	0	0.304431	207.892	-9.4155	8.28e-09	7e-06	0	213.125	#NAME?	3.27e-11	4.38e-08	1.98017	176.032	-6.4741	2.38e-06	0.00030057	0	20.6563	#NAME?	0.0032112	0.0062688	0.969328	18.7513	-4.2739	0.024124	0.042009	2.01229	18.7699	-3.2215	0.062574	0.10347
PGSC0003DMG400003563	2.70505	29.8411	422.072	466.916	3.26336	25.6179	463.1	551.575	27071.3	228.44	6.8888	0.00054625	0.014995	33091.2	234.19	7.1426	0.00088965	0.017748	1295.05	193.43	2.7431	0.011645	0.11483	26131.4	225.834	6.8544	0	0	27675.5	205.45	7.0737	3.92e-118	5.7e-116	1667.98	205.106	3.0237	6.87e-22	4.83e-21
PGSC0003DMG400024643	2.53085	26.6114	305.782	229.456	4.6813	13.6054	435.288	346.424	34638.4	447.21	6.2753	0.0030589	0.048016	28366.9	458.467	5.9512	0.0019972	0.030971	942.392	378.673	1.3154	0.2157	0.57981	25830.2	288.35	6.4851	4.32e-53	8.64e-52	18587.4	262.322	6.1468	1.34e-16	7.55e-16	2030.05	261.968	2.9541	2.8e-07	8.5e-07
PGSC0003DMG400013684	0.0630681	1.76681	2.0048	9.728	0.198342	30.1507	10.2037	37.9621	1098.57	25.3822	5.4357	8.21e-06	0.00085846	4174.29	26.0211	7.3257	4.18e-08	1.22e-05	2758.71	21.4922	7.004	4.79e-07	9.43e-05	226.868	9.62216	4.5593	5.01e-08	1.52e-07	1058.55	8.72891	6.9221	8.17e-05	0.00019671	180.606	8.72387	4.3717	1.92e-17	1.09e-16
PGSC0003DMG400020334	0.0556165	2.46003	2.74436	1.06131	0.117662	6.86566	1.25909	1.46732	97.1704	10.8781	3.1591	0.065538	0.3152	116.037	11.1519	3.3792	0.024229	0.16677	455.91	9.21096	5.6293	0.00012625	0.0054773	224.503	6.13119	5.1944	1.54e-19	8.95e-19	82.7339	5.56924	3.8929	0.00077071	0.0016577	181.637	5.57534	5.0259	2.08e-07	6.39e-07
PGSC0003DMG400030683	3.7008	79.7953	21.2099	17.4204	5.93401	113.468	21.0827	23.0964	1904.67	644.224	1.5639	0.1046	0.40663	2145.76	660.44	1.7	0.065786	0.30255	8912.68	545.494	4.0302	0.0026062	0.044301	2037.23	479.16	2.088	5.15e-12	2.02e-11	1599.5	435.82	1.8758	6.7e-16	3.65e-15	6916.97	435.29	3.9901	5.45e-43	9.15e-42
PGSC0003DMG400004659	0.0061088	0.77691	0.23705	0.422648	0.172224	14.2344	1.01826	1.55768	95.5457	19.3388	2.3047	0.1558	0.49766	149.781	19.8256	2.9174	0.032599	0.20051	1157.57	16.375	6.1435	5.61e-06	0.00057608	23.56	0.817875	4.8483	0.0012955	0.0026615	40.1803	0.742508	5.7579	6.42e-10	2.38e-09	69.657	0.74388	6.5491	2.43e-17	1.38e-16
PGSC0003DMG400031791	0.0890103	2.04544	1.3386	11.6543	0.0186497	4.72756	6.03484	6.0683	653.865	2.41735	8.0794	2.83e-07	8.31e-05	672.391	2.4782	8.0839	4.12e-08	1.22e-05	445.802	2.04688	7.7668	7.54e-06	0.00070923	153.47	13.758	3.4796	1.34e-15	6.37e-15	1277.64	12.502	6.6752	6.95e-41	1.15e-39	211.697	12.5007	4.0819	2.38e-32	2.65e-31
PGSC0003DMG400024754	0.0209888	1.13166	1.93166	0.803195	0.0127045	14.139	2.84962	6.25915	456.921	2.41735	7.5624	4e-06	0.00052038	1024.76	2.4782	8.6918	2.25e-09	1.31e-06	1927.33	2.04688	9.879	2.79e-09	2.01e-06	324.948	4.76281	6.0923	4.27e-20	2.54e-19	129.67	4.33168	4.9038	1.13e-07	3.54e-07	172.012	4.333	5.311	2.79e-07	8.49e-07
PGSC0003DMG400031836	0.0721287	1.79854	0.787954	0.843993	0.0281065	5.36316	1.86983	1.90557	200.038	3.62603	5.7857	0.00080959	0.019488	210.482	3.7173	5.8233	0.00021454	0.0062046	499.849	3.07032	7.347	7.49e-06	0.00070856	89.8963	11.0964	3.0182	2.99e-10	1.05e-09	92.0735	10.0831	3.1908	1.19e-11	4.97e-11	185.329	10.1111	4.1961	4.94e-18	2.89e-17
PGSC0003DMG400011036	1.47382	35.363	18.7678	18.3884	0.768636	65.9632	15.3955	25.8475	484.054	29.0082	4.0606	0.0011701	0.024929	836.538	29.7384	4.814	2.14e-05	0.001184	1804.18	24.5626	6.1987	3.53e-06	0.00039976	626.435	66.3367	3.2393	1.09e-28	9.47e-28	586.385	60.35	3.2804	7.93e-19	4.97e-18	1065.71	60.2693	4.1443	5.8e-103	5.49e-101
PGSC0003DMG400007343	0.174139	6.31624	1.19415	1.38434	0.0567136	38.0027	3.38933	3.01982	303.054	6.04338	5.6481	0.00025984	0.0089978	274.518	6.1955	5.4695	0.00013909	0.0044733	2939.08	5.1172	9.1658	6.29e-09	3.77e-06	112.627	22.1289	2.3475	0.0016903	0.0034189	124.839	20.1183	2.6335	0.035951	0.060737	537.618	20.0899	4.742	9.17e-23	6.71e-22
PGSC0003DMG400010357	0.187084	22.7988	2.16667	0.749103	0.0273106	19.2018	0.200661	0.233611	7.41464	1.20868	2.617	0.57048	0.87789	8.84573	1.2391	2.8357	0.43703	0.7805	612.818	1.02344	9.2259	3.97e-07	8.22e-05	84.8354	9.87376	3.103	1.21e-10	4.37e-10	27.9861	8.97624	1.6405	0.026429	0.045668	805.696	8.96169	6.4903	6.47e-133	1.28e-130
PGSC0003DMG400027881	0.512135	42.3573	14.8015	3.4915	0.16794	88.8881	6.26331	4.6481	75.5159	2.41735	4.9653	0.020017	0.164	57.3707	2.4782	4.5329	0.024199	0.16664	926.591	2.04688	8.8224	8.46e-08	2.56e-05	188.53	8.78999	4.4228	1.09e-13	4.72e-13	42.4391	7.98354	2.4103	0.013677	0.024846	486.932	7.98735	5.9299	3.12e-49	6.46e-48
PGSC0003DMG400002696	0.00311085	0.224478	0.339539	0.549187	0.0132066	11.4374	3.00205	2.226	229.142	1.20868	7.5667	9.89e-05	0.0046756	175.167	1.2391	7.1433	0.0001278	0.0042472	761.506	1.02344	9.5393	1.05e-07	3.01e-05	27.4759	0.33959	6.3382	7.53e-07	2.09e-06	42.4282	0.30914	7.1006	4.85e-11	1.95e-10	16.4245	0.310563	5.7248	0.0047532	0.0094654
PGSC0003DMG400010815	1.0531	48.191	13.3933	3.9456	0.136204	81.5236	17.4684	3.7584	776.912	7.25205	6.7432	1.09e-06	0.00020441	171.067	7.4346	4.5242	0.0023049	0.034248	3138.9	6.14064	8.9977	8.49e-09	4.63e-06	630.845	66.8652	3.238	1.15e-45	1.85e-44	177.677	60.7783	1.5476	0.014628	0.02647	2048.82	60.7553	5.0756	2.72e-179	1.32e-176
PGSC0003DMG400015468	1.26983	58.4996	4.97689	3.54546	0.168929	74.5107	6.09397	3.70896	618.731	20.5475	4.9123	0.00010186	0.0047449	384.283	21.0647	4.1893	0.00058712	0.013168	6546.23	17.3985	8.5556	1e-07	2.9e-05	535.684	184.167	1.5404	0.0043215	0.0083022	364.281	167.255	1.123	0.14112	0.21113	5681.56	167.152	5.0871	3.22e-80	1.65e-78
PGSC0003DMG400027188	0.104833	5.99044	3.06161	1.62023	0.080126	27.217	9.00093	3.65768	792.648	8.46073	6.5498	1.45e-06	0.00024676	331.116	8.6737	5.2545	0.00011258	0.0038427	2078.94	7.16408	8.1809	4.3e-08	1.57e-05	285.963	13.2017	4.437	7.68e-42	1.09e-40	144.569	12.0078	3.5897	2.12e-14	1.06e-13	505.082	11.9947	5.396	4.78e-83	2.62e-81
PGSC0003DMG400011251	0.0781387	4.99981	1.49414	0.463833	0.0780402	26.3713	2.58178	1.29002	366.912	13.2954	4.7864	0.00058865	0.015691	188.075	13.6301	3.7864	0.0060418	0.067913	3255.07	11.2578	8.1756	4.76e-08	1.71e-05	225.128	15.8735	3.8261	1.36e-29	1.23e-28	66.7271	14.4177	2.2104	4.29e-05	0.00010613	680.155	14.4368	5.558	2.28e-39	3.32e-38

## Sheet: Sheet1
Table S3 gene expression information of qRT-PCR
ID	D6_0h	D6_4h	D6_12h	D6_24h	X2_0h	X2_4h	X2_12h	X2_24h					D12h_readcount(D12hvsD0h)	D0h_readcount(D12hvsD0h)	log2FoldChange(D12hvsD0h)	pval(D12hvsD0h)	padj(D12hvsD0h)	D24h_readcount(D24hvsD0h)	D0h_readcount(D24hvsD0h)	log2FoldChange(D24hvsD0h)	pval(D24hvsD0h)	padj(D24hvsD0h)	D4h_readcount(D4hvsD0h)	D0h_readcount(D4hvsD0h)	log2FoldChange(D4hvsD0h)	pval(D4hvsD0h)	padj(D4hvsD0h)	X12h_readcount(X12hvsX0h)	X0h_readcount(X12hvsX0h)	log2FoldChange(X12hvsX0h)	pval(X12hvsX0h)	padj(X12hvsX0h)	X24h_readcount(X24hvsX0h)	X0h_readcount(X24hvsX0h)	log2FoldChange(X24hvsX0h)	pval(X24hvsX0h)	padj(X24hvsX0h)	X4h_readcount(X4hvsX0h)	X0h_readcount(X4hvsX0h)	log2FoldChange(X4hvsX0h)	pval(X4hvsX0h)	padj(X4hvsX0h)
PGSC0003DMG400015214	0.0187742	28.8655	16.3254	16.1274	0.424169	10.3535	13.7033	6.99823					876.199	1.20868	9.5017	1.23e-08	8.44e-06	888.561	1.2391	9.486	1.75e-09	1.06e-06	1353.46	1.02344	10.369	4.2e-09	2.85e-06	779.807	32.5555	4.5821	1.93e-08	6.03e-08	380.314	29.5267	3.6871	1.36e-08	4.57e-08	532.274	29.5304	4.1719	1.21e-69	4.68e-68
PGSC0003DMG400015548	0.224505	1.52328	17.2794	4.82675	0.021096	0.513579	2.06493	4.27168					1085.31	16.9215	6.0031	1.97e-06	0.00030907	309.435	17.3474	4.1568	0.0010112	0.019292	82.5483	14.3282	2.5264	0.14582	0.4817	137.654	1.89737	6.1809	5.55e-28	4.67e-27	272.054	1.73334	7.2942	1.8e-31	1.99e-30	30.9158	1.72567	4.1631	0.00043621	0.00098567
PGSC0003DMG400026575	0.0738238	0.397111	13.9493	4.00898	0.0881741	0.389741	14.2232	16.8031					753.517	4.8347	7.2841	4.49e-07	0.00011023	223.801	4.9564	5.4968	0.00026518	0.0073308	18.8792	4.09376	2.2053	0.41524	0.78772	824.181	6.8854	6.9033	9.01e-30	8.17e-29	928.264	6.2538	7.2137	4.88e-12	2.1e-11	20.3981	6.2392	1.709	0.14795	0.22438
PGSC0003DMG400011640	3.22354	259.033	255.029	154.961	6.57946	277.028	215.065	106.587					16829.5	256.239	6.0374	0.00028389	0.0095209	10542.5	262.689	5.3267	0.00015752	0.0049241	14883.3	216.969	6.1001	0.00019759	0.0077013	15122	623.653	4.5998	9.65e-245	9.57e-242	7157.26	566.672	3.6588	2e-14	1e-13	17583.8	566.309	4.9565	1.33e-212	1.31e-209
PGSC0003DMG400024019	3.20952	0.0427867	0.00584845	0	0.267464	0.0388871	0	0.0175169					0.304431	207.892	-9.4155	8.28e-09	7e-06	0	213.125	#NAME?	3.27e-11	4.38e-08	1.98017	176.032	-6.4741	2.38e-06	0.00030057	0	20.6563	#NAME?	0.0032112	0.0062688	0.969328	18.7513	-4.2739	0.024124	0.042009	2.01229	18.7699	-3.2215	0.062574	0.10347
PGSC0003DMG400003563	3.26336	25.6179	463.1	551.575	2.70505	29.8411	422.072	466.916					27071.3	228.44	6.8888	0.00054625	0.014995	33091.2	234.19	7.1426	0.00088965	0.017748	1295.05	193.43	2.7431	0.011645	0.11483	26131.4	225.834	6.8544	0	0	27675.5	205.45	7.0737	3.92e-118	5.7e-116	1667.98	205.106	3.0237	6.87e-22	4.83e-21
PGSC0003DMG400024643	4.6813	13.6054	435.288	346.424	2.53085	26.6114	305.782	229.456					34638.4	447.21	6.2753	0.0030589	0.048016	28366.9	458.467	5.9512	0.0019972	0.030971	942.392	378.673	1.3154	0.2157	0.57981	25830.2	288.35	6.4851	4.32e-53	8.64e-52	18587.4	262.322	6.1468	1.34e-16	7.55e-16	2030.05	261.968	2.9541	2.8e-07	8.5e-07
PGSC0003DMG400013684	0.198342	30.1507	10.2037	37.9621	0.0630681	1.76681	2.0048	9.728					1098.57	25.3822	5.4357	8.21e-06	0.00085846	4174.29	26.0211	7.3257	4.18e-08	1.22e-05	2758.71	21.4922	7.004	4.79e-07	9.43e-05	226.868	9.62216	4.5593	5.01e-08	1.52e-07	1058.55	8.72891	6.9221	8.17e-05	0.00019671	180.606	8.72387	4.3717	1.92e-17	1.09e-16
PGSC0003DMG400020334	0.117662	6.86566	1.25909	1.46732	0.0556165	2.46003	2.74436	1.06131					97.1704	10.8781	3.1591	0.065538	0.3152	116.037	11.1519	3.3792	0.024229	0.16677	455.91	9.21096	5.6293	0.00012625	0.0054773	224.503	6.13119	5.1944	1.54e-19	8.95e-19	82.7339	5.56924	3.8929	0.00077071	0.0016577	181.637	5.57534	5.0259	2.08e-07	6.39e-07
PGSC0003DMG400030683	5.93401	113.468	21.0827	23.0964	3.7008	79.7953	21.2099	17.4204					1904.67	644.224	1.5639	0.1046	0.40663	2145.76	660.44	1.7	0.065786	0.30255	8912.68	545.494	4.0302	0.0026062	0.044301	2037.23	479.16	2.088	5.15e-12	2.02e-11	1599.5	435.82	1.8758	6.7e-16	3.65e-15	6916.97	435.29	3.9901	5.45e-43	9.15e-42
PGSC0003DMG400004659	0.172224	14.2344	1.01826	1.55768	0.0061088	0.77691	0.23705	0.422648					95.5457	19.3388	2.3047	0.1558	0.49766	149.781	19.8256	2.9174	0.032599	0.20051	1157.57	16.375	6.1435	5.61e-06	0.00057608	23.56	0.817875	4.8483	0.0012955	0.0026615	40.1803	0.742508	5.7579	6.42e-10	2.38e-09	69.657	0.74388	6.5491	2.43e-17	1.38e-16
PGSC0003DMG400031791	0.0186497	4.72756	6.03484	6.0683	0.0890103	2.04544	1.3386	11.6543					653.865	2.41735	8.0794	2.83e-07	8.31e-05	672.391	2.4782	8.0839	4.12e-08	1.22e-05	445.802	2.04688	7.7668	7.54e-06	0.00070923	153.47	13.758	3.4796	1.34e-15	6.37e-15	1277.64	12.502	6.6752	6.95e-41	1.15e-39	211.697	12.5007	4.0819	2.38e-32	2.65e-31
PGSC0003DMG400024754	0.0127045	14.139	2.84962	6.25915	0.0209888	1.13166	1.93166	0.803195					456.921	2.41735	7.5624	4e-06	0.00052038	1024.76	2.4782	8.6918	2.25e-09	1.31e-06	1927.33	2.04688	9.879	2.79e-09	2.01e-06	324.948	4.76281	6.0923	4.27e-20	2.54e-19	129.67	4.33168	4.9038	1.13e-07	3.54e-07	172.012	4.333	5.311	2.79e-07	8.49e-07
PGSC0003DMG400031836	0.0281065	5.36316	1.86983	1.90557	0.0721287	1.79854	0.787954	0.843993					200.038	3.62603	5.7857	0.00080959	0.019488	210.482	3.7173	5.8233	0.00021454	0.0062046	499.849	3.07032	7.347	7.49e-06	0.00070856	89.8963	11.0964	3.0182	2.99e-10	1.05e-09	92.0735	10.0831	3.1908	1.19e-11	4.97e-11	185.329	10.1111	4.1961	4.94e-18	2.89e-17
PGSC0003DMG400011036	0.768636	65.9632	15.3955	25.8475	1.47382	35.363	18.7678	18.3884					484.054	29.0082	4.0606	0.0011701	0.024929	836.538	29.7384	4.814	2.14e-05	0.001184	1804.18	24.5626	6.1987	3.53e-06	0.00039976	626.435	66.3367	3.2393	1.09e-28	9.47e-28	586.385	60.35	3.2804	7.93e-19	4.97e-18	1065.71	60.2693	4.1443	5.8e-103	5.49e-101
PGSC0003DMG400007343	0.0567136	38.0027	3.38933	3.01982	0.174139	6.31624	1.19415	1.38434					303.054	6.04338	5.6481	0.00025984	0.0089978	274.518	6.1955	5.4695	0.00013909	0.0044733	2939.08	5.1172	9.1658	6.29e-09	3.77e-06	112.627	22.1289	2.3475	0.0016903	0.0034189	124.839	20.1183	2.6335	0.035951	0.060737	537.618	20.0899	4.742	9.17e-23	6.71e-22
PGSC0003DMG400010357	0.0273106	19.2018	0.200661	0.233611	0.187084	22.7988	2.16667	0.749103					7.41464	1.20868	2.617	0.57048	0.87789	8.84573	1.2391	2.8357	0.43703	0.7805	612.818	1.02344	9.2259	3.97e-07	8.22e-05	84.8354	9.87376	3.103	1.21e-10	4.37e-10	27.9861	8.97624	1.6405	0.026429	0.045668	805.696	8.96169	6.4903	6.47e-133	1.28e-130
PGSC0003DMG400027881	0.16794	88.8881	6.26331	4.6481	0.512135	42.3573	14.8015	3.4915					75.5159	2.41735	4.9653	0.020017	0.164	57.3707	2.4782	4.5329	0.024199	0.16664	926.591	2.04688	8.8224	8.46e-08	2.56e-05	188.53	8.78999	4.4228	1.09e-13	4.72e-13	42.4391	7.98354	2.4103	0.013677	0.024846	486.932	7.98735	5.9299	3.12e-49	6.46e-48
PGSC0003DMG400002696	0.0132066	11.4374	3.00205	2.226	0.00311085	0.224478	0.339539	0.549187					229.142	1.20868	7.5667	9.89e-05	0.0046756	175.167	1.2391	7.1433	0.0001278	0.0042472	761.506	1.02344	9.5393	1.05e-07	3.01e-05	27.4759	0.33959	6.3382	7.53e-07	2.09e-06	42.4282	0.30914	7.1006	4.85e-11	1.95e-10	16.4245	0.310563	5.7248	0.0047532	0.0094654
PGSC0003DMG400010815	0.136204	81.5236	17.4684	3.7584	1.0531	48.191	13.3933	3.9456					776.912	7.25205	6.7432	1.09e-06	0.00020441	171.067	7.4346	4.5242	0.0023049	0.034248	3138.9	6.14064	8.9977	8.49e-09	4.63e-06	630.845	66.8652	3.238	1.15e-45	1.85e-44	177.677	60.7783	1.5476	0.014628	0.02647	2048.82	60.7553	5.0756	2.72e-179	1.32e-176
PGSC0003DMG400015468	0.168929	74.5107	6.09397	3.70896	1.26983	58.4996	4.97689	3.54546					618.731	20.5475	4.9123	0.00010186	0.0047449	384.283	21.0647	4.1893	0.00058712	0.013168	6546.23	17.3985	8.5556	1e-07	2.9e-05	535.684	184.167	1.5404	0.0043215	0.0083022	364.281	167.255	1.123	0.14112	0.21113	5681.56	167.152	5.0871	3.22e-80	1.65e-78
PGSC0003DMG400027188	0.080126	27.217	9.00093	3.65768	0.104833	5.99044	3.06161	1.62023					792.648	8.46073	6.5498	1.45e-06	0.00024676	331.116	8.6737	5.2545	0.00011258	0.0038427	2078.94	7.16408	8.1809	4.3e-08	1.57e-05	285.963	13.2017	4.437	7.68e-42	1.09e-40	144.569	12.0078	3.5897	2.12e-14	1.06e-13	505.082	11.9947	5.396	4.78e-83	2.62e-81
PGSC0003DMG400011251	0.0780402	26.3713	2.58178	1.29002	0.0781387	4.99981	1.49414	0.463833					366.912	13.2954	4.7864	0.00058865	0.015691	188.075	13.6301	3.7864	0.0060418	0.067913	3255.07	11.2578	8.1756	4.76e-08	1.71e-05	225.128	15.8735	3.8261	1.36e-29	1.23e-28	66.7271	14.4177	2.2104	4.29e-05	0.00010613	680.155	14.4368	5.558	2.28e-39	3.32e-38
