# Supplementary material for: Comparative Transcriptome and Metabolome Profiling Revealed Molecular Cascade Events During the Enzymatic Browning of Potato Tubers After Cutting
Source: Plants (Basel). 2025 Jun 13;14(12):1817. doi: 10.3390/plants14121817 (PMC12196699; doi:10.3390/plants14121817)
Supplement: Supplementary file 1 [file plants-14-01817-s001.zip › Table S4 Distribution of DEGs in different functional groups based on GO enrichment.xlsx]

## Sheet: Sheet1
Table S4 Distribution of DEGs in different functional groups based on GO enrichment
	D6_4h	D6_12h	D6_24h	X2_4h	X2_12h	X2_24h
Number of All DEGs	4753	4464	4524	5828	6745	6804
Number of DEGs of GO enrichment	3639	3305	3428	4318	4930	5126
BP	2240（56.7%）	2274（58%）	2273（58.2%）	2319（57.2%）	2470（58.4%）	2468（58.4%）
CC	487（12.3）	495（12.6%）	486（12.4）	506（12.5%）	526（12.4%）	517（12.2）
MF	1121（28.4）	1150（29.3%）	1146（29.3%）	1230（30.3%）	1237（29.2%）	1244（29.4%）
