# Supplementary material for: Comparative Transcriptome and Metabolome Profiling Revealed Molecular Cascade Events During the Enzymatic Browning of Potato Tubers After Cutting
Source: Plants (Basel). 2025 Jun 13;14(12):1817. doi: 10.3390/plants14121817 (PMC12196699; doi:10.3390/plants14121817)
Supplement: Supplementary file 1 [file plants-14-01817-s001.zip › Table S5 KEGG enrichment analysis of 1248 common DEGs.xlsx]

## Sheet: Sheet1
Table S5 KEGG enrichment analysis of 1248 common DEGs
#Term	Database	ID	Input number	Background number	P-Value	Corrected P-Value	Input	KEGG_ID/KO	Entrez_ID	Hyperlink
DNA replication	KEGG PATHWAY	sot03030	15	54	1.3e-05	0.00129085	PGSC0003DMG400009040|Novel00840|PGSC0003DMG400031043|PGSC0003DMG400013633|PGSC0003DMG400030432|Novel02063|PGSC0003DMG400012290|PGSC0003DMG400030968|PGSC0003DMG400006047|Novel01832|Novel01692|Novel00093|PGSC0003DMG400002190|PGSC0003DMG400011837|Novel01624	sot:102601493|sot:102586504|sot:102581718|sot:102596741|sot:102581875|sot:102586504|sot:102590488|sot:102584896|sot:102583635|sot:102586504|sot:102587331|sot:102602808|sot:102589508|sot:102602572|sot:102586504|	102601493|102586504|102581718|102596741|102581875|102586504|102590488|102584896|102583635|102586504|102587331|102602808|102589508|102602572|102586504|	http://www.genome.jp/kegg-bin/show_pathway?sot03030/sot:102602572%09red/sot:102583635%09red/sot:102581718%09red/sot:102601493%09red/sot:102586504%09red/sot:102590488%09red/sot:102589508%09red/sot:102584896%09red/sot:102596741%09red/sot:102602808%09red/sot:102587331%09red/sot:102581875%09red
Stilbenoid, diarylheptanoid and gingerol biosynthesis	KEGG PATHWAY	sot00945	9	25	0.000143815	0.00711884	PGSC0003DMG400006448|PGSC0003DMG400013684|Novel01689|PGSC0003DMG400006214|PGSC0003DMG400025882|Novel01690|Novel01691|PGSC0003DMG400003289|PGSC0003DMG400014152	sot:102599242|sot:102586761|sot:102585995|sot:102595685|sot:102586472|sot:102586332|sot:102586657|sot:102590870|sot:102588095|	102599242|102586761|102585995|102595685|102586472|102586332|102586657|102590870|102588095|	http://www.genome.jp/kegg-bin/show_pathway?sot00945/sot:102586761%09red/sot:102586657%09red/sot:102588095%09red/sot:102586332%09red/sot:102586472%09red/sot:102585995%09red/sot:102595685%09red/sot:102599242%09red/sot:102590870%09red
Flavonoid biosynthesis	KEGG PATHWAY	sot00941	11	42	0.000284927	0.0094026	PGSC0003DMG400006448|PGSC0003DMG400003563|PGSC0003DMG400013684|Novel01689|PGSC0003DMG400006214|PGSC0003DMG400025882|PGSC0003DMG400014093|Novel01690|Novel01691|PGSC0003DMG400003289|PGSC0003DMG400014152	sot:102599242|sot:102577463|sot:102586761|sot:102585995|sot:102595685|sot:102586472|sot:102577717|sot:102586332|sot:102586657|sot:102590870|sot:102588095|	102599242|102577463|102586761|102585995|102595685|102586472|102577717|102586332|102586657|102590870|102588095|	http://www.genome.jp/kegg-bin/show_pathway?sot00941/sot:102586761%09red/sot:102586657%09red/sot:102588095%09red/sot:102577463%09red/sot:102586332%09red/sot:102586472%09red/sot:102585995%09red/sot:102595685%09red/sot:102577717%09red/sot:102599242%09red/sot:102590870%09red
Mismatch repair	KEGG PATHWAY	sot03430	10	45	0.00157665	0.0390221	Novel00093|Novel00840|PGSC0003DMG400005737|PGSC0003DMG400030432|Novel02063|PGSC0003DMG400006047|Novel01832|Novel00049|PGSC0003DMG400010082|Novel01624	sot:102602808|sot:102586504|sot:102579493|sot:102581875|sot:102586504|sot:102583635|sot:102586504|sot:102597269|sot:102597269|sot:102586504|	102602808|102586504|102579493|102581875|102586504|102583635|102586504|102597269|102597269|102586504|	http://www.genome.jp/kegg-bin/show_pathway?sot03430/sot:102579493%09red/sot:102597269%09red/sot:102583635%09red/sot:102586504%09red/sot:102602808%09red/sot:102581875%09red
Biosynthesis of secondary metabolites	KEGG PATHWAY	sot01110	95	1087	0.00260399	0.049719	PGSC0003DMG400017100|PGSC0003DMG400026536|PGSC0003DMG400025587|PGSC0003DMG400011640|PGSC0003DMG400003289|PGSC0003DMG401025083|Novel01123|PGSC0003DMG400025882|PGSC0003DMG400003563|PGSC0003DMG400013684|PGSC0003DMG400007078|PGSC0003DMG400038230|PGSC0003DMG400010465|PGSC0003DMG400001247|PGSC0003DMG400028214|PGSC0003DMG400025137|PGSC0003DMG400013443|PGSC0003DMG400001823|PGSC0003DMG401023118|Novel03506…	sot:102577883|sot:102579641|sot:102595393|sot:102582282|sot:102590870|sot:102586327|sot:102596284|sot:102586472|sot:102577463|sot:102586761|sot:102595762|sot:102582129|sot:102605677|sot:102581819|sot:102598093|sot:102604264|sot:102594691|sot:102603753|sot:102591173|sot:102581596|sot:102578356|sot:102587222|sot:102590998|sot:102591777|sot:102603796|sot:102583802|sot:102577899|sot:102604007|sot:102…	102577883|102579641|102595393|102582282|102590870|102586327|102596284|102586472|102577463|102586761|102595762|102582129|102605677|102581819|102598093|102604264|102594691|102603753|102591173|102581596|102578356|102587222|102590998|102591777|102603796|102583802|102577899|102604007|102606020|102605026|102599242|102585856|102595685|102596056|102599701|102585553|102600830|102597613|102605442|102595769…	http://www.genome.jp/kegg-bin/show_pathway?sot01110/sot:102594691%09red/sot:102578340%09red/sot:102603753%09red/sot:102602226%09red/sot:102587222%09red/sot:102590097%09red/sot:102586332%09red/sot:102585995%09red/sot:102595685%09red/sot:102581819%09red/sot:102592844%09red/sot:102581792%09red/sot:102595762%09red/sot:102589894%09red/sot:102599157%09red/sot:102592163%09red/sot:102595769%09red/sot:102…
Biotin metabolism	KEGG PATHWAY	sot00780	6	19	0.00324682	0.049719	PGSC0003DMG400033099|PGSC0003DMG400011436|PGSC0003DMG400021582|PGSC0003DMG400026904|PGSC0003DMG400012564|PGSC0003DMG400008311	sot:102591690|sot:102606380|sot:102588612|sot:102591782|sot:102585835|sot:102590505|	102591690|102606380|102588612|102591782|102585835|102590505|	http://www.genome.jp/kegg-bin/show_pathway?sot00780/sot:102591782%09red/sot:102585835%09red/sot:102591690%09red/sot:102606380%09red/sot:102590505%09red/sot:102588612%09red
Phenylalanine metabolism	KEGG PATHWAY	sot00360	21	161	0.00351549	0.049719	PGSC0003DMG402025083|PGSC0003DMG400010465|PGSC0003DMG400014867|PGSC0003DMG400011036|PGSC0003DMG400006448|PGSC0003DMG401025083|PGSC0003DMG400030082|PGSC0003DMG400013684|PGSC0003DMG400031836|PGSC0003DMG400003654|Novel01689|PGSC0003DMG400006214|PGSC0003DMG400014223|PGSC0003DMG400014055|PGSC0003DMG400023458|PGSC0003DMG400003155|PGSC0003DMG400011640|Novel01691|PGSC0003DMG400024967|Novel01690|PGSC0003D…	sot:102585990|sot:102605677|sot:102587234|sot:102602878|sot:102599242|sot:102586327|sot:102583802|sot:102586761|sot:102600413|sot:102601994|sot:102585995|sot:102595685|sot:102596056|sot:102602226|sot:102582618|sot:102581073|sot:102582282|sot:102586657|sot:102592844|sot:102586332|sot:102586472|	102585990|102605677|102587234|102602878|102599242|102586327|102583802|102586761|102600413|102601994|102585995|102595685|102596056|102602226|102582618|102581073|102582282|102586657|102592844|102586332|102586472|	http://www.genome.jp/kegg-bin/show_pathway?sot00360/sot:102595685%09red/sot:102586761%09red/sot:102602226%09red/sot:102586657%09red/sot:102582282%09red/sot:102585990%09red/sot:102586472%09red/sot:102583802%09red/sot:102586332%09red/sot:102596056%09red/sot:102585995%09red/sot:102586327%09red/sot:102587234%09red/sot:102581073%09red/sot:102582618%09red/sot:102602878%09red/sot:102600413%09red/sot:102…
Phenylpropanoid biosynthesis	KEGG PATHWAY	sot00940	24	202	0.00551193	0.0682102	PGSC0003DMG400003654|PGSC0003DMG400003546|PGSC0003DMG400011640|Novel01691|Novel01690|PGSC0003DMG400006448|PGSC0003DMG401025083|PGSC0003DMG400006214|PGSC0003DMG400014223|PGSC0003DMG400025882|PGSC0003DMG400003155|PGSC0003DMG402005942|PGSC0003DMG400013684|PGSC0003DMG401016112|Novel01689|PGSC0003DMG400014055|PGSC0003DMG400003289|PGSC0003DMG402025083|PGSC0003DMG400010465|PGSC0003DMG400014867|PGSC0003D…	sot:102601994|sot:102604007|sot:102582282|sot:102586657|sot:102586332|sot:102599242|sot:102586327|sot:102595685|sot:102596056|sot:102586472|sot:102581073|sot:102586545|sot:102586761|sot:102581654|sot:102585995|sot:102602226|sot:102590870|sot:102585990|sot:102605677|sot:102587234|sot:102582618|sot:102587222|sot:102592844|sot:102588095|	102601994|102604007|102582282|102586657|102586332|102599242|102586327|102595685|102596056|102586472|102581073|102586545|102586761|102581654|102585995|102602226|102590870|102585990|102605677|102587234|102582618|102587222|102592844|102588095|	http://www.genome.jp/kegg-bin/show_pathway?sot00940/sot:102602226%09red/sot:102587222%09red/sot:102588095%09red/sot:102585990%09red/sot:102586332%09red/sot:102585995%09red/sot:102596056%09red/sot:102595685%09red/sot:102592844%09red/sot:102599242%09red/sot:102605677%09red/sot:102586657%09red/sot:102586472%09red/sot:102581073%09red/sot:102604007%09red/sot:102582282%09red/sot:102586327%09red/sot:102…
Fatty acid metabolism	KEGG PATHWAY	sot01212	13	105	0.0270287	0.2655	PGSC0003DMG400033099|Novel01215|Novel00579|PGSC0003DMG400023428|Novel01320|PGSC0003DMG400012564|PGSC0003DMG400005498|PGSC0003DMG400011436|PGSC0003DMG400008311|PGSC0003DMG400033054|PGSC0003DMG400016247|PGSC0003DMG400002943|PGSC0003DMG400023576	sot:102591690|sot:102589894|sot:102590621|sot:102581846|sot:102589894|sot:102585835|sot:102587367|sot:102606380|sot:102590505|sot:102579008|sot:102577562|sot:102581806|sot:102591777|	102591690|102589894|102590621|102581846|102589894|102585835|102587367|102606380|102590505|102579008|102577562|102581806|102591777|	http://www.genome.jp/kegg-bin/show_pathway?sot01212/sot:102587367%09red/sot:102589894%09red/sot:102591777%09red/sot:102585835%09red/sot:102606380%09red/sot:102581846%09red/sot:102591690%09red/sot:102581806%09red/sot:102577562%09red/sot:102590505%09red/sot:102590621%09red/sot:102579008%09red
Biosynthesis of unsaturated fatty acids	KEGG PATHWAY	sot01040	8	52	0.028088	0.2655	PGSC0003DMG400033099|Novel01215|Novel00579|PGSC0003DMG400023428|Novel01320|PGSC0003DMG400016247|PGSC0003DMG400002943|PGSC0003DMG400023576	sot:102591690|sot:102589894|sot:102590621|sot:102581846|sot:102589894|sot:102577562|sot:102581806|sot:102591777|	102591690|102589894|102590621|102581846|102589894|102577562|102581806|102591777|	http://www.genome.jp/kegg-bin/show_pathway?sot01040/sot:102591777%09red/sot:102589894%09red/sot:102577562%09red/sot:102591690%09red/sot:102581806%09red/sot:102581846%09red/sot:102590621%09red
Spliceosome	KEGG PATHWAY	sot03040	21	201	0.0295	0.2655	Novel00765|PGSC0003DMG400006349|PGSC0003DMG400023617|PGSC0003DMG400021191|PGSC0003DMG400034487|PGSC0003DMG400026524|PGSC0003DMG400005659|PGSC0003DMG400000364|PGSC0003DMG400021990|PGSC0003DMG400019362|PGSC0003DMG400022432|PGSC0003DMG401028122|Novel00099|Novel02087|PGSC0003DMG400022438|PGSC0003DMG400011197|PGSC0003DMG400003218|PGSC0003DMG400016218|PGSC0003DMG400004771|PGSC0003DMG400003988|PGSC0003D…	sot:102588913|sot:102603496|sot:102596091|sot:102603413|sot:102578155|sot:102590524|sot:102605698|sot:102602288|sot:102605266|sot:102588693|sot:102603948|sot:102600295|sot:102606042|sot:102577515|sot:102599473|sot:102579387|sot:102577891|sot:102585171|sot:102587736|sot:102597966|sot:102595543|	102588913|102603496|102596091|102603413|102578155|102590524|102605698|102602288|102605266|102588693|102603948|102600295|102606042|102577515|102599473|102579387|102577891|102585171|102587736|102597966|102595543|	http://www.genome.jp/kegg-bin/show_pathway?sot03040/sot:102577891%09red/sot:102588693%09red/sot:102603948%09red/sot:102603413%09red/sot:102578155%09red/sot:102602288%09red/sot:102599473%09red/sot:102600295%09red/sot:102605266%09red/sot:102585171%09red/sot:102587736%09red/sot:102606042%09red/sot:102596091%09red/sot:102588913%09red/sot:102595543%09red/sot:102579387%09red/sot:102603496%09red/sot:102…
Glycine, serine and threonine metabolism	KEGG PATHWAY	sot00260	10	75	0.0331199	0.273239	PGSC0003DMG400028273|PGSC0003DMG400023264|PGSC0003DMG401010423|PGSC0003DMG400005820|PGSC0003DMG400027156|PGSC0003DMG400009472|PGSC0003DMG400031836|PGSC0003DMG400009159|PGSC0003DMG400030082|PGSC0003DMG400004660	sot:102592163|sot:102591151|sot:102590851|sot:102594901|sot:102605442|sot:102578340|sot:102600413|sot:102580248|sot:102583802|sot:102582524|	102592163|102591151|102590851|102594901|102605442|102578340|102600413|102580248|102583802|102582524|	http://www.genome.jp/kegg-bin/show_pathway?sot00260/sot:102578340%09red/sot:102605442%09red/sot:102583802%09red/sot:102594901%09red/sot:102580248%09red/sot:102591151%09red/sot:102600413%09red/sot:102590851%09red/sot:102582524%09red/sot:102592163%09red
Fatty acid elongation	KEGG PATHWAY	sot00062	6	37	0.0444044	0.338157	PGSC0003DMG400010819|PGSC0003DMG400013443|PGSC0003DMG400023428|PGSC0003DMG400026127|PGSC0003DMG400007373|PGSC0003DMG400023576	sot:102603796|sot:102594691|sot:102581846|sot:102600830|sot:102600830|sot:102591777|	102603796|102594691|102581846|102600830|102600830|102591777|	http://www.genome.jp/kegg-bin/show_pathway?sot00062/sot:102581846%09red/sot:102600830%09red/sot:102591777%09red/sot:102603796%09red/sot:102594691%09red
Nucleotide excision repair	KEGG PATHWAY	sot03420	8	67	0.0847273	0.599143	Novel00840|PGSC0003DMG400031043|PGSC0003DMG400030432|Novel02063|PGSC0003DMG400006047|Novel00093|Novel01832|Novel01624	sot:102586504|sot:102581718|sot:102581875|sot:102586504|sot:102583635|sot:102602808|sot:102586504|sot:102586504|	102586504|102581718|102581875|102586504|102583635|102602808|102586504|102586504|	http://www.genome.jp/kegg-bin/show_pathway?sot03420/sot:102602808%09red/sot:102586504%09red/sot:102581718%09red/sot:102581875%09red/sot:102583635%09red
Citrate cycle (TCA cycle)	KEGG PATHWAY	sot00020	7	59	0.105158	0.641523	PGSC0003DMG400031370|PGSC0003DMG400027156|PGSC0003DMG400013485|PGSC0003DMG400032124|PGSC0003DMG400025587|PGSC0003DMG400024016|PGSC0003DMG400002921	sot:102588815|sot:102605442|sot:102585745|sot:102591365|sot:102595393|sot:102579671|sot:102601242|	102588815|102605442|102585745|102591365|102595393|102579671|102601242|	http://www.genome.jp/kegg-bin/show_pathway?sot00020/sot:102588815%09red/sot:102605442%09red/sot:102585745%09red/sot:102601242%09red/sot:102579671%09red/sot:102591365%09red/sot:102595393%09red
Fatty acid biosynthesis	KEGG PATHWAY	sot00061	6	49	0.115839	0.641523	PGSC0003DMG400033099|PGSC0003DMG400011436|PGSC0003DMG400012564|PGSC0003DMG400008311|PGSC0003DMG400033054|PGSC0003DMG400016247	sot:102591690|sot:102606380|sot:102585835|sot:102590505|sot:102579008|sot:102577562|	102591690|102606380|102585835|102590505|102579008|102577562|	http://www.genome.jp/kegg-bin/show_pathway?sot00061/sot:102579008%09red/sot:102577562%09red/sot:102591690%09red/sot:102585835%09red/sot:102590505%09red/sot:102606380%09red
Phenylalanine, tyrosine and tryptophan biosynthesis	KEGG PATHWAY	sot00400	6	49	0.115839	0.641523	PGSC0003DMG400001438|PGSC0003DMG400026536|PGSC0003DMG400005284|PGSC0003DMG400007018|PGSC0003DMG400016553|PGSC0003DMG400016478	sot:102599197|sot:102579641|sot:102578356|sot:102600915|sot:102589179|sot:102599157|	102599197|102579641|102578356|102600915|102589179|102599157|	http://www.genome.jp/kegg-bin/show_pathway?sot00400/sot:102578356%09red/sot:102599157%09red/sot:102579641%09red/sot:102599197%09red/sot:102600915%09red/sot:102589179%09red
Butanoate metabolism	KEGG PATHWAY	sot00650	4	27	0.11664	0.641523	PGSC0003DMG400004253|PGSC0003DMG400007078|PGSC0003DMG400016518|PGSC0003DMG400010140	sot:102597613|sot:102595762|sot:102584035|sot:102584035|	102597613|102595762|102584035|102584035|	http://www.genome.jp/kegg-bin/show_pathway?sot00650/sot:102595762%09red/sot:102584035%09red/sot:102597613%09red
Valine, leucine and isoleucine biosynthesis	KEGG PATHWAY	sot00290	4	28	0.127261	0.663094	PGSC0003DMG400028273|PGSC0003DMG400007078|PGSC0003DMG400017100|PGSC0003DMG400020446	sot:102592163|sot:102595762|sot:102577883|sot:102595769|	102592163|102595762|102577883|102595769|	http://www.genome.jp/kegg-bin/show_pathway?sot00290/sot:102595762%09red/sot:102592163%09red/sot:102595769%09red/sot:102577883%09red
Cutin, suberine and wax biosynthesis	KEGG PATHWAY	sot00073	5	41	0.145794	0.721681	PGSC0003DMG401007406|PGSC0003DMG400031731|PGSC0003DMG402007406|PGSC0003DMG400046813|PGSC0003DMG400007343	sot:102581314|sot:102577559|sot:102601729|sot:102599533|sot:102604576|	102581314|102577559|102601729|102599533|102604576|	http://www.genome.jp/kegg-bin/show_pathway?sot00073/sot:102577559%09red/sot:102604576%09red/sot:102601729%09red/sot:102599533%09red/sot:102581314%09red
Biosynthesis of amino acids	KEGG PATHWAY	sot01230	19	238	0.220272	0.93574	PGSC0003DMG400028273|PGSC0003DMG400023264|PGSC0003DMG400007078|PGSC0003DMG400002690|PGSC0003DMG400013235|PGSC0003DMG400017100|PGSC0003DMG400001438|PGSC0003DMG400009472|PGSC0003DMG400032124|PGSC0003DMG400009159|PGSC0003DMG400026536|PGSC0003DMG400020446|Novel03506|PGSC0003DMG400005284|PGSC0003DMG400007018|PGSC0003DMG400016553|PGSC0003DMG400004660|PGSC0003DMG400016478|PGSC0003DMG400003548	sot:102592163|sot:102591151|sot:102595762|sot:102600537|sot:102596783|sot:102577883|sot:102599197|sot:102578340|sot:102591365|sot:102580248|sot:102579641|sot:102595769|sot:102581596|sot:102578356|sot:102600915|sot:102589179|sot:102582524|sot:102599157|sot:102606020|	102592163|102591151|102595762|102600537|102596783|102577883|102599197|102578340|102591365|102580248|102579641|102595769|102581596|102578356|102600915|102589179|102582524|102599157|102606020|	http://www.genome.jp/kegg-bin/show_pathway?sot01230/sot:102595762%09red/sot:102578340%09red/sot:102596783%09red/sot:102595769%09red/sot:102578356%09red/sot:102599157%09red/sot:102592163%09red/sot:102600915%09red/sot:102606020%09red/sot:102579641%09red/sot:102580248%09red/sot:102599197%09red/sot:102600537%09red/sot:102581596%09red/sot:102591365%09red/sot:102591151%09red/sot:102577883%09red/sot:102…
Cyanoamino acid metabolism	KEGG PATHWAY	sot00460	5	49	0.230294	0.93574	PGSC0003DMG402005942|Novel00725|PGSC0003DMG400004660|PGSC0003DMG400024965|Novel00090	sot:102586545|sot:102587222|sot:102582524|sot:102591839|sot:102599701|	102586545|102587222|102582524|102591839|102599701|	http://www.genome.jp/kegg-bin/show_pathway?sot00460/sot:102599701%09red/sot:102591839%09red/sot:102582524%09red/sot:102587222%09red/sot:102586545%09red
Amino sugar and nucleotide sugar metabolism	KEGG PATHWAY	sot00520	11	130	0.23939	0.93574	PGSC0003DMG400028214|PGSC0003DMG400025063|PGSC0003DMG400025137|PGSC0003DMG400012910|PGSC0003DMG400000735|PGSC0003DMG400026855|PGSC0003DMG400001448|PGSC0003DMG400007017|PGSC0003DMG400008673|PGSC0003DMG400004996|PGSC0003DMG400026854	sot:102598093|sot:102583127|sot:102604264|sot:102585856|sot:102591766|sot:102590097|sot:102590919|sot:102587896|sot:102590998|sot:102580464|sot:102590097|	102598093|102583127|102604264|102585856|102591766|102590097|102590919|102587896|102590998|102580464|102590097|	http://www.genome.jp/kegg-bin/show_pathway?sot00520/sot:102591766%09red/sot:102598093%09red/sot:102585856%09red/sot:102590097%09red/sot:102583127%09red/sot:102590998%09red/sot:102580464%09red/sot:102587896%09red/sot:102590919%09red/sot:102604264%09red
Peroxisome	KEGG PATHWAY	sot04146	9	104	0.249512	0.93574	Novel01215|PGSC0003DMG400024502|PGSC0003DMG401007406|Novel01320|PGSC0003DMG400032124|Novel01123|PGSC0003DMG402007406|PGSC0003DMG401021462|PGSC0003DMG402021462	sot:102589894|sot:102585238|sot:102581314|sot:102589894|sot:102591365|sot:102596284|sot:102601729|sot:102603404|sot:102603404|	102589894|102585238|102581314|102589894|102591365|102596284|102601729|102603404|102603404|	http://www.genome.jp/kegg-bin/show_pathway?sot04146/sot:102603404%09red/sot:102585238%09red/sot:102581314%09red/sot:102596284%09red/sot:102601729%09red/sot:102591365%09red/sot:102589894%09red
Degradation of aromatic compounds	KEGG PATHWAY	sot01220	2	14	0.254059	0.93574	PGSC0003DMG400013684|Novel02732	sot:102586761|sot:102599478|	102586761|102599478|	http://www.genome.jp/kegg-bin/show_pathway?sot01220/sot:102599478%09red/sot:102586761%09red
Carbon metabolism	KEGG PATHWAY	sot01200	20	260	0.259614	0.93574	PGSC0003DMG400028273|PGSC0003DMG400031370|PGSC0003DMG400026801|PGSC0003DMG400002690|PGSC0003DMG400016168|PGSC0003DMG400023264|PGSC0003DMG400009472|PGSC0003DMG400012910|PGSC0003DMG400027156|PGSC0003DMG400003548|PGSC0003DMG400032124|PGSC0003DMG400009159|PGSC0003DMG400016518|PGSC0003DMG400024965|Novel03506|PGSC0003DMG400030121|PGSC0003DMG400004660|PGSC0003DMG400033054|PGSC0003DMG400010140|PGSC0003DM…	sot:102592163|sot:102588815|sot:102577429|sot:102600537|sot:102598073|sot:102591151|sot:102578340|sot:102585856|sot:102605442|sot:102606020|sot:102591365|sot:102580248|sot:102584035|sot:102591839|sot:102581596|sot:102589524|sot:102582524|sot:102579008|sot:102584035|sot:102601242|	102592163|102588815|102577429|102600537|102598073|102591151|102578340|102585856|102605442|102606020|102591365|102580248|102584035|102591839|102581596|102589524|102582524|102579008|102584035|102601242|	http://www.genome.jp/kegg-bin/show_pathway?sot01200/sot:102584035%09red/sot:102591839%09red/sot:102578340%09red/sot:102579008%09red/sot:102588815%09red/sot:102605442%09red/sot:102592163%09red/sot:102585856%09red/sot:102606020%09red/sot:102598073%09red/sot:102580248%09red/sot:102601242%09red/sot:102600537%09red/sot:102577429%09red/sot:102581596%09red/sot:102591365%09red/sot:102591151%09red/sot:102…
Pyruvate metabolism	KEGG PATHWAY	sot00620	8	92	0.263072	0.93574	PGSC0003DMG403008663|PGSC0003DMG400002690|PGSC0003DMG400027156|PGSC0003DMG400031370|Novel03506|PGSC0003DMG400030121|PGSC0003DMG400033054|PGSC0003DMG400002921	sot:102602008|sot:102600537|sot:102605442|sot:102588815|sot:102581596|sot:102589524|sot:102579008|sot:102601242|	102602008|102600537|102605442|102588815|102581596|102589524|102579008|102601242|	http://www.genome.jp/kegg-bin/show_pathway?sot00620/sot:102602008%09red/sot:102579008%09red/sot:102588815%09red/sot:102605442%09red/sot:102581596%09red/sot:102601242%09red/sot:102600537%09red/sot:102589524%09red
Nitrogen metabolism	KEGG PATHWAY	sot00910	4	39	0.264654	0.93574	PGSC0003DMG400013235|Novel01004|PGSC0003DMG400008827|PGSC0003DMG400024965	sot:102596783|sot:102581352|sot:102599109|sot:102591839|	102596783|102581352|102599109|102591839|	http://www.genome.jp/kegg-bin/show_pathway?sot00910/sot:102596783%09red/sot:102591839%09red/sot:102581352%09red/sot:102599109%09red
Glycolysis / Gluconeogenesis	KEGG PATHWAY	sot00010	10	127	0.322548	0.949728	PGSC0003DMG400002690|PGSC0003DMG400009472|PGSC0003DMG400012910|PGSC0003DMG400027156|Novel02732|PGSC0003DMG400031370|PGSC0003DMG400002921|Novel03506|PGSC0003DMG400003548|PGSC0003DMG402001316	sot:102600537|sot:102578340|sot:102585856|sot:102605442|sot:102599478|sot:102588815|sot:102601242|sot:102581596|sot:102606020|sot:102590459|	102600537|102578340|102585856|102605442|102599478|102588815|102601242|102581596|102606020|102590459|	http://www.genome.jp/kegg-bin/show_pathway?sot00010/sot:102578340%09red/sot:102599478%09red/sot:102590459%09red/sot:102588815%09red/sot:102605442%09red/sot:102585856%09red/sot:102606020%09red/sot:102581596%09red/sot:102601242%09red/sot:102600537%09red
Homologous recombination	KEGG PATHWAY	sot03440	5	57	0.325201	0.949728	Novel00093|Novel00840|Novel02063|Novel01832|Novel01624	sot:102602808|sot:102586504|sot:102586504|sot:102586504|sot:102586504|	102602808|102586504|102586504|102586504|102586504|	http://www.genome.jp/kegg-bin/show_pathway?sot03440/sot:102586504%09red/sot:102602808%09red
One carbon pool by folate	KEGG PATHWAY	sot00670	2	18	0.34593	0.949728	PGSC0003DMG400004660|PGSC0003DMG400016168	sot:102582524|sot:102598073|	102582524|102598073|	http://www.genome.jp/kegg-bin/show_pathway?sot00670/sot:102582524%09red/sot:102598073%09red
Starch and sucrose metabolism	KEGG PATHWAY	sot00500	16	221	0.370242	0.949728	PGSC0003DMG402005942|PGSC0003DMG400025137|PGSC0003DMG400002074|PGSC0003DMG400007782|PGSC0003DMG400024049|PGSC0003DMG400002085|PGSC0003DMG400012910|PGSC0003DMG400033858|PGSC0003DMG400000735|PGSC0003DMG400013856|PGSC0003DMG400001448|PGSC0003DMG400007017|Novel00725|PGSC0003DMG400031791|PGSC0003DMG400002479|PGSC0003DMG400003495	sot:102586545|sot:102604264|sot:102585483|sot:102577498|sot:102583978|sot:102585483|sot:102585856|sot:102596766|sot:102591766|sot:102577489|sot:102590919|sot:102587896|sot:102587222|sot:102605006|sot:102590879|sot:102596766|	102586545|102604264|102585483|102577498|102583978|102585483|102585856|102596766|102591766|102577489|102590919|102587896|102587222|102605006|102590879|102596766|	http://www.genome.jp/kegg-bin/show_pathway?sot00500/sot:102591766%09red/sot:102577489%09red/sot:102587222%09red/sot:102585856%09red/sot:102583978%09red/sot:102577498%09red/sot:102586545%09red/sot:102590879%09red/sot:102596766%09red/sot:102585483%09red/sot:102590919%09red/sot:102604264%09red/sot:102605006%09red/sot:102587896%09red
Pantothenate and CoA biosynthesis	KEGG PATHWAY	sot00770	3	33	0.376342	0.949728	PGSC0003DMG400007078|PGSC0003DMG400017100|PGSC0003DMG400020446	sot:102595762|sot:102577883|sot:102595769|	102595762|102577883|102595769|	http://www.genome.jp/kegg-bin/show_pathway?sot00770/sot:102595762%09red/sot:102595769%09red/sot:102577883%09red
Other types of O-glycan biosynthesis	KEGG PATHWAY	sot00514	1	7	0.394904	0.949728	PGSC0003DMG400014295	sot:102594681|	102594681|	http://www.genome.jp/kegg-bin/show_pathway?sot00514/sot:102594681%09red
Glucosinolate biosynthesis	KEGG PATHWAY	sot00966	1	7	0.394904	0.949728	Novel00090	sot:102599701|	102599701|	http://www.genome.jp/kegg-bin/show_pathway?sot00966/sot:102599701%09red
Ubiquinone and other terpenoid-quinone biosynthesis	KEGG PATHWAY	sot00130	3	35	0.409859	0.949728	PGSC0003DMG400003155|PGSC0003DMG400013684|PGSC0003DMG400014223	sot:102581073|sot:102586761|sot:102596056|	102581073|102586761|102596056|	http://www.genome.jp/kegg-bin/show_pathway?sot00130/sot:102581073%09red/sot:102586761%09red/sot:102596056%09red
Metabolic pathways	KEGG PATHWAY	sot01100	137	2070	0.410534	0.949728	PGSC0003DMG400017100|PGSC0003DMG400026904|PGSC0003DMG400032510|PGSC0003DMG400012564|PGSC0003DMG400026536|PGSC0003DMG400025587|PGSC0003DMG400011640|PGSC0003DMG400020253|PGSC0003DMG400001247|Novel01123|PGSC0003DMG400025882|PGSC0003DMG400023264|PGSC0003DMG400003563|PGSC0003DMG400002074|PGSC0003DMG400030121|PGSC0003DMG400013684|PGSC0003DMG400021550|PGSC0003DMG400025137|PGSC0003DMG400031791|PGSC0003DM…	sot:102577883|sot:102591782|sot:102593165|sot:102585835|sot:102579641|sot:102595393|sot:102582282|sot:102605798|sot:102581819|sot:102596284|sot:102586472|sot:102591151|sot:102577463|sot:102585483|sot:102589524|sot:102586761|sot:102577684|sot:102604264|sot:102605006|sot:102590870|sot:102582199|sot:102605677|sot:102583978|sot:102580248|sot:102603753|sot:102581596|sot:102578356|sot:102587222|sot:102…	102577883|102591782|102593165|102585835|102579641|102595393|102582282|102605798|102581819|102596284|102586472|102591151|102577463|102585483|102589524|102586761|102577684|102604264|102605006|102590870|102582199|102605677|102583978|102580248|102603753|102581596|102578356|102587222|102584035|102591777|102604055|102577429|4099977|102585483|102583802|102577899|102604007|102583511|102606020|102605026|1…	http://www.genome.jp/kegg-bin/show_pathway?sot01100/sot:102581958%09red/sot:102578340%09red/sot:102603753%09red/sot:102602226%09red/sot:102587222%09red/sot:102603688%09red/sot:102585990%09red/sot:102591782%09red/sot:102586332%09red/sot:102585995%09red/sot:102581718%09red/sot:102595685%09red/sot:102582199%09red/sot:102581819%09red/sot:102592844%09red/sot:102582196%09red/sot:102581792%09red/sot:102…
Non-homologous end-joining	KEGG PATHWAY	sot03450	1	8	0.431746	0.949728	Novel02908	sot:102578397|	102578397|	http://www.genome.jp/kegg-bin/show_pathway?sot03450/sot:102578397%09red
alpha-Linolenic acid metabolism	KEGG PATHWAY	sot00592	4	51	0.432446	0.949728	Novel01320|Novel01215|PGSC0003DMG401012679|PGSC0003DMG400005498	sot:102589894|sot:102589894|sot:102577822|sot:102587367|	102589894|102589894|102577822|102587367|	http://www.genome.jp/kegg-bin/show_pathway?sot00592/sot:102587367%09red/sot:102577822%09red/sot:102589894%09red
Tyrosine metabolism	KEGG PATHWAY	sot00350	4	51	0.432446	0.949728	PGSC0003DMG400030082|PGSC0003DMG400031836|Novel02732|PGSC0003DMG400011036	sot:102583802|sot:102600413|sot:102599478|sot:102602878|	102583802|102600413|102599478|102602878|	http://www.genome.jp/kegg-bin/show_pathway?sot00350/sot:102600413%09red/sot:102599478%09red/sot:102602878%09red/sot:102583802%09red
Valine, leucine and isoleucine degradation	KEGG PATHWAY	sot00280	5	66	0.435518	0.949728	PGSC0003DMG400017100|PGSC0003DMG400004253|Novel01320|Novel01215|PGSC0003DMG400027156	sot:102577883|sot:102597613|sot:102589894|sot:102589894|sot:102605442|	102577883|102597613|102589894|102589894|102605442|	http://www.genome.jp/kegg-bin/show_pathway?sot00280/sot:102605442%09red/sot:102577883%09red/sot:102589894%09red/sot:102597613%09red
Tropane, piperidine and pyridine alkaloid biosynthesis	KEGG PATHWAY	sot00960	3	37	0.442803	0.949728	PGSC0003DMG400020618|PGSC0003DMG400030082|PGSC0003DMG400031836	sot:102590679|sot:102583802|sot:102600413|	102590679|102583802|102600413|	http://www.genome.jp/kegg-bin/show_pathway?sot00960/sot:102600413%09red/sot:102583802%09red/sot:102590679%09red
Propanoate metabolism	KEGG PATHWAY	sot00640	3	37	0.442803	0.949728	PGSC0003DMG401021462|PGSC0003DMG400033054|PGSC0003DMG402021462	sot:102603404|sot:102579008|sot:102603404|	102603404|102579008|102603404|	http://www.genome.jp/kegg-bin/show_pathway?sot00640/sot:102603404%09red/sot:102579008%09red
Glyoxylate and dicarboxylate metabolism	KEGG PATHWAY	sot00630	5	67	0.447635	0.949728	PGSC0003DMG400013235|PGSC0003DMG400004660|PGSC0003DMG401010423|PGSC0003DMG400026801|PGSC0003DMG400024965	sot:102596783|sot:102582524|sot:102590851|sot:102577429|sot:102591839|	102596783|102582524|102590851|102577429|102591839|	http://www.genome.jp/kegg-bin/show_pathway?sot00630/sot:102577429%09red/sot:102590851%09red/sot:102591839%09red/sot:102582524%09red/sot:102596783%09red
2-Oxocarboxylic acid metabolism	KEGG PATHWAY	sot01210	5	67	0.447635	0.949728	PGSC0003DMG400032124|PGSC0003DMG400007078|PGSC0003DMG400017100|PGSC0003DMG400020446|Novel00090	sot:102591365|sot:102595762|sot:102577883|sot:102595769|sot:102599701|	102591365|102595762|102577883|102595769|102599701|	http://www.genome.jp/kegg-bin/show_pathway?sot01210/sot:102595762%09red/sot:102599701%09red/sot:102595769%09red/sot:102577883%09red/sot:102591365%09red
Synthesis and degradation of ketone bodies	KEGG PATHWAY	sot00072	1	9	0.466349	0.949728	PGSC0003DMG400004253	sot:102597613|	102597613|	http://www.genome.jp/kegg-bin/show_pathway?sot00072/sot:102597613%09red
C5-Branched dibasic acid metabolism	KEGG PATHWAY	sot00660	1	9	0.466349	0.949728	PGSC0003DMG400007078	sot:102595762|	102595762|	http://www.genome.jp/kegg-bin/show_pathway?sot00660/sot:102595762%09red
Glycosphingolipid biosynthesis - globo series	KEGG PATHWAY	sot00603	1	9	0.466349	0.949728	PGSC0003DMG400022433	sot:102603042|	102603042|	http://www.genome.jp/kegg-bin/show_pathway?sot00603/sot:102603042%09red
Purine metabolism	KEGG PATHWAY	sot00230	11	162	0.485006	0.949728	PGSC0003DMG400020253|PGSC0003DMG400002690|PGSC0003DMG400031043|PGSC0003DMG400021550|PGSC0003DMG400012290|Novel01123|Novel03506|PGSC0003DMG400031364|Novel01692|PGSC0003DMG400020217|PGSC0003DMG400001247	sot:102605798|sot:102600537|sot:102581718|sot:102577684|sot:102590488|sot:102596284|sot:102581596|sot:102577684|sot:102587331|sot:102601533|sot:102581819|	102605798|102600537|102581718|102577684|102590488|102596284|102581596|102577684|102587331|102601533|102581819|	http://www.genome.jp/kegg-bin/show_pathway?sot00230/sot:102605798%09red/sot:102596284%09red/sot:102577684%09red/sot:102581596%09red/sot:102600537%09red/sot:102590488%09red/sot:102581718%09red/sot:102581819%09red/sot:102587331%09red/sot:102601533%09red
Fatty acid degradation	KEGG PATHWAY	sot00071	4	55	0.486876	0.949728	Novel01320|Novel01215|PGSC0003DMG400005498|Novel02732	sot:102589894|sot:102589894|sot:102587367|sot:102599478|	102589894|102589894|102587367|102599478|	http://www.genome.jp/kegg-bin/show_pathway?sot00071/sot:102587367%09red/sot:102589894%09red/sot:102599478%09red
ABC transporters	KEGG PATHWAY	sot02010	2	25	0.495433	0.949728	Novel01850|PGSC0003DMG400001419	sot:102585882|sot:102587959|	102585882|102587959|	http://www.genome.jp/kegg-bin/show_pathway?sot02010/sot:102587959%09red/sot:102585882%09red
Thiamine metabolism	KEGG PATHWAY	sot00730	1	10	0.498847	0.949728	PGSC0003DMG400004151	sot:102594417|	102594417|	http://www.genome.jp/kegg-bin/show_pathway?sot00730/sot:102594417%09red
Monoterpenoid biosynthesis	KEGG PATHWAY	sot00902	1	11	0.529368	0.969216	PGSC0003DMG400038230	sot:102582129|	102582129|	http://www.genome.jp/kegg-bin/show_pathway?sot00902/sot:102582129%09red
Base excision repair	KEGG PATHWAY	sot03410	3	43	0.536636	0.969216	PGSC0003DMG400031043|PGSC0003DMG400030432|PGSC0003DMG400008501	sot:102581718|sot:102581875|sot:102581733|	102581718|102581875|102581733|	http://www.genome.jp/kegg-bin/show_pathway?sot03410/sot:102581718%09red/sot:102581875%09red/sot:102581733%09red
Isoquinoline alkaloid biosynthesis	KEGG PATHWAY	sot00950	2	28	0.552597	0.969216	PGSC0003DMG400030082|PGSC0003DMG400031836	sot:102583802|sot:102600413|	102583802|102600413|	http://www.genome.jp/kegg-bin/show_pathway?sot00950/sot:102600413%09red/sot:102583802%09red
Glutathione metabolism	KEGG PATHWAY	sot00480	7	108	0.555278	0.969216	PGSC0003DMG400031091|PGSC0003DMG400020253|PGSC0003DMG400009959|PGSC0003DMG400032124|PGSC0003DMG400002171|PGSC0003DMG400002167|PGSC0003DMG400019728	sot:102579204|sot:102605798|sot:102584472|sot:102591365|sot:102600687|sot:102599054|sot:102592906|	102579204|102605798|102584472|102591365|102600687|102599054|102592906|	http://www.genome.jp/kegg-bin/show_pathway?sot00480/sot:102605798%09red/sot:102584472%09red/sot:102591365%09red/sot:102599054%09red/sot:102600687%09red/sot:102579204%09red/sot:102592906%09red
Brassinosteroid biosynthesis	KEGG PATHWAY	sot00905	1	12	0.558033	0.969216	PGSC0003DMG400001060	sot:102582293|	102582293|	http://www.genome.jp/kegg-bin/show_pathway?sot00905/sot:102582293%09red
Galactose metabolism	KEGG PATHWAY	sot00052	4	62	0.576379	0.973299	PGSC0003DMG400018109|PGSC0003DMG400004996|PGSC0003DMG400013856|PGSC0003DMG402001316	sot:102603023|sot:102580464|sot:102577489|sot:102590459|	102603023|102580464|102577489|102590459|	http://www.genome.jp/kegg-bin/show_pathway?sot00052/sot:102577489%09red/sot:102580464%09red/sot:102603023%09red/sot:102590459%09red
Ascorbate and aldarate metabolism	KEGG PATHWAY	sot00053	3	46	0.580047	0.973299	PGSC0003DMG400032510|PGSC0003DMG400025137|PGSC0003DMG400001448	sot:102593165|sot:102604264|sot:102590919|	102593165|102604264|102590919|	http://www.genome.jp/kegg-bin/show_pathway?sot00053/sot:102593165%09red/sot:102590919%09red/sot:102604264%09red
Pentose and glucuronate interconversions	KEGG PATHWAY	sot00040	7	112	0.591995	0.976791	PGSC0003DMG400012640|PGSC0003DMG400025137|PGSC0003DMG400002074|PGSC0003DMG400002085|PGSC0003DMG400031791|PGSC0003DMG400001448|PGSC0003DMG400024049	sot:102586644|sot:102604264|sot:102585483|sot:102585483|sot:102605006|sot:102590919|sot:102583978|	102586644|102604264|102585483|102585483|102605006|102590919|102583978|	http://www.genome.jp/kegg-bin/show_pathway?sot00040/sot:102586644%09red/sot:102604264%09red/sot:102585483%09red/sot:102590919%09red/sot:102583978%09red/sot:102605006%09red
Histidine metabolism	KEGG PATHWAY	sot00340	2	32	0.621444	0.999545	PGSC0003DMG400000785|PGSC0003DMG400026300	sot:102579180|sot:102592044|	102579180|102592044|	http://www.genome.jp/kegg-bin/show_pathway?sot00340/sot:102592044%09red/sot:102579180%09red
Diterpenoid biosynthesis	KEGG PATHWAY	sot00904	2	34	0.652675	0.999545	PGSC0003DMG400001823|PGSC0003DMG400027963	sot:102603753|sot:102581792|	102603753|102581792|	http://www.genome.jp/kegg-bin/show_pathway?sot00904/sot:102603753%09red/sot:102581792%09red
Arachidonic acid metabolism	KEGG PATHWAY	sot00590	1	16	0.656284	0.999545	PGSC0003DMG400031137	sot:102603559|	102603559|	http://www.genome.jp/kegg-bin/show_pathway?sot00590/sot:102603559%09red
beta-Alanine metabolism	KEGG PATHWAY	sot00410	4	70	0.666883	0.999545	PGSC0003DMG401021462|PGSC0003DMG400030082|PGSC0003DMG400031836|PGSC0003DMG402021462	sot:102603404|sot:102583802|sot:102600413|sot:102603404|	102603404|102583802|102600413|102603404|	http://www.genome.jp/kegg-bin/show_pathway?sot00410/sot:102600413%09red/sot:102603404%09red/sot:102583802%09red
Tryptophan metabolism	KEGG PATHWAY	sot00380	2	35	0.667504	0.999545	Novel03494|PGSC0003DMG400022026	sot:102584151|sot:102581759|	102584151|102581759|	http://www.genome.jp/kegg-bin/show_pathway?sot00380/sot:102581759%09red/sot:102584151%09red
Vitamin B6 metabolism	KEGG PATHWAY	sot00750	1	17	0.677227	0.999545	Novel01869	sot:102595179|	102595179|	http://www.genome.jp/kegg-bin/show_pathway?sot00750/sot:102595179%09red
Nicotinate and nicotinamide metabolism	KEGG PATHWAY	sot00760	1	18	0.696896	0.999545	PGSC0003DMG400022170	sot:102581958|	102581958|	http://www.genome.jp/kegg-bin/show_pathway?sot00760/sot:102581958%09red
Sulfur metabolism	KEGG PATHWAY	sot00920	2	38	0.70893	0.999545	PGSC0003DMG402005074|PGSC0003DMG400024876	sot:102587128|sot:102582196|	102587128|102582196|	http://www.genome.jp/kegg-bin/show_pathway?sot00920/sot:102582196%09red/sot:102587128%09red
Linoleic acid metabolism	KEGG PATHWAY	sot00591	1	19	0.715368	0.999545	Novel00351	sot:102589305|	102589305|	http://www.genome.jp/kegg-bin/show_pathway?sot00591/sot:102589305%09red
Pyrimidine metabolism	KEGG PATHWAY	sot00240	7	132	0.74913	0.999545	PGSC0003DMG400022502|PGSC0003DMG400020253|PGSC0003DMG400014372|PGSC0003DMG400031043|PGSC0003DMG400012290|Novel01692|Novel00607	sot:102604055|sot:102605798|sot:102604082|sot:102581718|sot:102590488|sot:102587331|sot:102597065|	102604055|102605798|102604082|102581718|102590488|102587331|102597065|	http://www.genome.jp/kegg-bin/show_pathway?sot00240/sot:102587331%09red/sot:102581718%09red/sot:102604055%09red/sot:102590488%09red/sot:102604082%09red/sot:102597065%09red/sot:102605798%09red
Porphyrin and chlorophyll metabolism	KEGG PATHWAY	sot00860	2	44	0.77886	0.999545	PGSC0003DMG400023975|Novel01938	sot:102605026|sot:102592765|	102605026|102592765|	http://www.genome.jp/kegg-bin/show_pathway?sot00860/sot:102592765%09red/sot:102605026%09red
mRNA surveillance pathway	KEGG PATHWAY	sot03015	6	125	0.816145	0.999545	Novel03422|Novel00765|PGSC0003DMG400029413|PGSC0003DMG400003416|PGSC0003DMG400022171|PGSC0003DMG400026132	sot:102603942|sot:102588913|sot:102582930|sot:102595972|sot:102583609|sot:102605203|	102603942|102588913|102582930|102595972|102583609|102605203|	http://www.genome.jp/kegg-bin/show_pathway?sot03015/sot:102605203%09red/sot:102603942%09red/sot:102583609%09red/sot:102595972%09red/sot:102582930%09red/sot:102588913%09red
Ether lipid metabolism	KEGG PATHWAY	sot00565	1	26	0.816742	0.999545	PGSC0003DMG400029048	sot:102583511|	102583511|	http://www.genome.jp/kegg-bin/show_pathway?sot00565/sot:102583511%09red
Circadian rhythm - plant	KEGG PATHWAY	sot04712	2	49	0.825438	0.999545	PGSC0003DMG400013334|Novel02487	sot:102605430|sot:102606292|	102605430|102606292|	http://www.genome.jp/kegg-bin/show_pathway?sot04712/sot:102606292%09red/sot:102605430%09red
Glycerolipid metabolism	KEGG PATHWAY	sot00561	3	70	0.829422	0.999545	PGSC0003DMG400000046|PGSC0003DMG400017301|PGSC0003DMG400020315	sot:102598882|sot:102588361|sot:102603688|	102598882|102588361|102603688|	http://www.genome.jp/kegg-bin/show_pathway?sot00561/sot:102598882%09red/sot:102588361%09red/sot:102603688%09red
Protein export	KEGG PATHWAY	sot03060	2	52	0.848962	0.999545	PGSC0003DMG400024707|Novel00948	sot:102604599|sot:102594494|	102604599|102594494|	http://www.genome.jp/kegg-bin/show_pathway?sot03060/sot:102604599%09red/sot:102594494%09red
Glycerophospholipid metabolism	KEGG PATHWAY	sot00564	4	95	0.860242	0.999545	PGSC0003DMG400000046|PGSC0003DMG400017301|PGSC0003DMG400020315|PGSC0003DMG400029048	sot:102598882|sot:102588361|sot:102603688|sot:102583511|	102598882|102588361|102603688|102583511|	http://www.genome.jp/kegg-bin/show_pathway?sot00564/sot:102598882%09red/sot:102583511%09red/sot:102588361%09red/sot:102603688%09red
Pentose phosphate pathway	KEGG PATHWAY	sot00030	2	56	0.875839	0.999545	PGSC0003DMG400012910|PGSC0003DMG400003548	sot:102585856|sot:102606020|	102585856|102606020|	http://www.genome.jp/kegg-bin/show_pathway?sot00030/sot:102606020%09red/sot:102585856%09red
Inositol phosphate metabolism	KEGG PATHWAY	sot00562	2	59	0.893025	0.999545	PGSC0003DMG400016891|PGSC0003DMG400027130	sot:102592790|sot:102588383|	102592790|102588383|	http://www.genome.jp/kegg-bin/show_pathway?sot00562/sot:102588383%09red/sot:102592790%09red
Carotenoid biosynthesis	KEGG PATHWAY	sot00906	1	37	0.908305	0.999545	PGSC0003DMG401023118	sot:102591173|	102591173|	http://www.genome.jp/kegg-bin/show_pathway?sot00906/sot:102591173%09red
Plant-pathogen interaction	KEGG PATHWAY	sot04626	9	207	0.91537	0.999545	PGSC0003DMG400024754|PGSC0003DMG400016313|Novel01453|PGSC0003DMG400008043|Novel03252|PGSC0003DMG400023125|PGSC0003DMG403005720|PGSC0003DMG400012316|PGSC0003DMG400000890	sot:102603596|sot:102584290|sot:102592377|sot:102591062|sot:102579392|sot:102599328|sot:102594623|sot:102579392|sot:102597321|	102603596|102584290|102592377|102591062|102579392|102599328|102594623|102579392|102597321|	http://www.genome.jp/kegg-bin/show_pathway?sot04626/sot:102584290%09red/sot:102594623%09red/sot:102597321%09red/sot:102599328%09red/sot:102579392%09red/sot:102592377%09red/sot:102603596%09red/sot:102591062%09red
Cysteine and methionine metabolism	KEGG PATHWAY	sot00270	4	108	0.915821	0.999545	PGSC0003DMG400004572|PGSC0003DMG400032243|PGSC0003DMG400012414|PGSC0003DMG400013894	sot:102582199|sot:102595383|sot:102592458|sot:102592023|	102582199|102595383|102592458|102592023|	http://www.genome.jp/kegg-bin/show_pathway?sot00270/sot:102592458%09red/sot:102595383%09red/sot:102582199%09red/sot:102592023%09red
RNA transport	KEGG PATHWAY	sot03013	7	170	0.919632	0.999545	Novel00765|Novel00099|Novel03017|PGSC0003DMG400015405|PGSC0003DMG400019258|PGSC0003DMG400005151|PGSC0003DMG400023664	sot:102588913|sot:102606042|sot:102580933|sot:102581266|sot:102587179|sot:102590370|sot:102601507|	102588913|102606042|102580933|102581266|102587179|102590370|102601507|	http://www.genome.jp/kegg-bin/show_pathway?sot03013/sot:102590370%09red/sot:102601507%09red/sot:102581266%09red/sot:102580933%09red/sot:102606042%09red/sot:102587179%09red/sot:102588913%09red
Terpenoid backbone biosynthesis	KEGG PATHWAY	sot00900	2	65	0.920959	0.999545	PGSC0003DMG400004253|PGSC0003DMG400003461	sot:102597613|sot:102577899|	102597613|102577899|	http://www.genome.jp/kegg-bin/show_pathway?sot00900/sot:102577899%09red/sot:102597613%09red
Phosphatidylinositol signaling system	KEGG PATHWAY	sot04070	2	66	0.924888	0.999545	PGSC0003DMG400016891|PGSC0003DMG400027130	sot:102592790|sot:102588383|	102592790|102588383|	http://www.genome.jp/kegg-bin/show_pathway?sot04070/sot:102588383%09red/sot:102592790%09red
Protein processing in endoplasmic reticulum	KEGG PATHWAY	sot04141	11	256	0.938596	0.999545	PGSC0003DMG400000090|PGSC0003DMG400018104|PGSC0003DMG400012306|PGSC0003DMG400008187|PGSC0003DMG400030341|PGSC0003DMG400024707|PGSC0003DMG400009004|PGSC0003DMG400011197|PGSC0003DMG400024476|PGSC0003DMG400026723|PGSC0003DMG400027733	sot:102598215|sot:102600114|sot:102599342|sot:102602952|sot:102606436|sot:102604599|sot:102605081|sot:102579387|sot:102584371|sot:102592290|sot:102588776|	102598215|102600114|102599342|102602952|102606436|102604599|102605081|102579387|102584371|102592290|102588776|	http://www.genome.jp/kegg-bin/show_pathway?sot04141/sot:102588776%09red/sot:102605081%09red/sot:102604599%09red/sot:102584371%09red/sot:102592290%09red/sot:102606436%09red/sot:102602952%09red/sot:102598215%09red/sot:102599342%09red/sot:102579387%09red/sot:102600114%09red
SNARE interactions in vesicular transport	KEGG PATHWAY	sot04130	1	47	0.951166	0.999545	PGSC0003DMG400010893	sot:102581060|	102581060|	http://www.genome.jp/kegg-bin/show_pathway?sot04130/sot:102581060%09red
Ubiquitin mediated proteolysis	KEGG PATHWAY	sot04120	6	166	0.954645	0.999545	PGSC0003DMG400013334|PGSC0003DMG400000090|PGSC0003DMG400027733|PGSC0003DMG400015405|PGSC0003DMG400012306|PGSC0003DMG400026723	sot:102605430|sot:102598215|sot:102588776|sot:102581266|sot:102599342|sot:102592290|	102605430|102598215|102588776|102581266|102599342|102592290|	http://www.genome.jp/kegg-bin/show_pathway?sot04120/sot:102588776%09red/sot:102605430%09red/sot:102592290%09red/sot:102581266%09red/sot:102598215%09red/sot:102599342%09red
Carbon fixation in photosynthetic organisms	KEGG PATHWAY	sot00710	2	80	0.963736	0.999545	PGSC0003DMG400003548|PGSC0003DMG400030121	sot:102606020|sot:102589524|	102606020|102589524|	http://www.genome.jp/kegg-bin/show_pathway?sot00710/sot:102606020%09red/sot:102589524%09red
Alanine, aspartate and glutamate metabolism	KEGG PATHWAY	sot00250	1	52	0.964369	0.999545	PGSC0003DMG400013235	sot:102596783|	102596783|	http://www.genome.jp/kegg-bin/show_pathway?sot00250/sot:102596783%09red
Proteasome	KEGG PATHWAY	sot03050	1	56	0.972314	0.999545	PGSC0003DMG400024449	sot:102598387|	102598387|	http://www.genome.jp/kegg-bin/show_pathway?sot03050/sot:102598387%09red
RNA degradation	KEGG PATHWAY	sot03018	3	112	0.974154	0.999545	PGSC0003DMG400021363|PGSC0003DMG400002789|PGSC0003DMG400003988	sot:102584740|sot:102589975|sot:102597966|	102584740|102589975|102597966|	http://www.genome.jp/kegg-bin/show_pathway?sot03018/sot:102597966%09red/sot:102584740%09red/sot:102589975%09red
Fructose and mannose metabolism	KEGG PATHWAY	sot00051	1	62	0.98104	0.999545	PGSC0003DMG400003548	sot:102606020|	102606020|	http://www.genome.jp/kegg-bin/show_pathway?sot00051/sot:102606020%09red
Arginine and proline metabolism	KEGG PATHWAY	sot00330	2	95	0.983776	0.999545	PGSC0003DMG400013235|PGSC0003DMG400009959	sot:102596783|sot:102584472|	102596783|102584472|	http://www.genome.jp/kegg-bin/show_pathway?sot00330/sot:102596783%09red/sot:102584472%09red
Oxidative phosphorylation	KEGG PATHWAY	sot00190	4	153	0.988089	0.999545	PGSC0003DMG400023975|PGSC0003DMG400023464|Novel03376|PGSC0003DMG400004276	sot:102605026|sot:102588223|sot:4099977|sot:102587609|	102605026|102588223|4099977|102587609|	http://www.genome.jp/kegg-bin/show_pathway?sot00190/sot:102605026%09red/sot:102588223%09red/sot:4099977%09red/sot:102587609%09red
Endocytosis	KEGG PATHWAY	sot04144	4	156	0.989635	0.999545	PGSC0003DMG400009401|PGSC0003DMG400011197|PGSC0003DMG400004691|PGSC0003DMG400026658	sot:102591005|sot:102579387|sot:102577483|sot:102582770|	102591005|102579387|102577483|102582770|	http://www.genome.jp/kegg-bin/show_pathway?sot04144/sot:102577483%09red/sot:102579387%09red/sot:102591005%09red/sot:102582770%09red
Photosynthesis	KEGG PATHWAY	sot00195	1	93	0.997327	0.999545	PGSC0003DMG400023391	sot:102581844|	102581844|	http://www.genome.jp/kegg-bin/show_pathway?sot00195/sot:102581844%09red
Phagosome	KEGG PATHWAY	sot04145	1	98	0.998052	0.999545	PGSC0003DMG400023464	sot:102588223|	102588223|	http://www.genome.jp/kegg-bin/show_pathway?sot04145/sot:102588223%09red
Plant hormone signal transduction	KEGG PATHWAY	sot04075	7	299	0.999545	0.999545	PGSC0003DMG400025856|PGSC0003DMG400008712|PGSC0003DMG400019274|PGSC0003DMG401001610|PGSC0003DMG400001498|PGSC0003DMG401015433|PGSC0003DMG400011015	sot:102595982|sot:102588768|sot:102580803|sot:102605005|sot:102581585|sot:102583812|sot:102591639|	102595982|102588768|102580803|102605005|102581585|102583812|102591639|	http://www.genome.jp/kegg-bin/show_pathway?sot04075/sot:102595982%09red/sot:102588768%09red/sot:102581585%09red/sot:102583812%09red/sot:102591639%09red/sot:102580803%09red/sot:102605005%09red
