# Supplementary material for: Comparative Transcriptome and Metabolome Profiling Revealed Molecular Cascade Events During the Enzymatic Browning of Potato Tubers After Cutting
Source: Plants (Basel). 2025 Jun 13;14(12):1817. doi: 10.3390/plants14121817 (PMC12196699; doi:10.3390/plants14121817)
Supplement: Supplementary file 1 [file plants-14-01817-s001.zip › Table S6 The KEGG enrichment analysis of DEGs of Profile17 and Profile 2.xlsx]

## Sheet: all_profile_X2
ID	SPOT	Profile	X0h_group_fpkm	X4h_group_fpkm	X12h_group_fpkm	X24h_group_fpkm
PGSC0003DMG400024356	ID_0	2	0	-2.75	-3.27	-3.32
PGSC0003DMG400023975	ID_1	17	0	4.2	4.05	2.71
Novel02063	ID_2	2	0	-1.85	-2.21	-2.12
PGSC0003DMG400007131	ID_3	2	0	-4.19	-2.55	-2.13
PGSC0003DMG403008663	ID_4	2	0	-2.88	-2.18	-1.74
PGSC0003DMG400023458	ID_5	17	0	3.99	5.29	5.61
PGSC0003DMG400002690	ID_6	17	0	4.22	5.07	4.9
PGSC0003DMG400025171	ID_7	17	0	4.75	3.68	3.39
PGSC0003DMG402020927	ID_8	2	0	-8.09	-8.09	-8.09
PGSC0003DMG400018922	ID_9	17	0	4.74	4.91	4.52
PGSC0003DMG400021895	ID_10	17	0	4.01	2.79	3.19
PGSC0003DMG400022674	ID_11	3	0	-7.52	-6.86	-2.81
PGSC0003DMG400021502	ID_12	2	0	-3.97	-3.21	-2.19
PGSC0003DMG400000783	ID_13	19	0	2.67	5.73	7.65
PGSC0003DMG400022432	ID_14	2	0	-2.97	-3.37	-3.74
PGSC0003DMG400033858	ID_15	3	0	-4.21	-2.66	-1.8
PGSC0003DMG400007782	ID_16	2	0	-4.25	-2.95	-1.96
PGSC0003DMG400009208	ID_17	2	0	-3.47	-4.24	-5.07
PGSC0003DMG401018740	ID_18	17	0	5	4.18	3.65
PGSC0003DMG401025807	ID_19	17	0	6.58	6.56	9.18
PGSC0003DMG400031364	ID_20	17	0	4.55	4.56	4.64
PGSC0003DMG400021102	ID_21	17	0	5.14	4.06	4.07
Novel02366	ID_22	2	0	-2.38	-2.32	-2.41
PGSC0003DMG400028692	ID_23	2	0	-3.08	-3.12	-4.29
PGSC0003DMG400031139	ID_24	2	0	-2.79	-3.53	-3.07
PGSC0003DMG400025337	ID_25	17	0	4.37	3.49	2.95
PGSC0003DMG400030513	ID_26	2	0	-3.03	-4.14	-3.67
PGSC0003DMG402025785	ID_27	2	0	-2.23	-2.78	-2.18
PGSC0003DMG400017330	ID_28	17	0	3.94	4.12	4.48
PGSC0003DMG400023657	ID_29	2	0	-2.53	-3.04	-1.91
PGSC0003DMG400030351	ID_30	18	0	4.2	6.93	4.88
PGSC0003DMG400003026	ID_31	1	0	-1.69	-2.71	-2.13
PGSC0003DMG400007155	ID_32	19	0	2.8	6.62	6.8
Novel00690	ID_33	2	0	-2.78	-3.34	-2.71
PGSC0003DMG400007450	ID_34	2	0	-4.45	-3.7	-3.7
PGSC0003DMG400017254	ID_35	17	0	3.66	4.49	4.47
PGSC0003DMG400007800	ID_36	17	0	4	6.52	6.45
PGSC0003DMG400026864	ID_37	2	0	-3.57	-3.71	-2.96
PGSC0003DMG401022285	ID_38	5	0	-3.81	-1.59	-2.14
PGSC0003DMG400011172	ID_39	2	0	-2.28	-2.75	-2.19
PGSC0003DMG400000794	ID_40	19	0	3.07	6.65	7.38
PGSC0003DMG400014240	ID_41	17	0	5.76	5.01	4.88
PGSC0003DMG400003865	ID_42	17	0	3.91	6.48	5.56
Novel02790	ID_43	3	0	-4.65	-3	-1.96
PGSC0003DMG401028902	ID_44	17	0	4.33	5.11	5.18
PGSC0003DMG400024185	ID_45	2	0	-7.07	-7.07	-7.07
PGSC0003DMG400018983	ID_46	2	0	-4.18	-3.57	-4.27
PGSC0003DMG400013896	ID_47	18	0	3.12	5.06	3.46
PGSC0003DMG400012241	ID_48	17	0	3.41	3.17	2.92
PGSC0003DMG400032773	ID_49	2	0	-2.58	-2.32	-2.62
PGSC0003DMG400019106	ID_50	1	0	-3.07	-5.9	-5.05
PGSC0003DMG400005659	ID_51	2	0	-2.08	-2.42	-2.29
PGSC0003DMG400009605	ID_52	0	0	-2.66	-4.51	-5.09
Novel00093	ID_53	2	0	-2.24	-2.35	-2.66
Novel02439	ID_54	2	0	-3.49	-3.55	-3.26
PGSC0003DMG400009159	ID_55	17	0	3.7	2.86	3.22
PGSC0003DMG400011953	ID_56	17	0	4.16	6.11	6.22
Novel02103	ID_57	2	0	-4.02	-3.36	-2.71
PGSC0003DMG400031832	ID_58	17	0	5.1	3.18	2.84
PGSC0003DMG400016650	ID_59	19	0	7.34	8.08	11.4
PGSC0003DMG400022815	ID_60	17	0	4.32	4.32	4.51
PGSC0003DMG401010056	ID_61	1	0	-2.48	-3.56	-2.43
PGSC0003DMG400034296	ID_62	2	0	-2.31	-2.39	-2.21
PGSC0003DMG400005156	ID_63	7	0	-1.95	-4.92	-4.73
PGSC0003DMG400032249	ID_64	17	0	8.61	11.04	11.8
PGSC0003DMG400028251	ID_65	2	0	-4.22	-3.93	-3.95
PGSC0003DMG400021966	ID_66	17	0	4.36	4.18	4.07
PGSC0003DMG400021763	ID_67	17	0	4.19	4.84	4.68
PGSC0003DMG400006250	ID_68	2	0	-2.08	-2.46	-2.28
PGSC0003DMG400026607	ID_69	2	0	-2.72	-2.36	-1.85
PGSC0003DMG400022433	ID_70	17	0	3.91	4.58	3.11
PGSC0003DMG400000621	ID_71	17	0	5.29	7.11	6.57
PGSC0003DMG400006047	ID_72	2	0	-1.64	-1.9	-2.36
PGSC0003DMG400024449	ID_73	2	0	-1.85	-2.24	-2.42
PGSC0003DMG400004789	ID_74	19	0	3.06	3.59	6.12
PGSC0003DMG400045370	ID_75	17	0	4.41	5.34	3.63
PGSC0003DMG400026303	ID_76	19	0	2.57	4.02	4.43
Novel01945	ID_77	1	0	-2.19	-3.7	-2.69
PGSC0003DMG402008399	ID_78	2	0	-2.1	-2.34	-1.8
Novel01723	ID_79	0	0	-1.64	-2.63	-2.68
PGSC0003DMG400016054	ID_80	17	0	3.74	3.99	2.71
PGSC0003DMG400001559	ID_81	2	0	-1.76	-2.37	-2.65
PGSC0003DMG400010465	ID_82	17	0	7.35	8.34	5.56
PGSC0003DMG400019323	ID_83	19	0	3.05	5.43	5.27
PGSC0003DMG400004370	ID_84	1	0	-2.5	-4.12	-2.56
PGSC0003DMG400023451	ID_85	2	0	-1.69	-2.16	-2.56
Novel00261	ID_86	2	0	-4.01	-3.57	-2.96
PGSC0003DMG400014382	ID_87	2	0	-2.09	-2.69	-3
PGSC0003DMG400009046	ID_88	2	0	-1.94	-2.49	-2.45
PGSC0003DMG402010623	ID_89	19	0	3.02	4.75	5.34
PGSC0003DMG400011370	ID_90	2	0	-3.48	-4.11	-3.38
PGSC0003DMG400009955	ID_91	17	0	5.2	3.3	2.64
PGSC0003DMG400014774	ID_92	17	0	5.28	4.74	5.25
PGSC0003DMG400000560	ID_93	17	0	3.79	4.5	5.63
PGSC0003DMG400022502	ID_94	18	0	2.61	5.49	4.02
PGSC0003DMG400019728	ID_95	17	0	4.18	2.85	2.6
PGSC0003DMG400017226	ID_96	17	0	4.74	3.41	2.72
PGSC0003DMG400015964	ID_97	0	0	-4.51	-7.58	-7.58
PGSC0003DMG400001060	ID_98	17	0	4.36	4.32	3.75
PGSC0003DMG400037616	ID_99	2	0	-2.1	-1.87	-3.04
PGSC0003DMG400016420	ID_100	17	0	3.82	3.89	4.26
PGSC0003DMG401002683	ID_101	2	0	-2.25	-2.47	-2.48
PGSC0003DMG401026018	ID_102	2	0	-1.93	-1.98	-2.08
PGSC0003DMG400004818	ID_103	18	0	3.86	5.05	2.89
PGSC0003DMG400001247	ID_104	17	0	3.51	3.8	3.45
PGSC0003DMG400011685	ID_105	1	0	-3.81	-6.23	-2.09
PGSC0003DMG400027502	ID_106	17	0	3.91	4.32	2.59
PGSC0003DMG400031731	ID_107	17	0	4.17	5.53	4.93
PGSC0003DMG400010819	ID_108	17	0	4.32	5.25	5.03
PGSC0003DMG400011701	ID_109	17	0	3.7	2.48	2.45
PGSC0003DMG400013167	ID_110	2	0	-2.41	-3.59	-2.86
PGSC0003DMG400029915	ID_111	17	0	4.9	3.26	2.51
PGSC0003DMG400025255	ID_112	18	0	3.87	6.57	5.51
PGSC0003DMG400026127	ID_113	17	0	4	3.58	3.18
PGSC0003DMG400000409	ID_114	0	0	-1.83	-2.61	-3.35
Novel00338	ID_115	17	0	3.75	3.43	3.26
PGSC0003DMG400004078	ID_116	19	0	2.76	5.06	4.88
PGSC0003DMG400034094	ID_117	2	0	-2.79	-3.17	-3.16
PGSC0003DMG400001848	ID_118	2	0	-5.54	-3.97	-3.68
PGSC0003DMG400003461	ID_119	2	0	-3.1	-3.32	-2.64
PGSC0003DMG400013649	ID_120	17	0	4.18	3.24	2.44
PGSC0003DMG400010388	ID_121	17	0	3.82	3.38	3.74
PGSC0003DMG400033350	ID_122	1	0	-2.09	-3.44	-2.43
PGSC0003DMG400028220	ID_123	2	0	-5.04	-3.63	-2.79
PGSC0003DMG400000156	ID_124	2	0	-2.62	-3.96	-3.55
PGSC0003DMG400014055	ID_125	17	0	4.74	5.1	4.96
PGSC0003DMG401029032	ID_126	17	0	3.5	3.93	4.29
PGSC0003DMG400004940	ID_127	17	0	4.35	5.96	5.45
PGSC0003DMG400012049	ID_128	2	0	-5.44	-6.84	-5.2
PGSC0003DMG400009913	ID_129	19	0	4.59	6.27	7.52
PGSC0003DMG400009405	ID_130	17	0	5.01	5.59	5.24
PGSC0003DMG402020702	ID_131	2	0	-1.85	-2.5	-2.31
PGSC0003DMG400003817	ID_132	2	0	-3.28	-3.28	-2.73
Novel03150	ID_133	2	0	-2.48	-2.62	-2.23
PGSC0003DMG400007952	ID_134	17	0	2.91	2.93	2.42
PGSC0003DMG400003065	ID_135	17	0	2.96	3.98	3.88
PGSC0003DMG400010315	ID_136	17	0	2.94	3.17	3.04
Novel02735	ID_137	2	0	-6.17	-6.04	-6.65
PGSC0003DMG400021454	ID_138	17	0	5.84	5.55	4.62
Novel00708	ID_139	2	0	-1.91	-2.25	-2.81
PGSC0003DMG400002780	ID_140	0	0	-3.12	-4.36	-6.24
PGSC0003DMG400005078	ID_141	17	0	3.52	3.33	3.61
PGSC0003DMG400014664	ID_142	2	0	-1.64	-2.03	-1.65
PGSC0003DMG400031836	ID_143	17	0	4.64	3.45	3.55
PGSC0003DMG400019831	ID_144	1	0	-1.64	-2.46	-1.85
PGSC0003DMG400024575	ID_145	17	0	3.3	4.58	4.09
PGSC0003DMG400032211	ID_146	17	0	5.09	4.35	4.77
PGSC0003DMG400033590	ID_147	19	0	3.62	5.88	6.12
PGSC0003DMG402010056	ID_148	1	0	-1.56	-2.89	-1.86
Novel01689	ID_149	17	0	4.24	4.86	4.54
PGSC0003DMG400031043	ID_150	17	0	4.21	5.4	4.01
PGSC0003DMG400030199	ID_151	2	0	-5.65	-7.46	-7.43
Novel02752	ID_152	17	0	3.71	4.94	4.25
PGSC0003DMG400027523	ID_153	17	0	3.7	3.85	3.61
PGSC0003DMG400015214	ID_154	17	0	4.61	5.01	4.04
PGSC0003DMG400014340	ID_155	17	0	3.08	4.98	4.37
PGSC0003DMG400013334	ID_156	17	0	4.66	5.47	3.73
Novel00296	ID_157	17	0	3.54	3.61	2.55
PGSC0003DMG400013498	ID_158	2	0	-2.37	-2.83	-2.34
PGSC0003DMG400037554	ID_159	5	0	-9.12	-4.02	-2.15
PGSC0003DMG400014777	ID_160	17	0	5.38	5.87	5.76
PGSC0003DMG400028830	ID_161	17	0	6.03	7.38	7.36
PGSC0003DMG402012324	ID_162	17	0	4.03	5.1	4.94
PGSC0003DMG400000334	ID_163	17	0	5.34	5.03	4.65
PGSC0003DMG400022438	ID_164	2	0	-2.85	-2.76	-2.41
PGSC0003DMG400023464	ID_165	17	0	3.27	3.54	4.21
PGSC0003DMG400008056	ID_166	2	0	-4.16	-2.98	-3.24
PGSC0003DMG400005408	ID_167	2	0	-2.56	-3.06	-2.34
PGSC0003DMG400014093	ID_168	17	0	4.35	7.21	6.96
Novel01859	ID_169	1	0	-2.99	-4.38	-2.86
PGSC0003DMG400019461	ID_170	2	0	-3.29	-4.64	-4.94
Novel02530	ID_171	2	0	-1.98	-2.08	-2.48
PGSC0003DMG402005074	ID_172	17	0	4.77	3.66	4.94
PGSC0003DMG400010611	ID_173	1	0	-1.76	-3.28	-2.65
PGSC0003DMG400031015	ID_174	17	0	3.8	4.06	4.11
PGSC0003DMG400027372	ID_175	17	0	4.56	4.89	4.7
PGSC0003DMG400013290	ID_176	1	0	-2.09	-3.32	-2.51
PGSC0003DMG400030875	ID_177	1	0	-5.25	-10.82	-3.1
PGSC0003DMG400021716	ID_178	0	0	-2.41	-3.56	-4.16
PGSC0003DMG400001395	ID_179	17	0	4.07	3.03	2.78
PGSC0003DMG400017298	ID_180	17	0	5.64	4.45	5.83
PGSC0003DMG400030413	ID_181	17	0	3.69	3.87	4.37
PGSC0003DMG400029931	ID_182	18	0	3.59	5.51	4.34
PGSC0003DMG400025813	ID_183	17	0	3.27	4.39	4.19
PGSC0003DMG400029262	ID_184	17	0	3.01	4.04	4.26
PGSC0003DMG400024890	ID_185	2	0	-4.36	-3.05	-2.38
PGSC0003DMG400000520	ID_186	3	0	-3.68	-3.14	-1.81
PGSC0003DMG400012997	ID_187	17	0	3.16	4.52	4.48
Novel02567	ID_188	2	0	-2.24	-2.22	-2.36
PGSC0003DMG400000728	ID_189	17	0	3.39	3.24	3.1
PGSC0003DMG400011821	ID_190	17	0	4.57	6.23	5.4
PGSC0003DMG402016495	ID_191	19	0	2.73	4.51	5.96
PGSC0003DMG400033049	ID_192	17	0	5.68	4.66	3.47
PGSC0003DMG400032242	ID_193	17	0	3.58	3.14	3.27
PGSC0003DMG400032820	ID_194	17	0	4.52	3.23	2.5
PGSC0003DMG401019343	ID_195	2	0	-5.02	-3.29	-4.46
Novel02150	ID_196	2	0	-2.43	-2.75	-2.86
PGSC0003DMG400015370	ID_197	2	0	-2.84	-3.71	-3.55
PGSC0003DMG400006995	ID_198	17	0	4.37	4	4.55
PGSC0003DMG400029837	ID_199	17	0	4.05	3.09	3.41
PGSC0003DMG400001749	ID_200	2	0	-3.76	-4.3	-3.77
PGSC0003DMG403024894	ID_201	1	0	-2.79	-3.84	-2.63
PGSC0003DMG400002167	ID_202	17	0	4.66	6.5	6.69
PGSC0003DMG400009951	ID_203	19	0	2.93	5.63	7.63
Novel03017	ID_204	2	0	-2.14	-2.3	-1.69
PGSC0003DMG400016553	ID_205	17	0	3.55	3	2.66
PGSC0003DMG400030968	ID_206	18	0	2.73	5.99	4.21
PGSC0003DMG400023815	ID_207	19	0	3.93	6.23	6.45
PGSC0003DMG400029325	ID_208	17	0	5.77	3.05	3.47
PGSC0003DMG400006235	ID_209	19	0	4.12	7.39	7.16
PGSC0003DMG400012316	ID_210	17	0	3.98	5.18	6
PGSC0003DMG400002074	ID_211	19	0	3.27	4.75	5.28
Novel01004	ID_212	19	0	5.72	4.98	8.6
PGSC0003DMG400014250	ID_213	19	0	2.79	6.16	6.92
PGSC0003DMG400025964	ID_214	2	0	-2.6	-2.96	-2.45
PGSC0003DMG400015235	ID_215	17	0	4.93	5.98	5.48
PGSC0003DMG400013120	ID_216	0	0	-5.22	-6.58	-8.32
PGSC0003DMG400018548	ID_217	17	0	4.67	4.68	4.26
Novel01522	ID_218	1	0	-2.02	-2.9	-2
PGSC0003DMG400023837	ID_219	2	0	-2.54	-3.39	-3.02
PGSC0003DMG400028633	ID_220	17	0	7.76	7.66	7.41
Novel00953	ID_221	2	0	-1.84	-2.46	-2.27
PGSC0003DMG400021111	ID_222	17	0	4.27	5.78	5.05
PGSC0003DMG400028855	ID_223	2	0	-2.11	-2.81	-2.43
Novel03252	ID_224	19	0	2.84	4.19	4.9
PGSC0003DMG400023506	ID_225	17	0	5	3.65	2.87
Novel01691	ID_226	17	0	5.19	4.46	4.46
PGSC0003DMG400043378	ID_227	1	0	-2.25	-7.51	-3.57
PGSC0003DMG400004996	ID_228	17	0	4.91	3.85	3.84
PGSC0003DMG400011232	ID_229	2	0	-3.27	-4.1	-3.82
PGSC0003DMG400028374	ID_230	17	0	4.26	4.33	4.13
Novel01808	ID_231	17	0	4.98	5.29	4.42
PGSC0003DMG400001416	ID_232	2	0	-3.07	-3.89	-3.05
PGSC0003DMG400016458	ID_233	2	0	-2.05	-2.7	-2.65
PGSC0003DMG400002066	ID_234	17	0	3.18	3.26	3.23
PGSC0003DMG400016529	ID_235	17	0	5.9	5.39	3.93
PGSC0003DMG400026536	ID_236	17	0	4.22	3.76	3.18
PGSC0003DMG400026944	ID_237	17	0	5.58	6.45	6.68
PGSC0003DMG400027881	ID_238	16	0	6.37	4.85	2.77
PGSC0003DMG402000515	ID_239	17	0	3.3	2.48	2.51
PGSC0003DMG400008362	ID_240	17	0	3.91	4.39	3.91
Novel02528	ID_241	0	0	-5.44	-9.99	-9.99
PGSC0003DMG400021427	ID_242	17	0	4.24	3.57	3.36
PGSC0003DMG400020572	ID_243	1	0	-3.82	-5.28	-3.02
Novel03274	ID_244	2	0	-4.17	-3.01	-3.23
Novel02408	ID_245	17	0	5.78	4.55	3.22
PGSC0003DMG400038913	ID_246	19	0	3.59	5.46	6.71
PGSC0003DMG400025992	ID_247	2	0	-2.37	-2.85	-2.28
PGSC0003DMG400016880	ID_248	17	0	4.04	4.01	4.1
PGSC0003DMG400031812	ID_249	17	0	3.52	3.6	3.58
PGSC0003DMG401000594	ID_250	2	0	-3.03	-1.97	-2.86
Novel00971	ID_251	2	0	-3	-3.79	-3
PGSC0003DMG400002435	ID_252	1	0	-3.31	-6.39	-4.46
PGSC0003DMG400022911	ID_253	17	0	4.09	2.99	3.36
Novel00918	ID_254	2	0	-1.83	-2.37	-2.27
PGSC0003DMG402015329	ID_255	1	0	-4.99	-6.13	-3.62
PGSC0003DMG400007359	ID_256	17	0	3.51	3	2.7
PGSC0003DMG400013856	ID_257	17	0	4.44	3.77	2.97
PGSC0003DMG400027199	ID_258	2	0	-2.13	-2.81	-2.16
PGSC0003DMG400022170	ID_259	2	0	-2.37	-2.24	-1.82
PGSC0003DMG400009401	ID_260	17	0	3.02	2.69	3.37
PGSC0003DMG400004534	ID_261	17	0	3.97	5.63	5.71
Novel00728	ID_262	2	0	-4.07	-3.1	-2.44
PGSC0003DMG400031908	ID_263	2	0	-2.74	-3.55	-3.54
Novel02966	ID_264	2	0	-3.49	-2.54	-1.67
Novel00159	ID_265	2	0	-3.13	-3.36	-2.85
PGSC0003DMG400024382	ID_266	2	0	-2.65	-2.45	-2.57
Novel02495	ID_267	2	0	-2.23	-2.01	-1.68
PGSC0003DMG400028787	ID_268	17	0	3.96	4.72	4.71
PGSC0003DMG400024061	ID_269	17	0	4.93	7.16	7.09
PGSC0003DMG400006463	ID_270	17	0	4.89	4.7	4.71
PGSC0003DMG400023039	ID_271	17	0	7.13	8.78	8.44
PGSC0003DMG400017951	ID_272	2	0	-6.93	-5.86	-4.15
PGSC0003DMG400007552	ID_273	17	0	4.93	3.97	3.92
PGSC0003DMG400021945	ID_274	17	0	5.09	5.51	4.88
Novel00939	ID_275	0	0	-3.34	-4.7	-10.41
PGSC0003DMG400027893	ID_276	17	0	3.84	5.74	6.03
PGSC0003DMG400025271	ID_277	1	0	-5.11	-10.28	-4.63
PGSC0003DMG400022918	ID_278	2	0	-2.66	-2.73	-2.34
PGSC0003DMG400010665	ID_279	17	0	3.66	3.96	3.43
PGSC0003DMG402031202	ID_280	2	0	-2.09	-2.59	-2.74
PGSC0003DMG400017103	ID_281	2	0	-3.38	-2.17	-2.7
PGSC0003DMG400020618	ID_282	17	0	4.36	3.23	3.95
PGSC0003DMG400024113	ID_283	2	0	-7.13	-7.08	-3.87
PGSC0003DMG400024615	ID_284	18	0	3.19	6.64	5.53
PGSC0003DMG400007373	ID_285	17	0	4.58	3.7	2.97
PGSC0003DMG400007463	ID_286	17	0	2.68	3.37	3.44
PGSC0003DMG400026132	ID_287	17	0	4.52	5.43	6.29
PGSC0003DMG400023615	ID_288	2	0	-2.33	-2.54	-2.75
PGSC0003DMG400029390	ID_289	17	0	3.1	4.01	3.76
PGSC0003DMG400011902	ID_290	17	0	10.95	9.56	10.34
PGSC0003DMG400029505	ID_291	17	0	3.91	3.17	3.07
PGSC0003DMG400023391	ID_292	17	0	3.1	3.44	3.97
PGSC0003DMG400005415	ID_293	17	0	3.88	3.62	5.55
PGSC0003DMG400001402	ID_294	17	0	5.99	6.05	6.6
PGSC0003DMG400024081	ID_295	17	0	4.17	3.69	3.61
PGSC0003DMG401015433	ID_296	17	0	3.79	4.52	4.79
PGSC0003DMG400016313	ID_297	17	0	4.96	4.8	4.27
PGSC0003DMG400028310	ID_298	17	0	3.04	3.53	2.93
PGSC0003DMG400030964	ID_299	19	0	4.46	6.06	7.59
PGSC0003DMG400034668	ID_300	2	0	-2.17	-3.04	-3.25
PGSC0003DMG400026938	ID_301	2	0	-3.52	-4.53	-3.1
PGSC0003DMG400019247	ID_302	17	0	4.48	4.51	3.87
Novel00084	ID_303	0	0	-4.12	-9.07	-9.07
Novel01346	ID_304	2	0	-2.64	-3.31	-2.67
PGSC0003DMG400008501	ID_305	2	0	-1.56	-1.88	-2.32
PGSC0003DMG400012306	ID_306	0	0	-1.99	-3.12	-3.6
PGSC0003DMG400018914	ID_307	17	0	4.4	4.6	5.34
PGSC0003DMG400002520	ID_308	17	0	5.3	6.59	6.15
PGSC0003DMG400000684	ID_309	19	0	3.3	7.33	7.95
PGSC0003DMG400028119	ID_310	17	0	5.35	5.66	5.94
PGSC0003DMG400006190	ID_311	18	0	3.24	6.89	5.09
PGSC0003DMG400032814	ID_312	17	0	5.62	4.19	4.46
PGSC0003DMG400010893	ID_313	2	0	-2.18	-3.07	-2.79
PGSC0003DMG400000618	ID_314	2	0	-3.28	-3.06	-2.6
PGSC0003DMG400027243	ID_315	17	0	2.78	3.2	3.56
PGSC0003DMG400014772	ID_316	17	0	4.94	4.94	4.85
PGSC0003DMG400005299	ID_317	1	0	-2.99	-4.01	-1.94
PGSC0003DMG400028159	ID_318	17	0	4.83	4.67	4.49
PGSC0003DMG400013894	ID_319	17	0	5.48	5.66	5.82
PGSC0003DMG400017582	ID_320	4	0	-5.42	-1.64	-3.11
PGSC0003DMG400016441	ID_321	17	0	5.39	5	4.65
PGSC0003DMG400025353	ID_322	2	0	-5.1	-6.53	-4.85
PGSC0003DMG400023386	ID_323	1	0	-2.82	-4.89	-3.38
Novel01938	ID_324	2	0	-1.63	-1.75	-2.1
PGSC0003DMG400012631	ID_325	1	0	-3.93	-6.91	-4.8
PGSC0003DMG400017322	ID_326	2	0	-2.06	-2.9	-2.6
PGSC0003DMG400014473	ID_327	17	0	2.56	2.96	3.69
PGSC0003DMG400017523	ID_328	2	0	-4.44	-4.1	-2.92
PGSC0003DMG402016309	ID_329	19	0	2.53	6.83	7.13
PGSC0003DMG400005103	ID_330	17	0	3.89	3.88	3.68
PGSC0003DMG400012151	ID_331	17	0	4.64	4.52	4.61
Novel02091	ID_332	2	0	-2.37	-2.31	-2.93
PGSC0003DMG400017301	ID_333	17	0	5.23	5.3	4.9
PGSC0003DMG400018124	ID_334	3	0	-4.08	-3.08	-1.76
PGSC0003DMG400023590	ID_335	17	0	3.43	3.06	2.61
PGSC0003DMG400024704	ID_336	2	0	-2.09	-2.14	-2.03
Novel00430	ID_337	17	0	6.68	6.27	8.16
Novel00678	ID_338	1	0	-2.81	-3.83	-2.49
Novel02477	ID_339	2	0	-3.12	-3.6	-2.46
Novel03551	ID_340	2	0	-2.35	-3.35	-3.45
Novel02936	ID_341	1	0	-3.6	-7.58	-5.57
PGSC0003DMG400005284	ID_342	17	0	4.56	4.74	4.95
PGSC0003DMG400013177	ID_343	19	0	3.66	6.01	6.27
PGSC0003DMG400030418	ID_344	17	0	4.04	3.66	3.66
PGSC0003DMG400009418	ID_345	19	0	3.25	7.22	7.3
PGSC0003DMG400008057	ID_346	2	0	-2.96	-3.87	-3.76
PGSC0003DMG400020253	ID_347	17	0	4.16	5.41	4.71
Novel00553	ID_348	2	0	-3.82	-3.63	-2.29
PGSC0003DMG400030688	ID_349	2	0	-6.27	-5.87	-4.68
PGSC0003DMG400025112	ID_350	19	0	2.46	4.71	4.89
PGSC0003DMG400009044	ID_351	2	0	-3.54	-3.46	-3.34
PGSC0003DMG400033054	ID_352	17	0	3.25	3.82	3.23
PGSC0003DMG400027040	ID_353	17	0	4.03	4.26	3.66
PGSC0003DMG400005725	ID_354	0	0	-2.2	-3.52	-3.86
PGSC0003DMG400030436	ID_355	1	0	-4.33	-6.33	-2.82
PGSC0003DMG400003962	ID_356	0	0	-1.96	-4.91	-6.38
Novel00962	ID_357	2	0	-2.91	-3.05	-2.4
Novel00465	ID_358	2	0	-2.33	-2.76	-2.8
PGSC0003DMG400027707	ID_359	9	0	-3.63	-2.63	-8.85
PGSC0003DMG400008182	ID_360	17	0	3.82	3.01	2.43
PGSC0003DMG401012862	ID_361	17	0	4.35	3.38	3.04
PGSC0003DMG400003067	ID_362	17	0	3.12	3	2.76
PGSC0003DMG400024965	ID_363	2	0	-2.24	-1.92	-1.91
Novel00354	ID_364	2	0	-4	-5.37	-4.23
PGSC0003DMG400016285	ID_365	17	0	2.52	2.72	2.6
PGSC0003DMG400005352	ID_366	17	0	3.52	3.61	3.08
PGSC0003DMG400009037	ID_367	17	0	7.79	8.68	8.35
Novel00668	ID_368	2	0	-2.19	-2.4	-2.11
PGSC0003DMG400008145	ID_369	2	0	-3.19	-3.87	-3.67
PGSC0003DMG400024961	ID_370	17	0	5.35	3.45	2.7
PGSC0003DMG400046756	ID_371	2	0	-3.07	-4	-3.81
PGSC0003DMG400024934	ID_372	17	0	4.69	4.5	3.72
PGSC0003DMG400011993	ID_373	2	0	-1.83	-2.38	-1.84
PGSC0003DMG400003548	ID_374	3	0	-4.05	-4.06	-1.69
PGSC0003DMG401017962	ID_375	1	0	-2.38	-3.66	-1.9
PGSC0003DMG400008043	ID_376	2	0	-4.9	-3.7	-3.2
PGSC0003DMG400012111	ID_377	2	0	-2.77	-3.54	-2.72
PGSC0003DMG400033046	ID_378	2	0	-3.8	-4.24	-3.02
PGSC0003DMG400029301	ID_379	2	0	-1.87	-2.14	-2.41
PGSC0003DMG400016505	ID_380	17	0	6.94	8.01	6.45
PGSC0003DMG400015414	ID_381	3	0	-6.29	-6.26	-2.14
PGSC0003DMG401006809	ID_382	1	0	-1.61	-3.51	-2.97
PGSC0003DMG400023578	ID_383	17	0	3.08	4.66	4.37
Novel00124	ID_384	2	0	-2.93	-4.62	-4.18
PGSC0003DMG400033588	ID_385	19	0	2.67	5.62	6.05
PGSC0003DMG400007581	ID_386	17	0	2.98	4.51	3.64
Novel01224	ID_387	14	0	5.79	2.87	2.64
PGSC0003DMG400013443	ID_388	18	0	3.18	5.99	4.98
Novel01569	ID_389	0	0	-1.61	-1.74	-2.86
PGSC0003DMG400014867	ID_390	19	0	4.4	6	7.38
PGSC0003DMG404025785	ID_391	2	0	-2.98	-3.12	-1.91
Novel00339	ID_392	17	0	8.86	11.58	12.05
PGSC0003DMG400007073	ID_393	17	0	3.66	6.29	5.53
PGSC0003DMG400012020	ID_394	17	0	5.34	4.81	3.65
PGSC0003DMG400005791	ID_395	17	0	2.69	3.06	3.38
Novel01830	ID_396	1	0	-2.92	-4.3	-2.45
PGSC0003DMG401000056	ID_397	2	0	-3.66	-3.63	-3.07
PGSC0003DMG402025809	ID_398	2	0	-2.16	-2.72	-2.34
PGSC0003DMG400028330	ID_399	17	0	3.62	4.99	5.36
Novel03293	ID_400	2	0	-2.8	-2.63	-2.49
PGSC0003DMG400027287	ID_401	17	0	3.55	3.22	3.58
PGSC0003DMG400016341	ID_402	2	0	-2.31	-2.93	-3.28
PGSC0003DMG400030282	ID_403	1	0	-5.08	-9.86	-4.84
PGSC0003DMG400026404	ID_404	17	0	4.88	4.53	4.33
PGSC0003DMG400000922	ID_405	17	0	5.09	5.34	5.53
PGSC0003DMG400004439	ID_406	17	0	4.81	3.33	2.87
Novel01866	ID_407	17	0	4.76	4.24	3.27
Novel02975	ID_408	17	0	3.97	6.09	4.93
PGSC0003DMG400022026	ID_409	17	0	4.68	5.15	5.38
PGSC0003DMG400031091	ID_410	17	0	3.3	3.55	4.34
PGSC0003DMG400014580	ID_411	17	0	3.19	4.17	3.53
Novel00840	ID_412	2	0	-1.99	-1.96	-2.32
PGSC0003DMG400021191	ID_413	2	0	-2.47	-3.12	-3.57
PGSC0003DMG400027425	ID_414	2	0	-2.39	-3	-2.31
PGSC0003DMG400028655	ID_415	2	0	-8.16	-8.16	-8.16
PGSC0003DMG400001438	ID_416	17	0	4.62	4.43	4.44
PGSC0003DMG400002658	ID_417	17	0	4.12	3.62	3.74
PGSC0003DMG400024627	ID_418	17	0	4.44	5.04	6.77
Novel00130	ID_419	2	0	-2.23	-3.25	-2.81
PGSC0003DMG400006349	ID_420	0	0	-2.12	-3.99	-3.98
PGSC0003DMG400016638	ID_421	17	0	3.19	2.66	4.07
PGSC0003DMG402013388	ID_422	17	0	5.23	5.22	4.35
PGSC0003DMG400015854	ID_423	1	0	-1.93	-2.92	-1.66
PGSC0003DMG400022845	ID_424	18	0	3.25	5.61	4.14
PGSC0003DMG400010166	ID_425	17	0	4.17	4.74	5.59
PGSC0003DMG400011015	ID_426	17	0	5.1	5.55	4.56
PGSC0003DMG400027611	ID_427	2	0	-3.58	-1.98	-2.56
PGSC0003DMG400020131	ID_428	17	0	5.28	4.59	4.37
PGSC0003DMG400019409	ID_429	2	0	-2.3	-1.96	-1.9
PGSC0003DMG400024049	ID_430	1	0	-2.05	-3.09	-2.22
Novel02685	ID_431	2	0	-1.91	-2.24	-2.11
PGSC0003DMG400014507	ID_432	2	0	-3.79	-3.82	-2.99
Novel03494	ID_433	1	0	-2.99	-4.17	-2.39
PGSC0003DMG400023264	ID_434	17	0	3.73	3.79	3.61
Novel03240	ID_435	2	0	-3.19	-3.27	-2.93
PGSC0003DMG400004662	ID_436	2	0	-4.2	-4.61	-3.54
PGSC0003DMG400000176	ID_437	17	0	4.2	4.04	3.94
PGSC0003DMG400002696	ID_438	17	0	6.17	6.77	7.46
Novel02662	ID_439	1	0	-2.6	-3.5	-2.11
PGSC0003DMG400010099	ID_440	2	0	-2.97	-3.07	-1.8
PGSC0003DMG400004685	ID_441	17	0	4.17	4.36	4.25
PGSC0003DMG400014157	ID_442	17	0	4.83	5	4.31
PGSC0003DMG400016683	ID_443	17	0	5.2	2.48	2.86
PGSC0003DMG400005092	ID_444	19	0	3.89	5.78	6.78
PGSC0003DMG400003993	ID_445	17	0	4.78	4.63	4.89
PGSC0003DMG400020446	ID_446	0	0	-2.12	-3.04	-3.38
PGSC0003DMG400023955	ID_447	17	0	3.02	4.05	3.85
PGSC0003DMG400020742	ID_448	17	0	4.95	4.96	5.05
Novel01464	ID_449	2	0	-1.93	-1.95	-2.22
PGSC0003DMG401010218	ID_450	17	0	2.98	3.72	3.75
PGSC0003DMG400021582	ID_451	17	0	4.26	5.98	5.7
PGSC0003DMG400031444	ID_452	2	0	-2.96	-3.36	-3.24
PGSC0003DMG400002790	ID_453	17	0	4.58	6.51	6.67
Novel02415	ID_454	17	0	3.38	3.63	2.95
PGSC0003DMG400018128	ID_455	2	0	-3.66	-3.59	-2.52
PGSC0003DMG400009380	ID_456	19	0	2.88	5.1	5.9
PGSC0003DMG400026113	ID_457	17	0	4.02	4.06	3.67
PGSC0003DMG400024028	ID_458	2	0	-5.3	-4.27	-6.01
PGSC0003DMG400014223	ID_459	17	0	4.39	3.98	4.08
PGSC0003DMG400006071	ID_460	2	0	-4.52	-5.71	-4.59
PGSC0003DMG400023428	ID_461	17	0	3.71	3.61	2.96
PGSC0003DMG400013381	ID_462	17	0	2.66	2.51	2.59
PGSC0003DMG400027722	ID_463	2	0	-2.33	-2.77	-2.42
Novel00049	ID_464	2	0	-2.66	-3.77	-2.91
PGSC0003DMG400023125	ID_465	2	0	-7.28	-8.42	-5.21
Novel01123	ID_466	2	0	-1.93	-2.39	-2.3
Novel00730	ID_467	1	0	-2.08	-3.25	-2.02
PGSC0003DMG400003182	ID_468	2	0	-2.91	-2.64	-2.27
PGSC0003DMG400019853	ID_469	2	0	-1.56	-2.13	-1.94
PGSC0003DMG400010809	ID_470	17	0	4.53	4.48	3.86
PGSC0003DMG400011322	ID_471	17	0	3.11	3.96	4.84
PGSC0003DMG400021838	ID_472	17	0	3.27	3.32	3.61
PGSC0003DMG400028278	ID_473	1	0	-2.98	-4.78	-2.26
PGSC0003DMG400021363	ID_474	2	0	-2.4	-2.67	-3.04
PGSC0003DMG401025958	ID_475	0	0	-2.44	-2.91	-4.4
PGSC0003DMG400024765	ID_476	17	0	4.15	5.21	3.81
PGSC0003DMG400030341	ID_477	2	0	-3.05	-1.68	-2.14
PGSC0003DMG400020321	ID_478	17	0	4.86	3.67	4.18
PGSC0003DMG400014323	ID_479	2	0	-3.14	-3.96	-3.41
PGSC0003DMG400012858	ID_480	2	0	-2.3	-2.91	-3.09
Novel02018	ID_481	17	0	4.41	5.28	6.45
PGSC0003DMG400008187	ID_482	2	0	-2.43	-2.02	-2.17
PGSC0003DMG400022682	ID_483	2	0	-3.03	-2.54	-1.82
Novel01985	ID_484	17	0	5.68	6.01	5.55
Novel03023	ID_485	2	0	-1.87	-2.52	-2.37
PGSC0003DMG400005933	ID_486	17	0	5.11	4.16	3.92
PGSC0003DMG400002943	ID_487	17	0	6.12	7.34	8.16
PGSC0003DMG400019504	ID_488	2	0	-2.06	-2.08	-2.1
PGSC0003DMG400013434	ID_489	17	0	4.15	4.49	4.47
PGSC0003DMG400031791	ID_490	19	0	4.52	3.91	7.03
PGSC0003DMG400012564	ID_491	17	0	2.46	2.89	2.59
PGSC0003DMG400019830	ID_492	1	0	-1.61	-2.54	-1.86
Novel02712	ID_493	2	0	-2.7	-3.49	-3.41
Novel01080	ID_494	1	0	-1.77	-3.17	-2.36
PGSC0003DMG400008673	ID_495	17	0	4.81	5.24	5.99
PGSC0003DMG400005636	ID_496	0	0	-1.6	-2.56	-2.66
PGSC0003DMG400015340	ID_497	17	0	4.04	4.33	3.33
PGSC0003DMG400000735	ID_498	2	0	-2.35	-2.79	-2.74
PGSC0003DMG402019343	ID_499	2	0	-3.72	-2.55	-3.38
PGSC0003DMG400029841	ID_500	2	0	-2.91	-3.83	-4
Novel02179	ID_501	2	0	-2.53	-2.89	-2.46
PGSC0003DMG400026723	ID_502	2	0	-1.75	-2.27	-2.22
PGSC0003DMG400025737	ID_503	2	0	-3.8	-2.33	-2.27
Novel02105	ID_504	2	0	-3.94	-4.72	-3.11
PGSC0003DMG400021537	ID_505	17	0	3.32	4.54	4.43
PGSC0003DMG400029796	ID_506	1	0	-4.73	-8.3	-3.79
PGSC0003DMG400008712	ID_507	2	0	-3.75	-3.93	-4.29
PGSC0003DMG400021448	ID_508	2	0	-1.76	-2.53	-2.3
PGSC0003DMG400017294	ID_509	2	0	-2.8	-2.12	-2
PGSC0003DMG400000987	ID_510	17	0	10.61	11.99	11.48
PGSC0003DMG400021023	ID_511	19	0	2.76	5.01	4.69
PGSC0003DMG400004900	ID_512	17	0	4.01	4.29	3.67
PGSC0003DMG400002241	ID_513	2	0	-5.22	-5.31	-3.38
PGSC0003DMG402025971	ID_514	2	0	-2.88	-2.32	-2.43
PGSC0003DMG402007052	ID_515	2	0	-1.73	-1.92	-1.82
PGSC0003DMG401028788	ID_516	2	0	-2.82	-2.59	-2.59
Novel03108	ID_517	2	0	-4.19	-4.39	-3.12
PGSC0003DMG402031064	ID_518	0	0	-1.71	-2.56	-3.46
PGSC0003DMG400026576	ID_519	3	0	-9.57	-6.64	-2.01
PGSC0003DMG400046813	ID_520	17	0	4.76	6.35	5.46
PGSC0003DMG400006896	ID_521	17	0	2.82	3.18	3.15
PGSC0003DMG400031075	ID_522	17	0	3.83	3.67	4.52
PGSC0003DMG400031116	ID_523	17	0	7.16	6.84	8.06
PGSC0003DMG400028273	ID_524	2	0	-2.51	-3.19	-3.25
PGSC0003DMG400022639	ID_525	17	0	4.28	5.43	5.41
PGSC0003DMG400014959	ID_526	17	0	5.64	6.42	4.84
PGSC0003DMG400026632	ID_527	17	0	3.12	4.15	4.07
PGSC0003DMG400012142	ID_528	17	0	4.31	4.43	4.59
Novel02494	ID_529	2	0	-1.56	-2.41	-2.37
PGSC0003DMG402008726	ID_530	2	0	-3.01	-2.79	-1.87
PGSC0003DMG400027168	ID_531	18	0	3.57	6.98	6.16
PGSC0003DMG400020986	ID_532	17	0	3.32	3.93	3.2
PGSC0003DMG400021944	ID_533	17	0	4.16	4.24	3.85
Novel02908	ID_534	2	0	-1.94	-2.27	-2.24
PGSC0003DMG400010062	ID_535	2	0	-5.19	-2.94	-2.87
PGSC0003DMG402029142	ID_536	17	0	3.35	4.04	3.1
Novel02778	ID_537	1	0	-4.03	-6.76	-3.77
PGSC0003DMG400016247	ID_538	17	0	3.39	4.07	4.21
PGSC0003DMG400013044	ID_539	2	0	-1.64	-1.59	-1.71
PGSC0003DMG400013018	ID_540	17	0	5.76	6.53	5.89
PGSC0003DMG400014390	ID_541	17	0	4.11	4.05	4.03
Novel01692	ID_542	18	0	3.66	6.25	5.21
PGSC0003DMG400020807	ID_543	2	0	-2.88	-2.39	-1.84
PGSC0003DMG400000523	ID_544	17	0	3.87	3.05	2.94
Novel01420	ID_545	2	0	-2.29	-2.2	-1.86
PGSC0003DMG400020937	ID_546	17	0	5.09	4.31	2.76
PGSC0003DMG400008166	ID_547	18	0	3.19	5.1	3.99
PGSC0003DMG400013855	ID_548	17	0	4.53	4.1	4.79
PGSC0003DMG400018150	ID_549	17	0	3.59	2.83	2.66
PGSC0003DMG400021891	ID_550	2	0	-3.41	-4.8	-4.62
PGSC0003DMG400008358	ID_551	17	0	3.97	3.51	3.01
PGSC0003DMG400005986	ID_552	17	0	6.4	6.43	7.62
PGSC0003DMG400028152	ID_553	17	0	5.14	4.71	4.1
PGSC0003DMG400029247	ID_554	0	0	-2.89	-4.63	-5.45
PGSC0003DMG400009886	ID_555	2	0	-2.8	-2.36	-2
Novel02529	ID_556	2	0	-5.61	-8.12	-8.12
PGSC0003DMG400008831	ID_557	17	0	2.51	3.09	2.71
PGSC0003DMG400016518	ID_558	2	0	-1.89	-2.28	-2.67
PGSC0003DMG400004151	ID_559	2	0	-2.91	-2.11	-2.31
PGSC0003DMG400009982	ID_560	2	0	-3.52	-2.52	-1.87
PGSC0003DMG400003984	ID_561	2	0	-4.03	-5.02	-5.63
PGSC0003DMG402009727	ID_562	17	0	3.91	2.86	2.47
PGSC0003DMG400025668	ID_563	17	0	5.59	4.16	3.45
PGSC0003DMG400028214	ID_564	17	0	4.06	4.08	3.72
PGSC0003DMG400015607	ID_565	17	0	4.75	4.87	4.66
PGSC0003DMG400030280	ID_566	2	0	-1.65	-2.16	-1.68
PGSC0003DMG400017592	ID_567	3	0	-5.44	-4.42	-2.29
PGSC0003DMG400025858	ID_568	2	0	-5.69	-5.46	-3.3
PGSC0003DMG400032260	ID_569	18	0	3.45	7.31	6.16
PGSC0003DMG400016877	ID_570	2	0	-9.75	-6.69	-9.75
PGSC0003DMG400006214	ID_571	17	0	4.69	4.95	4.35
PGSC0003DMG401004033	ID_572	17	0	2.64	3.62	3.65
PGSC0003DMG400009959	ID_573	17	0	3.2	4.16	4.56
PGSC0003DMG400043830	ID_574	1	0	-2.13	-6.01	-2.28
Novel00069	ID_575	2	0	-2.54	-3.16	-3.37
PGSC0003DMG400010082	ID_576	2	0	-2.56	-2.87	-2.33
PGSC0003DMG400000090	ID_577	17	0	3.38	2.81	2.73
PGSC0003DMG400018616	ID_578	2	0	-2.54	-3.06	-2.45
PGSC0003DMG400023070	ID_579	2	0	-10.87	-10.87	-5.89
Novel02481	ID_580	2	0	-3.87	-4.12	-3.62
PGSC0003DMG400020906	ID_581	17	0	4.26	4.78	4.65
PGSC0003DMG400003974	ID_582	2	0	-2.4	-3.14	-2.79
PGSC0003DMG400024754	ID_583	17	0	5.75	6.52	5.26
PGSC0003DMG400018672	ID_584	17	0	3.93	2.59	2.45
PGSC0003DMG400026524	ID_585	0	0	-1.66	-2.36	-2.64
Novel00098	ID_586	2	0	-2.39	-3.16	-3.11
PGSC0003DMG400019344	ID_587	2	0	-3.25	-2.75	-3.64
Novel01869	ID_588	17	0	5.34	6.51	4.47
PGSC0003DMG400029557	ID_589	2	0	-2.16	-2.27	-2.09
PGSC0003DMG400003563	ID_590	19	0	3.46	7.29	7.43
Novel02852	ID_591	2	0	-2.86	-2.96	-2.38
PGSC0003DMG400020169	ID_592	17	0	2.9	3.13	2.74
PGSC0003DMG400018104	ID_593	2	0	-4.75	-3.56	-3.04
PGSC0003DMG400010767	ID_594	3	0	-11.5	-8.23	-4.14
PGSC0003DMG400025587	ID_595	17	0	4.23	5.48	6.34
PGSC0003DMG400026431	ID_596	2	0	-3	-4.42	-4.42
PGSC0003DMG400000890	ID_597	17	0	3.86	3.77	3.35
PGSC0003DMG402028902	ID_598	17	0	4.99	5.83	6.17
Novel00788	ID_599	0	0	-2.46	-4.75	-9.15
PGSC0003DMG400029153	ID_600	2	0	-2.77	-2.49	-3.64
PGSC0003DMG400030991	ID_601	2	0	-4.17	-2.74	-2.21
PGSC0003DMG400025377	ID_602	17	0	3.37	3.08	3.13
PGSC0003DMG400028235	ID_603	17	0	5.16	4.58	3.24
PGSC0003DMG400021550	ID_604	17	0	2.82	3.48	3.67
PGSC0003DMG400007055	ID_605	2	0	-7	-8.72	-6.9
PGSC0003DMG401001610	ID_606	1	0	-1.96	-3.46	-2.62
PGSC0003DMG400025352	ID_607	2	0	-5.36	-5.5	-5.16
PGSC0003DMG400022171	ID_608	2	0	-2.57	-3.34	-3.36
PGSC0003DMG400013108	ID_609	17	0	4.89	3.96	2.94
PGSC0003DMG400010186	ID_610	2	0	-3.4	-3.62	-2.09
PGSC0003DMG402018143	ID_611	17	0	3.31	2.75	3.54
PGSC0003DMG400030601	ID_612	1	0	-3.7	-5.64	-2.25
PGSC0003DMG400023764	ID_613	3	0	-4.17	-4.55	-1.88
PGSC0003DMG400002697	ID_614	17	0	4.89	4.3	4.13
PGSC0003DMG400001430	ID_615	17	0	6.08	7.52	5.88
Novel02005	ID_616	17	0	3.44	3.23	2.59
PGSC0003DMG400024755	ID_617	17	0	3.96	4.03	3.16
PGSC0003DMG400011254	ID_618	17	0	3.99	4.71	3.79
PGSC0003DMG400013212	ID_619	2	0	-1.99	-2.77	-2.06
PGSC0003DMG400025560	ID_620	17	0	3.41	3.92	3.8
PGSC0003DMG401022314	ID_621	17	0	3.22	2.94	2.62
Novel02218	ID_622	17	0	4.75	5.54	5.09
PGSC0003DMG403020240	ID_623	17	0	4.4	2.97	2.85
PGSC0003DMG400009125	ID_624	2	0	-3.67	-3.25	-3.2
Novel03362	ID_625	2	0	-4.16	-4.6	-4.3
PGSC0003DMG400005738	ID_626	2	0	-2.5	-2.58	-2.46
PGSC0003DMG400003958	ID_627	17	0	3.6	3.33	3.68
PGSC0003DMG400024954	ID_628	17	0	2.92	2.79	2.6
PGSC0003DMG400025856	ID_629	2	0	-2.56	-2.58	-3.56
PGSC0003DMG400030842	ID_630	17	0	4.22	4.25	5.08
PGSC0003DMG400002171	ID_631	19	0	4.3	6.23	6.9
PGSC0003DMG400017091	ID_632	1	0	-2.51	-8.43	-3.56
PGSC0003DMG400021573	ID_633	2	0	-3.45	-4.41	-5.3
PGSC0003DMG400023617	ID_634	2	0	-2.05	-2.81	-2.77
PGSC0003DMG400029846	ID_635	2	0	-1.83	-2.25	-2.74
PGSC0003DMG400011243	ID_636	17	0	6.37	6.17	7.32
PGSC0003DMG400012174	ID_637	7	0	-2.18	-6.7	-6.83
PGSC0003DMG400006461	ID_638	17	0	5.08	4.75	5.15
PGSC0003DMG400012826	ID_639	2	0	-3.96	-4.32	-2.56
PGSC0003DMG400011200	ID_640	17	0	4.06	4.07	3.46
PGSC0003DMG400005214	ID_641	0	0	-3.48	-5.65	-5.65
PGSC0003DMG400023521	ID_642	2	0	-3.67	-3.61	-3.07
PGSC0003DMG400033591	ID_643	17	0	4.26	6.18	6.18
Novel02987	ID_644	2	0	-1.81	-2.54	-2.34
PGSC0003DMG400019894	ID_645	17	0	4.61	5.03	4.17
PGSC0003DMG400029794	ID_646	17	0	3.9	4.57	4.6
PGSC0003DMG400011999	ID_647	2	0	-2.44	-2.52	-2.47
PGSC0003DMG400025882	ID_648	17	0	4.17	4.65	5.41
PGSC0003DMG400011929	ID_649	17	0	3.5	5.4	5
PGSC0003DMG400046179	ID_650	2	0	-2.74	-2.75	-2.19
PGSC0003DMG400015678	ID_651	17	0	5.37	4.02	2.76
PGSC0003DMG400001053	ID_652	17	0	2.87	3.5	2.89
PGSC0003DMG400008985	ID_653	17	0	5.87	7.51	6.56
PGSC0003DMG401025083	ID_654	17	0	4.62	3.03	2.52
PGSC0003DMG401023118	ID_655	17	0	3.12	4.61	4.76
PGSC0003DMG400026463	ID_656	0	0	-4.26	-4.61	-7.09
PGSC0003DMG400024707	ID_657	0	0	-1.61	-1.77	-3.55
Novel03506	ID_658	2	0	-2.04	-2.46	-2.71
Novel01072	ID_659	2	0	-2.47	-3.15	-3.28
PGSC0003DMG400008144	ID_660	17	0	4.11	4.19	3.73
PGSC0003DMG401009190	ID_661	2	0	-2.64	-2.92	-2.71
PGSC0003DMG400011436	ID_662	17	0	2.64	4.02	4
PGSC0003DMG400012432	ID_663	17	0	2.84	4.82	4.62
PGSC0003DMG400021315	ID_664	2	0	-4.08	-4.12	-3.11
PGSC0003DMG402017944	ID_665	2	0	-4.77	-4.31	-3.23
Novel01850	ID_666	2	0	-2.46	-2.41	-1.8
PGSC0003DMG400028791	ID_667	2	0	-3.76	-4.38	-3.32
PGSC0003DMG400000003	ID_668	2	0	-3.52	-2.38	-2.06
PGSC0003DMG400027219	ID_669	17	0	3.28	4.69	5.07
PGSC0003DMG400003218	ID_670	2	0	-2.11	-2.92	-3.04
PGSC0003DMG400001719	ID_671	17	0	5.27	5.33	4.12
PGSC0003DMG400023495	ID_672	2	0	-2.48	-2.75	-2.38
PGSC0003DMG402012862	ID_673	17	0	4.21	3.25	3.08
PGSC0003DMG401031052	ID_674	2	0	-1.62	-2.01	-1.96
PGSC0003DMG400003863	ID_675	0	0	-2.78	-4.33	-4.73
PGSC0003DMG400029048	ID_676	17	0	2.46	3.18	3.48
PGSC0003DMG402017090	ID_677	0	0	-3.17	-5.46	-5.59
Novel01970	ID_678	17	0	7.15	7.73	6.23
PGSC0003DMG400006389	ID_679	2	0	-2.25	-3.25	-3.46
PGSC0003DMG401020927	ID_680	2	0	-8.15	-9.24	-6.12
PGSC0003DMG402025083	ID_681	19	0	2.57	3.43	5
PGSC0003DMG400000104	ID_682	2	0	-2.55	-3.17	-3.13
PGSC0003DMG401029709	ID_683	2	0	-3.42	-2.26	-2.36
PGSC0003DMG402024469	ID_684	17	0	6.99	8.62	9.09
PGSC0003DMG400000702	ID_685	2	0	-2.1	-2.72	-2.49
PGSC0003DMG401007406	ID_686	17	0	4.9	5.69	5.45
PGSC0003DMG400007364	ID_687	2	0	-2.01	-2.05	-2.07
Novel00564	ID_688	0	0	-2.01	-3.56	-3.31
PGSC0003DMG400004253	ID_689	17	0	4.46	2.98	3.86
PGSC0003DMG400027188	ID_690	17	0	5.84	4.87	3.95
PGSC0003DMG400011721	ID_691	17	0	3.9	3.86	3.87
PGSC0003DMG402007406	ID_692	17	0	5.56	5.01	3.64
PGSC0003DMG400012712	ID_693	17	0	3.51	3.77	3.45
PGSC0003DMG400031370	ID_694	17	0	3.48	3.82	3.35
Novel02023	ID_695	17	0	3.37	3.19	2.6
Novel02049	ID_696	2	0	-2.66	-2.84	-2.64
PGSC0003DMG400020710	ID_697	17	0	4.29	6.14	6.1
PGSC0003DMG400032106	ID_698	2	0	-2.09	-2.76	-2.79
PGSC0003DMG400029754	ID_699	17	0	5.53	4.82	5.24
PGSC0003DMG400004771	ID_700	2	0	-1.9	-2	-1.93
PGSC0003DMG400019119	ID_701	17	0	4.87	3.28	2.62
Novel01215	ID_702	1	0	-2.22	-2.85	-1.81
PGSC0003DMG400020160	ID_703	17	0	4.57	4.77	5.04
PGSC0003DMG402012803	ID_704	17	0	4.04	5.46	5.64
Novel01320	ID_705	2	0	-1.95	-3	-2.61
PGSC0003DMG400003654	ID_706	2	0	-3.62	-4.14	-3.3
PGSC0003DMG400026904	ID_707	17	0	2.92	3.72	3.18
PGSC0003DMG400029338	ID_708	2	0	-2.63	-2.48	-2.83
PGSC0003DMG400012481	ID_709	17	0	4.74	5.72	4.1
PGSC0003DMG400013485	ID_710	19	0	3.23	5.97	5.92
PGSC0003DMG400003649	ID_711	2	0	-4.39	-4.98	-4.5
PGSC0003DMG400023271	ID_712	2	0	-2.21	-2.67	-2.65
PGSC0003DMG400024476	ID_713	2	0	-3.15	-1.92	-3.13
PGSC0003DMG400023147	ID_714	17	0	4.08	4.93	4.78
PGSC0003DMG400030357	ID_715	2	0	-3.02	-3.44	-3.16
PGSC0003DMG400017246	ID_716	17	0	4.06	3.38	4.29
PGSC0003DMG401010423	ID_717	17	0	2.92	3.18	3.28
PGSC0003DMG400008128	ID_718	2	0	-3.8	-3.87	-3.26
PGSC0003DMG400000644	ID_719	2	0	-3.7	-3.55	-3.47
PGSC0003DMG400024950	ID_720	17	0	3.4	4.09	4.04
PGSC0003DMG400009472	ID_721	17	0	5.22	3.97	3.28
PGSC0003DMG400024572	ID_722	2	0	-3.44	-2.95	-2.14
PGSC0003DMG400023680	ID_723	17	0	4.85	3.94	3.84
PGSC0003DMG400005820	ID_724	2	0	-2.22	-2.47	-2.21
PGSC0003DMG400028098	ID_725	0	0	-7.28	-6.38	-11.52
PGSC0003DMG400033006	ID_726	17	0	5.75	7.4	7.35
PGSC0003DMG402001316	ID_727	17	0	4.46	3.54	3.47
PGSC0003DMG400008404	ID_728	17	0	2.54	3.19	2.67
PGSC0003DMG400016899	ID_729	17	0	3.09	3.24	4.6
PGSC0003DMG400013684	ID_730	17	0	4.81	4.99	7.27
PGSC0003DMG400023647	ID_731	2	0	-3.13	-4.3	-4.48
Novel01512	ID_732	2	0	-2.15	-2.73	-1.99
PGSC0003DMG400019459	ID_733	1	0	-2.25	-4.12	-3.53
PGSC0003DMG400022759	ID_734	17	0	2.61	3.85	3.66
PGSC0003DMG400023518	ID_735	17	0	4.56	6.48	6.13
PGSC0003DMG400007078	ID_736	2	0	-2.56	-3.56	-3.12
Novel00390	ID_737	2	0	-4.17	-3.36	-4.67
PGSC0003DMG400004547	ID_738	1	0	-2.83	-4.17	-2.33
PGSC0003DMG400005298	ID_739	2	0	-3.26	-2.52	-1.91
PGSC0003DMG400014843	ID_740	17	0	2.85	3.6	3.41
PGSC0003DMG400035299	ID_741	17	0	4.58	6.36	6.4
Novel01886	ID_742	2	0	-2.9	-3.3	-2.96
PGSC0003DMG400012290	ID_743	18	0	3.62	5.38	3.95
PGSC0003DMG400003289	ID_744	17	0	3.38	3.18	3.69
PGSC0003DMG400016517	ID_745	2	0	-1.65	-2.24	-2.43
PGSC0003DMG400032818	ID_746	2	0	-1.79	-2.3	-2.22
PGSC0003DMG400012567	ID_747	19	0	3.09	3.52	5.11
PGSC0003DMG400005151	ID_748	0	0	-2.38	-3.35	-3.8
Novel00076	ID_749	1	0	-3.06	-4.12	-2.91
PGSC0003DMG400016709	ID_750	17	0	3.66	3.42	3.39
PGSC0003DMG400023664	ID_751	2	0	-2.31	-3.15	-3.06
PGSC0003DMG400019120	ID_752	17	0	8.09	9.04	8.2
PGSC0003DMG400004509	ID_753	17	0	4.5	5.21	5.39
PGSC0003DMG400018109	ID_754	2	0	-4.23	-2.93	-2.77
Novel00484	ID_755	2	0	-3.05	-3.27	-2.79
Novel00579	ID_756	2	0	-2.24	-1.85	-2.08
PGSC0003DMG400014826	ID_757	2	0	-1.79	-3.04	-2.85
PGSC0003DMG400029773	ID_758	2	0	-2	-1.7	-2.57
Novel03447	ID_759	2	0	-1.68	-2.42	-2.18
Novel02087	ID_760	2	0	-2.3	-3.32	-3.45
PGSC0003DMG400026658	ID_761	17	0	2.45	3.49	3.56
PGSC0003DMG400026001	ID_762	19	0	3.03	5.02	5.71
PGSC0003DMG400000364	ID_763	2	0	-3.75	-4.76	-4.54
PGSC0003DMG400030503	ID_764	17	0	5.11	4.8	4.46
PGSC0003DMG400001277	ID_765	2	0	-7.56	-4.33	-7.56
PGSC0003DMG400014809	ID_766	17	0	3.15	3.58	4.21
PGSC0003DMG400025117	ID_767	17	0	3.65	4	3.38
PGSC0003DMG400025468	ID_768	2	0	-5.89	-6.91	-5.01
PGSC0003DMG400029413	ID_769	2	0	-1.91	-2.71	-2.63
PGSC0003DMG400026801	ID_770	1	0	-1.93	-2.54	-1.7
PGSC0003DMG401015894	ID_771	17	0	4.6	3.94	2.89
Novel01315	ID_772	2	0	-3.03	-3.48	-2.25
PGSC0003DMG400019361	ID_773	2	0	-2.49	-3.82	-3.96
PGSC0003DMG400004572	ID_774	17	0	4.11	5.26	5.24
PGSC0003DMG400001623	ID_775	17	0	5.45	5.2	4.33
PGSC0003DMG400038230	ID_776	19	0	2.61	5.5	7.59
PGSC0003DMG402027116	ID_777	17	0	5.72	9.54	8.8
PGSC0003DMG402031759	ID_778	17	0	3.58	4.57	4.56
PGSC0003DMG400032243	ID_779	0	0	-2.66	-3.2	-5.35
PGSC0003DMG400014325	ID_780	17	0	3.09	3.94	3.21
PGSC0003DMG400014854	ID_781	19	0	3.47	4.94	5.54
PGSC0003DMG400039856	ID_782	17	0	5.72	5.14	7.25
PGSC0003DMG402023951	ID_783	19	0	2.56	5.36	5.61
Novel02473	ID_784	17	0	5.98	7.35	7.43
PGSC0003DMG400011651	ID_785	1	0	-3.2	-6.54	-1.98
PGSC0003DMG400010661	ID_786	17	0	3.34	3.12	2.46
PGSC0003DMG400022388	ID_787	3	0	-4.25	-3.8	-1.78
PGSC0003DMG400012143	ID_788	17	0	5.64	6.03	7.16
PGSC0003DMG400030630	ID_789	17	0	3.05	4.81	4.25
PGSC0003DMG400013633	ID_790	18	0	3.8	6.6	4.85
PGSC0003DMG400031261	ID_791	2	0	-3.06	-3.24	-2.14
PGSC0003DMG400006908	ID_792	17	0	5.48	5.44	5.23
PGSC0003DMG400018651	ID_793	17	0	5.14	3.63	2.8
PGSC0003DMG400016168	ID_794	17	0	4.21	4.35	4.7
PGSC0003DMG400008827	ID_795	17	0	3.73	3.72	3.43
PGSC0003DMG400016451	ID_796	17	0	4.32	5.25	3.67
PGSC0003DMG400016405	ID_797	17	0	4.61	5.59	5.17
Novel01445	ID_798	2	0	-2.9	-3.93	-3.05
PGSC0003DMG400003988	ID_799	17	0	2.69	2.77	2.38
PGSC0003DMG400027156	ID_800	17	0	2.94	3.24	2.96
PGSC0003DMG400024876	ID_801	17	0	3.49	3.71	3.23
PGSC0003DMG400030839	ID_802	17	0	5.26	5.65	4.53
PGSC0003DMG400028535	ID_803	1	0	-7.32	-10.94	-6.59
PGSC0003DMG400019274	ID_804	17	0	4.53	7.03	6.75
PGSC0003DMG400007018	ID_805	17	0	2.5	3.19	2.98
PGSC0003DMG401028122	ID_806	17	0	3.06	3.38	2.68
PGSC0003DMG400030105	ID_807	1	0	-3.34	-4.81	-2.22
PGSC0003DMG400016374	ID_808	2	0	-1.95	-2.37	-2.07
PGSC0003DMG402023626	ID_809	17	0	8.41	10.62	11.65
PGSC0003DMG400019793	ID_810	2	0	-3.41	-3.61	-2.94
Novel02588	ID_811	17	0	3.57	3.78	2.62
PGSC0003DMG400026301	ID_812	17	0	4.63	5.13	4.89
PGSC0003DMG400010140	ID_813	2	0	-2.74	-2.82	-2.34
PGSC0003DMG400004691	ID_814	2	0	-1.98	-2.51	-2.08
PGSC0003DMG400013235	ID_815	17	0	4.58	3.38	3.68
PGSC0003DMG400024968	ID_816	2	0	-2.17	-2.31	-1.76
PGSC0003DMG400009565	ID_817	2	0	-3.13	-3.28	-2.76
PGSC0003DMG400020992	ID_818	2	0	-2.21	-2.73	-1.77
Novel00580	ID_819	2	0	-2.16	-2.77	-1.98
PGSC0003DMG400027634	ID_820	17	0	4.49	4.72	4.41
PGSC0003DMG400017561	ID_821	19	0	2.83	4.12	4.84
PGSC0003DMG400033083	ID_822	0	0	-2.7	-4.91	-5.85
PGSC0003DMG400009547	ID_823	2	0	-2.3	-3.02	-2.16
PGSC0003DMG401030517	ID_824	17	0	5.49	7.73	6.47
Novel01696	ID_825	17	0	5.76	4.77	5.13
PGSC0003DMG400013982	ID_826	17	0	3.91	3.96	3.27
PGSC0003DMG400030033	ID_827	17	0	6.11	5.81	5.96
PGSC0003DMG400011369	ID_828	19	0	2.71	3.98	5.04
PGSC0003DMG402005942	ID_829	17	0	5.51	4.95	5.38
PGSC0003DMG400033058	ID_830	17	0	2.9	3.46	2.98
PGSC0003DMG400000779	ID_831	19	0	2.56	6.02	7.38
Novel00106	ID_832	2	0	-4.75	-5.81	-5.49
PGSC0003DMG400030551	ID_833	18	0	3.56	5.31	3.42
PGSC0003DMG400011197	ID_834	2	0	-4.72	-4.3	-6.1
PGSC0003DMG401008726	ID_835	2	0	-3.29	-3.33	-1.8
PGSC0003DMG400013469	ID_836	17	0	4.68	4.92	4.4
PGSC0003DMG400014104	ID_837	0	0	-2.8	-4.95	-5.26
PGSC0003DMG400030432	ID_838	18	0	3.93	5.78	4.38
PGSC0003DMG400021542	ID_839	17	0	4.79	4.66	5.25
PGSC0003DMG400016401	ID_840	17	0	3.8	3.75	3.91
PGSC0003DMG400005498	ID_841	17	0	5.67	5.49	4.85
PGSC0003DMG400018700	ID_842	18	0	4.34	5.84	4.08
PGSC0003DMG400017198	ID_843	17	0	5.32	3.68	3.67
PGSC0003DMG400020292	ID_844	17	0	3.29	3.81	3.66
PGSC0003DMG400016908	ID_845	17	0	3.87	4.11	3.56
PGSC0003DMG402021462	ID_846	2	0	-2.84	-2.05	-2.05
PGSC0003DMG400025431	ID_847	2	0	-2.16	-2.3	-2.05
PGSC0003DMG400018361	ID_848	17	0	4.18	3.86	3.19
PGSC0003DMG400031137	ID_849	2	0	-1.79	-1.64	-2.26
Novel02247	ID_850	2	0	-5.23	-4.18	-3.56
PGSC0003DMG400011128	ID_851	2	0	-1.86	-2.58	-1.91
PGSC0003DMG400021911	ID_852	17	0	3.38	3.52	2.88
PGSC0003DMG400023144	ID_853	17	0	3.53	4.05	3.35
PGSC0003DMG400021116	ID_854	17	0	5.04	5.73	5.2
Novel00793	ID_855	2	0	-1.98	-2.98	-3.04
PGSC0003DMG400014173	ID_856	17	0	3.51	5.11	4.13
PGSC0003DMG400027963	ID_857	2	0	-6.87	-4.02	-4.97
PGSC0003DMG402026272	ID_858	17	0	3.11	2.9	2.69
PGSC0003DMG400017730	ID_859	2	0	-3.57	-3.1	-2.9
PGSC0003DMG400014600	ID_860	17	0	4.45	6.89	7.04
Novel00642	ID_861	17	0	10.5	11.13	9.92
PGSC0003DMG400022494	ID_862	1	0	-2.2	-2.97	-2.11
PGSC0003DMG400023570	ID_863	19	0	3.51	5.09	6.98
PGSC0003DMG400003416	ID_864	2	0	-3.94	-4.18	-4.5
PGSC0003DMG400008042	ID_865	2	0	-6.09	-4.05	-5.09
PGSC0003DMG400000046	ID_866	17	0	4.72	5.14	4.61
PGSC0003DMG400027052	ID_867	17	0	3.55	3.7	4.29
PGSC0003DMG400027130	ID_868	2	0	-4.22	-2.82	-2.26
PGSC0003DMG400007341	ID_869	17	0	3.59	3.79	3.78
PGSC0003DMG400012626	ID_870	17	0	3.4	4.01	4.59
PGSC0003DMG401030822	ID_871	17	0	8.09	6.61	6.5
PGSC0003DMG400008502	ID_872	2	0	-1.63	-2.11	-2.02
PGSC0003DMG400019034	ID_873	1	0	-3.02	-5.26	-3.19
Novel00717	ID_874	1	0	-1.78	-2.79	-1.66
PGSC0003DMG400010149	ID_875	17	0	4.97	6.14	5.43
PGSC0003DMG400011036	ID_876	17	0	4.58	3.67	3.64
PGSC0003DMG400033096	ID_877	4	0	-9.27	-4.8	-9.27
PGSC0003DMG400020451	ID_878	1	0	-2.5	-3.54	-2.46
Novel03384	ID_879	1	0	-2.68	-3.63	-2.33
Novel02939	ID_880	1	0	-1.62	-2.77	-2.02
PGSC0003DMG400006237	ID_881	19	0	4.05	7.39	6.73
PGSC0003DMG400012414	ID_882	2	0	-3.7	-4.39	-4.88
PGSC0003DMG400022402	ID_883	17	0	5.33	2.62	3.83
PGSC0003DMG400019258	ID_884	2	0	-2.78	-3.94	-3.9
PGSC0003DMG400032498	ID_885	17	0	5.85	4.4	3.03
PGSC0003DMG400028675	ID_886	17	0	3.99	3.98	3.69
Novel00679	ID_887	2	0	-2.29	-2.6	-3.22
PGSC0003DMG400024664	ID_888	17	0	4.44	6.3	5.45
PGSC0003DMG400015405	ID_889	17	0	2.65	3.35	3.12
PGSC0003DMG400020431	ID_890	17	0	4.32	3.2	4.85
PGSC0003DMG400029264	ID_891	17	0	3.27	4.39	4.56
Novel02487	ID_892	2	0	-2.72	-3.84	-3.38
PGSC0003DMG400026513	ID_893	2	0	-1.7	-2.18	-2.12
PGSC0003DMG400033637	ID_894	17	0	2.97	2.91	2.85
PGSC0003DMG400016891	ID_895	17	0	5.01	4.62	4.28
PGSC0003DMG400012038	ID_896	2	0	-3.65	-2.77	-2.07
PGSC0003DMG400030121	ID_897	14	0	5.28	2.8	2.43
PGSC0003DMG400025093	ID_898	2	0	-2.31	-3.02	-3.03
PGSC0003DMG400010076	ID_899	19	0	2.53	5	4.81
PGSC0003DMG400031518	ID_900	2	0	-3.47	-3.22	-4.17
PGSC0003DMG400029305	ID_901	2	0	-2.82	-2.52	-2.17
PGSC0003DMG400003546	ID_902	19	0	3.07	3.85	4.78
PGSC0003DMG400000778	ID_903	17	0	9.73	11.41	13.82
PGSC0003DMG400027937	ID_904	17	0	3.38	4.39	3.06
PGSC0003DMG400005586	ID_905	2	0	-2.97	-2.56	-1.97
PGSC0003DMG400033134	ID_906	2	0	-3.01	-3.53	-3.27
PGSC0003DMG401021462	ID_907	2	0	-2.36	-1.78	-1.82
PGSC0003DMG400017152	ID_908	19	0	4.82	6.44	8.34
PGSC0003DMG400027715	ID_909	1	0	-2.03	-2.68	-1.8
PGSC0003DMG400028505	ID_910	2	0	-4.68	-6.1	-4.63
PGSC0003DMG400024120	ID_911	17	0	7.21	5.87	6.07
PGSC0003DMG400001066	ID_912	17	0	4.99	3.36	2.74
Novel02913	ID_913	2	0	-2.26	-1.79	-2.18
Novel02433	ID_914	3	0	-7.7	-9.88	-3.38
PGSC0003DMG400004276	ID_915	2	0	-1.92	-2.7	-2.41
PGSC0003DMG400018408	ID_916	2	0	-3.23	-3.86	-2.71
PGSC0003DMG400021128	ID_917	17	0	5.12	2.73	2.97
PGSC0003DMG400029690	ID_918	17	0	4.49	4.87	3.53
PGSC0003DMG400005737	ID_919	18	0	3.43	5.28	3.92
Novel02519	ID_920	2	0	-3.24	-3.05	-2.59
PGSC0003DMG402024352	ID_921	2	0	-2.01	-2.07	-2.24
Novel00576	ID_922	2	0	-3.45	-3.38	-2.5
PGSC0003DMG400007801	ID_923	19	0	2.67	6.13	7.98
PGSC0003DMG400031761	ID_924	2	0	-3	-3.98	-3.41
Novel02986	ID_925	2	0	-5.1	-5.06	-3.95
PGSC0003DMG400029187	ID_926	1	0	-2.28	-3.81	-2.84
PGSC0003DMG400003155	ID_927	17	0	4.87	5.41	4.19
PGSC0003DMG400011251	ID_928	16	0	6	4.26	2.57
PGSC0003DMG400032259	ID_929	17	0	4.8	6.82	6.16
PGSC0003DMG400014442	ID_930	19	0	3.27	4.91	6.02
Novel03096	ID_931	2	0	-3.78	-3.86	-2.3
PGSC0003DMG400032162	ID_932	2	0	-3.88	-1.85	-2.65
PGSC0003DMG400022013	ID_933	17	0	4.67	4.8	4.77
PGSC0003DMG400017349	ID_934	19	0	2.49	5.04	5.13
PGSC0003DMG400018637	ID_935	17	0	3	3.49	3.62
PGSC0003DMG400027943	ID_936	2	0	-3.98	-3.58	-2.73
PGSC0003DMG400018877	ID_937	17	0	2.97	2.73	2.6
PGSC0003DMG400032510	ID_938	17	0	5.19	4.46	4.09
Novel00085	ID_939	2	0	-2.54	-2.47	-1.99
PGSC0003DMG400012910	ID_940	17	0	2.56	3.18	3.47
PGSC0003DMG400030824	ID_941	17	0	3.63	4.42	5.32
PGSC0003DMG400001598	ID_942	2	0	-3.87	-3.32	-3
PGSC0003DMG400009823	ID_943	17	0	4.64	6.01	6.25
PGSC0003DMG400026100	ID_944	2	0	-2.04	-2.13	-2.51
PGSC0003DMG400012288	ID_945	19	0	2.67	6.31	7.02
PGSC0003DMG400011837	ID_946	18	0	4.19	7.28	5.27
PGSC0003DMG400015667	ID_947	17	0	5.1	4.11	4.11
Novel02732	ID_948	19	0	2.8	4.58	5.06
PGSC0003DMG400028407	ID_949	1	0	-1.98	-2.88	-1.97
PGSC0003DMG400017808	ID_950	2	0	-2.48	-2.53	-2.38
PGSC0003DMG401023991	ID_951	17	0	4.8	4.01	4.05
PGSC0003DMG401017944	ID_952	2	0	-2.49	-2.2	-1.81
PGSC0003DMG400024271	ID_953	17	0	2.7	3.07	2.49
PGSC0003DMG403005720	ID_954	19	0	2.75	3.28	4.53
PGSC0003DMG400002561	ID_955	5	0	-4.08	-1.88	-1.71
PGSC0003DMG400030593	ID_956	17	0	6.77	5.24	5.38
PGSC0003DMG400018353	ID_957	19	0	2.96	5.99	5.65
PGSC0003DMG400025502	ID_958	2	0	-3.19	-3.67	-3.75
PGSC0003DMG400018732	ID_959	2	0	-1.7	-2.89	-2.64
PGSC0003DMG400013852	ID_960	2	0	-4.02	-2.78	-2.37
PGSC0003DMG400012579	ID_961	2	0	-2.04	-2.22	-2.55
PGSC0003DMG400025169	ID_962	2	0	-2.49	-3.03	-2.35
PGSC0003DMG400027878	ID_963	2	0	-1.87	-2.37	-2.57
PGSC0003DMG400032227	ID_964	17	0	4.71	3.35	2.47
Novel00607	ID_965	2	0	-2.18	-3.27	-2.83
Novel01971	ID_966	17	0	5.63	4.84	2.82
PGSC0003DMG400001865	ID_967	17	0	4.76	5.02	5.26
PGSC0003DMG400013662	ID_968	2	0	-1.89	-2.49	-2
PGSC0003DMG400009985	ID_969	17	0	4.53	5.17	4.53
Novel01554	ID_970	2	0	-3.14	-2.95	-2.71
PGSC0003DMG401016112	ID_971	17	0	7.39	9	10.52
Novel01453	ID_972	17	0	3.74	4	4.85
PGSC0003DMG400001480	ID_973	2	0	-6.09	-5.64	-3.47
PGSC0003DMG400020267	ID_974	2	0	-3.12	-2.16	-2.16
PGSC0003DMG403025785	ID_975	2	0	-2.37	-2.62	-2.32
PGSC0003DMG400016747	ID_976	2	0	-6.79	-3.7	-5.54
PGSC0003DMG400030546	ID_977	17	0	3.99	5.24	5.35
PGSC0003DMG400032233	ID_978	19	0	3.51	4.89	5.74
PGSC0003DMG401029567	ID_979	2	0	-2.39	-3.38	-3.71
PGSC0003DMG400010022	ID_980	17	0	4.98	5.25	4.41
PGSC0003DMG400011640	ID_981	17	0	5.4	5.03	4.02
PGSC0003DMG400024502	ID_982	2	0	-2.4	-2.59	-2.06
PGSC0003DMG400018331	ID_983	17	0	4.61	5.55	4.4
Novel01624	ID_984	2	0	-2.25	-1.95	-2.45
PGSC0003DMG400028816	ID_985	19	0	2.78	5.46	7.05
PGSC0003DMG400027283	ID_986	17	0	5.27	4.14	3.91
PGSC0003DMG400004398	ID_987	2	0	-2.27	-2.24	-1.88
Novel00007	ID_988	7	0	-2.22	-5.86	-5.76
Novel01700	ID_989	2	0	-2.07	-2.72	-1.95
PGSC0003DMG400024146	ID_990	1	0	-2.26	-4.58	-3.53
PGSC0003DMG400014372	ID_991	2	0	-2.25	-2.4	-2.87
PGSC0003DMG401007955	ID_992	17	0	3.92	3.8	4.26
PGSC0003DMG400007302	ID_993	2	0	-2.86	-2.8	-2.88
PGSC0003DMG400025932	ID_994	18	0	2.89	4.31	2.97
PGSC0003DMG400025400	ID_995	17	0	5.31	5.79	5.55
PGSC0003DMG400014303	ID_996	17	0	3.88	4.2	3.84
PGSC0003DMG400003702	ID_997	17	0	5.99	5.07	4.7
Novel00090	ID_998	1	0	-5.74	-10.4	-7.25
PGSC0003DMG400017331	ID_999	17	0	4.07	4.98	5.77
PGSC0003DMG400026855	ID_1000	19	0	3.73	4.15	6.23
PGSC0003DMG400018916	ID_1001	17	0	4.55	4.29	5.32
PGSC0003DMG400030948	ID_1002	2	0	-3.2	-2.69	-1.8
PGSC0003DMG400009080	ID_1003	17	0	6.75	7.03	7.19
PGSC0003DMG400030131	ID_1004	17	0	3.51	3.85	4.49
PGSC0003DMG400007137	ID_1005	17	0	2.96	4.09	3.73
Novel03376	ID_1006	2	0	-4.64	-3.87	-3.11
PGSC0003DMG400025862	ID_1007	17	0	3.51	3.62	2.95
PGSC0003DMG401031202	ID_1008	2	0	-1.82	-2.97	-2.73
PGSC0003DMG400017584	ID_1009	17	0	3.78	4.38	3.08
PGSC0003DMG400019245	ID_1010	17	0	4.67	2.88	2.89
PGSC0003DMG400024630	ID_1011	2	0	-3.52	-1.91	-3.17
PGSC0003DMG400027072	ID_1012	2	0	-2.19	-2.18	-2.46
PGSC0003DMG400006462	ID_1013	17	0	4.46	4.88	6.23
PGSC0003DMG400033146	ID_1014	2	0	-5.19	-5.55	-4.2
PGSC0003DMG400023850	ID_1015	17	0	4.53	4.02	4.49
PGSC0003DMG400030468	ID_1016	2	0	-2.52	-2.25	-2.33
Novel00646	ID_1017	2	0	-3.05	-1.8	-2.83
Novel00043	ID_1018	2	0	-2.42	-3.94	-3.33
Novel00099	ID_1019	2	0	-2.51	-3.38	-3.16
PGSC0003DMG400016478	ID_1020	17	0	3.56	5	5.21
PGSC0003DMG400001455	ID_1021	19	0	3.68	6.16	6.28
PGSC0003DMG400007343	ID_1022	17	0	5.18	2.78	2.99
PGSC0003DMG400013879	ID_1023	17	0	4.95	4.5	3.56
PGSC0003DMG400024967	ID_1024	19	0	2.8	2.98	4.83
PGSC0003DMG404008678	ID_1025	2	0	-1.68	-2.53	-2.62
PGSC0003DMG400021270	ID_1026	2	0	-1.96	-2.55	-1.81
PGSC0003DMG402005720	ID_1027	2	0	-2.13	-3.21	-2.59
PGSC0003DMG400009040	ID_1028	18	0	4.12	6.81	4.85
PGSC0003DMG400031811	ID_1029	17	0	3.17	4	3.8
PGSC0003DMG400026381	ID_1030	17	0	4.82	6.24	5.26
PGSC0003DMG400027019	ID_1031	1	0	-3.75	-7.42	-5.84
PGSC0003DMG400019447	ID_1032	1	0	-3.07	-4.4	-2.33
PGSC0003DMG400010231	ID_1033	19	0	3.21	5.33	5.85
PGSC0003DMG400003655	ID_1034	17	0	4.99	3.96	3.01
PGSC0003DMG400025707	ID_1035	2	0	-1.63	-2.12	-2.25
PGSC0003DMG400014162	ID_1036	2	0	-3.97	-5.11	-5.62
PGSC0003DMG400030882	ID_1037	17	0	4.22	3.22	2.54
PGSC0003DMG400002518	ID_1038	17	0	4.25	4.88	4.94
Novel02934	ID_1039	2	0	-3.66	-4.69	-4.34
PGSC0003DMG400008878	ID_1040	17	0	3.1	2.69	2.67
PGSC0003DMG400023747	ID_1041	2	0	-2.36	-2.32	-2.06
PGSC0003DMG400008749	ID_1042	2	0	-3.33	-3.85	-4.79
PGSC0003DMG400032250	ID_1043	17	0	5.05	4.88	4.32
PGSC0003DMG400012813	ID_1044	17	0	3.17	3.45	3.72
PGSC0003DMG400020424	ID_1045	1	0	-1.72	-2.58	-1.95
PGSC0003DMG400001448	ID_1046	17	0	4.01	4.09	4.15
PGSC0003DMG400013659	ID_1047	1	0	-3.3	-4.65	-3.36
PGSC0003DMG400000060	ID_1048	17	0	6.35	8.96	7.11
PGSC0003DMG400006862	ID_1049	17	0	6.84	9.57	9.5
PGSC0003DMG400002613	ID_1050	17	0	4.32	3.38	3.3
PGSC0003DMG401012679	ID_1051	17	0	4.79	2.93	3.5
Novel03354	ID_1052	2	0	-2.28	-3.05	-2.34
PGSC0003DMG400016126	ID_1053	17	0	2.78	3.29	2.43
PGSC0003DMG400027733	ID_1054	0	0	-1.69	-2.59	-2.77
PGSC0003DMG400033099	ID_1055	17	0	3.78	3.88	3.84
PGSC0003DMG400002085	ID_1056	19	0	2.94	4.27	5.03
PGSC0003DMG400012966	ID_1057	17	0	3.47	4.55	4.16
PGSC0003DMG400024309	ID_1058	18	0	3.71	6.93	5.43
Novel03026	ID_1059	2	0	-1.72	-1.98	-1.95
PGSC0003DMG400003376	ID_1060	17	0	5.25	5.71	5.58
PGSC0003DMG400014152	ID_1061	17	0	4.16	3.35	3.15
Novel01987	ID_1062	1	0	-1.82	-3.12	-1.83
PGSC0003DMG400007094	ID_1063	2	0	-1.69	-1.98	-1.98
Novel01708	ID_1064	1	0	-4.72	-7.2	-5.24
PGSC0003DMG400023979	ID_1065	2	0	-4.71	-2.91	-2.43
PGSC0003DMG400005629	ID_1066	16	0	4.71	4.53	2.43
PGSC0003DMG400003495	ID_1067	2	0	-4.35	-3.01	-2.18
PGSC0003DMG400022677	ID_1068	16	0	5.67	4.29	2.38
PGSC0003DMG400015523	ID_1069	19	0	3.5	4.12	7.62
PGSC0003DMG400007708	ID_1070	2	0	-3.13	-3.05	-2.77
PGSC0003DMG400007672	ID_1071	17	0	3.5	4.05	3.14
PGSC0003DMG400010072	ID_1072	17	0	5.65	4.06	3.37
PGSC0003DMG400026141	ID_1073	1	0	-5.52	-11.1	-4.67
PGSC0003DMG400017100	ID_1074	17	0	4.1	5.15	4.34
PGSC0003DMG400007338	ID_1075	1	0	-5.03	-6.12	-2.58
PGSC0003DMG400015190	ID_1076	17	0	3.6	2.61	2.49
PGSC0003DMG400025063	ID_1077	17	0	5.17	5.81	3.59
PGSC0003DMG400023547	ID_1078	17	0	5.98	7.65	7.25
PGSC0003DMG400023576	ID_1079	17	0	3.87	3.51	3.14
PGSC0003DMG400004795	ID_1080	17	0	5.7	3.04	3.25
PGSC0003DMG402023991	ID_1081	17	0	3.03	3.9	4.08
PGSC0003DMG400001498	ID_1082	2	0	-5.55	-5.03	-3.91
PGSC0003DMG400019935	ID_1083	2	0	-1.99	-2.75	-2.09
PGSC0003DMG400001371	ID_1084	2	0	-4.62	-3.74	-2.59
PGSC0003DMG400000640	ID_1085	17	0	4.28	4.23	3.56
PGSC0003DMG402019696	ID_1086	2	0	-2.27	-2.61	-1.94
PGSC0003DMG401010883	ID_1087	2	0	-4.51	-3.26	-5.63
PGSC0003DMG400003916	ID_1088	17	0	3.75	3.33	3.07
PGSC0003DMG400016548	ID_1089	2	0	-2.25	-3.15	-2.81
PGSC0003DMG402002919	ID_1090	1	0	-2.15	-2.79	-1.66
PGSC0003DMG400029229	ID_1091	2	0	-2.25	-2.55	-1.95
PGSC0003DMG400008724	ID_1092	17	0	5.31	6	5.31
Novel01832	ID_1093	2	0	-2.65	-1.64	-2.29
PGSC0003DMG400016218	ID_1094	2	0	-1.99	-2.08	-1.84
PGSC0003DMG400022131	ID_1095	19	0	3.05	5.56	5.86
PGSC0003DMG400026300	ID_1096	17	0	4.51	6.2	6.26
PGSC0003DMG400009004	ID_1097	17	0	3.98	3.7	2.99
PGSC0003DMG400009825	ID_1098	17	0	4.47	6.07	6.04
PGSC0003DMG400030918	ID_1099	17	0	5.14	4.33	2.78
PGSC0003DMG400028267	ID_1100	17	0	3.11	3.06	4.12
Novel02466	ID_1101	2	0	-1.89	-2.37	-1.66
PGSC0003DMG400019671	ID_1102	1	0	-3.16	-4.62	-3.46
Novel01119	ID_1103	2	0	-2.18	-2.98	-2.61
PGSC0003DMG400008402	ID_1104	2	0	-1.56	-2.32	-2.16
Novel03069	ID_1105	17	0	4.24	3.5	2.6
PGSC0003DMG400002190	ID_1106	18	0	4.35	6.03	4.38
PGSC0003DMG400029806	ID_1107	2	0	-3.05	-4.61	-4.5
PGSC0003DMG400002789	ID_1108	17	0	4.34	4.66	3
PGSC0003DMG400007017	ID_1109	17	0	3.31	3.72	3.8
PGSC0003DMG400003858	ID_1110	2	0	-2.53	-2.57	-2.87
PGSC0003DMG400007228	ID_1111	2	0	-2.56	-2.84	-2.94
PGSC0003DMG400007752	ID_1112	1	0	-2.06	-2.95	-2.19
PGSC0003DMG400001228	ID_1113	17	0	3.14	2.74	2.66
PGSC0003DMG400009011	ID_1114	19	0	3.57	5.29	5.96
PGSC0003DMG400009544	ID_1115	2	0	-3.64	-4.53	-3.53
PGSC0003DMG400001419	ID_1116	17	0	3.66	3.17	2.97
PGSC0003DMG400012950	ID_1117	2	0	-2.07	-2.7	-2.84
PGSC0003DMG400029022	ID_1118	17	0	2.84	2.95	2.98
PGSC0003DMG400007024	ID_1119	2	0	-2.36	-2.06	-2.25
PGSC0003DMG400017926	ID_1120	2	0	-3.69	-3.77	-2.65
PGSC0003DMG400026854	ID_1121	17	0	4.54	4.68	6.59
PGSC0003DMG400026945	ID_1122	17	0	5.21	4.85	3.61
PGSC0003DMG401020908	ID_1123	17	0	4.86	5.37	5.31
PGSC0003DMG400010131	ID_1124	17	0	4.22	5.93	5.15
PGSC0003DMG400024998	ID_1125	17	0	5.72	3.45	2.67
Novel01474	ID_1126	1	0	-1.89	-3.23	-2.5
PGSC0003DMG402029709	ID_1127	2	0	-3.52	-2.48	-3.76
PGSC0003DMG400021864	ID_1128	0	0	-2.78	-3.45	-4.45
PGSC0003DMG401029805	ID_1129	2	0	-4.19	-4.75	-3.91
PGSC0003DMG400012640	ID_1130	19	0	2.92	5.89	7
PGSC0003DMG400029074	ID_1131	17	0	3.75	4.51	4.44
PGSC0003DMG400018276	ID_1132	17	0	2.94	2.97	2.8
PGSC0003DMG400032124	ID_1133	17	0	4.66	5.27	4.89
PGSC0003DMG400019362	ID_1134	2	0	-2.01	-2.69	-2.74
PGSC0003DMG400024016	ID_1135	17	0	4.48	4.8	4.69
PGSC0003DMG400025984	ID_1136	2	0	-2.21	-2.74	-2.59
PGSC0003DMG402006288	ID_1137	2	0	-2.88	-2.28	-2.63
Novel00791	ID_1138	2	0	-2.65	-3.39	-2.55
Novel02681	ID_1139	2	0	-2.9	-2.72	-3.1
PGSC0003DMG400009703	ID_1140	17	0	5.3	6.25	5.43
PGSC0003DMG400026528	ID_1141	17	0	3.14	3.6	4.04
PGSC0003DMG402015175	ID_1142	2	0	-3.33	-4.47	-4.77
PGSC0003DMG400008311	ID_1143	17	0	2.91	4.19	4.37
PGSC0003DMG400020564	ID_1144	16	0	5.66	3.89	2.56
PGSC0003DMG400004011	ID_1145	17	0	4.11	2.77	2.94
PGSC0003DMG400012110	ID_1146	2	0	-3.81	-4.33	-3.31
PGSC0003DMG400015053	ID_1147	2	0	-2.4	-2.28	-1.98
PGSC0003DMG400027101	ID_1148	2	0	-4.67	-5.66	-4.08
PGSC0003DMG400001624	ID_1149	17	0	4.16	4.89	4.53
PGSC0003DMG400002309	ID_1150	17	0	3.36	3.98	3.63
Novel01858	ID_1151	1	0	-4.5	-7.2	-3.21
PGSC0003DMG400024428	ID_1152	0	0	-3.64	-4.85	-6.93
PGSC0003DMG400000404	ID_1153	17	0	2.61	2.61	2.44
Novel03499	ID_1154	1	0	-1.89	-2.78	-2.1
PGSC0003DMG400021726	ID_1155	2	0	-2.63	-1.69	-2.72
PGSC0003DMG400004660	ID_1156	17	0	4.9	6.39	6.87
Novel02668	ID_1157	17	0	3.5	4.37	4.18
PGSC0003DMG400021877	ID_1158	2	0	-5.51	-7.26	-5.04
PGSC0003DMG400011266	ID_1159	17	0	4.26	5.26	5.91
PGSC0003DMG400001854	ID_1160	17	0	5.13	4.53	4.43
PGSC0003DMG400002921	ID_1161	17	0	4.01	4.39	4.32
PGSC0003DMG400007233	ID_1162	17	0	4.99	3.66	2.76
Novel00948	ID_1163	2	0	-5.64	-4.45	-5.04
PGSC0003DMG400029109	ID_1164	5	0	-5.25	-2.24	-1.78
PGSC0003DMG400020315	ID_1165	19	0	2.73	4.92	6.03
Novel02536	ID_1166	2	0	-3.85	-4.03	-2.94
PGSC0003DMG402020132	ID_1167	17	0	5.31	4.98	4.32
PGSC0003DMG400018131	ID_1168	17	0	4.88	4.12	4.08
PGSC0003DMG400012413	ID_1169	2	0	-2.87	-2.91	-2.52
PGSC0003DMG400031314	ID_1170	2	0	-1.86	-2.35	-1.78
PGSC0003DMG400003509	ID_1171	17	0	4.77	4.78	3.8
PGSC0003DMG400003202	ID_1172	0	0	-1.72	-4.2	-5.57
PGSC0003DMG400023067	ID_1173	1	0	-1.65	-2.79	-1.92
PGSC0003DMG400009928	ID_1174	2	0	-2.88	-2.68	-1.7
Novel00725	ID_1175	2	0	-2.54	-3.16	-2.39
PGSC0003DMG400008669	ID_1176	5	0	-4.7	-2.66	-1.96
PGSC0003DMG400026455	ID_1177	2	0	-3.36	-4	-3.16
Novel00765	ID_1178	2	0	-2.16	-2.6	-2.88
PGSC0003DMG400034487	ID_1179	2	0	-2.42	-2.7	-2.91
PGSC0003DMG400029263	ID_1180	17	0	3.09	4.2	4.24
Novel00641	ID_1181	17	0	4.65	5.61	3.98
PGSC0003DMG400043788	ID_1182	2	0	-2.79	-4.59	-4.04
Novel02064	ID_1183	2	0	-2.73	-2.7	-2.41
PGSC0003DMG402025438	ID_1184	19	0	3.09	5.15	5.2
PGSC0003DMG400022399	ID_1185	17	0	5.03	4.56	3.82
Novel00351	ID_1186	17	0	4.19	5.2	4.96
Novel00552	ID_1187	2	0	-3.83	-4.15	-2.77
PGSC0003DMG400017976	ID_1188	17	0	4.26	4.07	3.64
PGSC0003DMG400014982	ID_1189	1	0	-2.52	-3.07	-1.77
PGSC0003DMG400022063	ID_1190	17	0	5.52	5.02	4.62
PGSC0003DMG400001823	ID_1191	17	0	6.4	5.61	6.43
Novel01037	ID_1192	1	0	-2.17	-3.1	-2.08
PGSC0003DMG400010148	ID_1193	2	0	-1.93	-2.72	-2.65
PGSC0003DMG400006448	ID_1194	17	0	6.79	8.93	10.16
PGSC0003DMG400002479	ID_1195	2	0	-4.16	-2.82	-1.88
PGSC0003DMG400028094	ID_1196	2	0	-5.07	-7.61	-6.24
PGSC0003DMG400024300	ID_1197	17	0	2.89	3.05	2.77
Novel02459	ID_1198	2	0	-2.69	-3.2	-3.22
PGSC0003DMG400031269	ID_1199	2	0	-2.72	-3.11	-2.08
PGSC0003DMG400025137	ID_1200	17	0	3.03	2.65	2.5
Novel02153	ID_1201	17	0	4.09	4	3.75
PGSC0003DMG400020920	ID_1202	2	0	-6.11	-6.11	-4.3
PGSC0003DMG400020217	ID_1203	17	0	8.18	8.72	11.1
PGSC0003DMG400008936	ID_1204	17	0	5.26	3.58	3.16
PGSC0003DMG400018942	ID_1205	2	0	-2.89	-4.19	-4.23
PGSC0003DMG400007124	ID_1206	2	0	-2.74	-1.74	-1.88
PGSC0003DMG400027149	ID_1207	17	0	3.9	3.03	3.2
PGSC0003DMG400013298	ID_1208	17	0	5.58	6.98	5.59
PGSC0003DMG400015477	ID_1209	17	0	4.11	5.46	4.52
PGSC0003DMG400014560	ID_1210	17	0	5.25	4.12	4.67
PGSC0003DMG400012587	ID_1211	2	0	-2.82	-3.08	-2.58
Novel00299	ID_1212	2	0	-2.69	-3.09	-3.06
PGSC0003DMG400017309	ID_1213	17	0	5.78	5.55	5.57
Novel01690	ID_1214	17	0	4.44	5.14	4.57
PGSC0003DMG400015213	ID_1215	17	0	3.72	3.12	3.54
PGSC0003DMG400021721	ID_1216	0	0	-3.87	-6.28	-9.91
PGSC0003DMG400017756	ID_1217	17	0	4.63	3.84	4.5
PGSC0003DMG400026544	ID_1218	2	0	-2.83	-3.34	-3.4
PGSC0003DMG400024344	ID_1219	19	0	4.28	6.67	7.28
PGSC0003DMG400016503	ID_1220	17	0	4.68	4.32	3.24
PGSC0003DMG402020908	ID_1221	17	0	3.63	4.02	4.25
Novel03175	ID_1222	2	0	-2.7	-2.93	-2.29
PGSC0003DMG400033596	ID_1223	2	0	-1.84	-2.9	-2.88
PGSC0003DMG400021990	ID_1224	2	0	-1.91	-1.86	-2.5
PGSC0003DMG400030082	ID_1225	17	0	4.98	3.93	4.58
PGSC0003DMG400008553	ID_1226	17	0	4.58	5.09	4.57
PGSC0003DMG400009822	ID_1227	17	0	4.77	6.25	5.93
PGSC0003DMG400014295	ID_1228	19	0	4.9	7.26	9.65
PGSC0003DMG400022488	ID_1229	2	0	-2.6	-2.1	-1.96
PGSC0003DMG400004897	ID_1230	2	0	-4.95	-7.04	-5.48
PGSC0003DMG400006022	ID_1231	17	0	4.7	4.41	4.39
Novel03422	ID_1232	2	0	-2.03	-3.02	-2.62
PGSC0003DMG400024778	ID_1233	2	0	-3.17	-3.19	-2.83
PGSC0003DMG400013436	ID_1234	18	0	3.46	6.52	5.48
Novel03166	ID_1235	1	0	-2.43	-4.1	-2.98
PGSC0003DMG400012137	ID_1236	5	0	-10.26	-2.84	-2.52
PGSC0003DMG400012774	ID_1237	17	0	5.51	7.68	8.6
Novel02039	ID_1238	2	0	-2.52	-3.04	-2.87
PGSC0003DMG400016842	ID_1239	2	0	-3.57	-4.77	-4.97
PGSC0003DMG400000785	ID_1240	0	0	-1.58	-2.65	-2.68
Novel01797	ID_1241	2	0	-2.02	-2.45	-2.51
PGSC0003DMG400024763	ID_1242	17	0	3.82	5.28	5.27
PGSC0003DMG400019032	ID_1243	2	0	-2.37	-2.53	-2.52
PGSC0003DMG400005468	ID_1244	17	0	4.62	4.14	4.81
PGSC0003DMG400020659	ID_1245	0	0	-2.2	-3.21	-3.76
PGSC0003DMG400023681	ID_1246	2	0	-3.2	-2.95	-2.53
PGSC0003DMG400027601	ID_1247	2	0	-4.32	-3.6	-3.52

## Sheet: all_profile_D6
ID	SPOT	Profile	D0h_group_fpkm	D4h_group_fpkm	D12h_group_fpkm	D24h_group_fpkm
PGSC0003DMG400024356	ID_0	2	0	-2.17	-2.73	-2.52
PGSC0003DMG400023975	ID_1	17	0	4.02	4.2	2.62
Novel02063	ID_2	2	0	-4.51	-4.22	-3.44
PGSC0003DMG400007131	ID_3	2	0	-2.6	-2.23	-2.1
PGSC0003DMG403008663	ID_4	2	0	-2.99	-2.18	-2.45
PGSC0003DMG400023458	ID_5	17	0	4.11	4.6	4.43
PGSC0003DMG400002690	ID_6	17	0	3.75	3.83	3.14
PGSC0003DMG400025171	ID_7	17	0	2.96	3.58	3.07
PGSC0003DMG402020927	ID_8	2	0	-9.73	-9.73	-9.73
PGSC0003DMG400018922	ID_9	17	0	4.99	4.36	4.23
PGSC0003DMG400021895	ID_10	17	0	4.56	2.63	3.67
PGSC0003DMG400022674	ID_11	1	0	-6.03	-8.21	-5.23
PGSC0003DMG400021502	ID_12	2	0	-3.38	-3.9	-5.06
PGSC0003DMG400000783	ID_13	19	0	3.34	5.96	7.52
PGSC0003DMG400022432	ID_14	2	0	-1.8	-2.05	-2.45
PGSC0003DMG400033858	ID_15	2	0	-6.3	-4.28	-4.65
PGSC0003DMG400007782	ID_16	2	0	-6.04	-4.42	-4.65
PGSC0003DMG400009208	ID_17	2	0	-3.5	-3.17	-2.98
PGSC0003DMG401018740	ID_18	17	0	7.17	5.46	4.96
PGSC0003DMG401025807	ID_19	17	0	6.67	5.09	4.91
PGSC0003DMG400031364	ID_20	17	0	4.19	4.76	4.9
PGSC0003DMG400021102	ID_21	17	0	5.39	5.11	4.58
Novel02366	ID_22	2	0	-2.42	-3.03	-3.3
PGSC0003DMG400028692	ID_23	1	0	-3.52	-9.55	-4.91
PGSC0003DMG400031139	ID_24	2	0	-2.78	-3.9	-3.35
PGSC0003DMG400025337	ID_25	17	0	3.13	4.2	3.23
PGSC0003DMG400030513	ID_26	2	0	-2.78	-4.07	-3.23
PGSC0003DMG402025785	ID_27	2	0	-2.42	-2.66	-2.01
PGSC0003DMG400017330	ID_28	17	0	5.14	5.37	5.12
PGSC0003DMG400023657	ID_29	2	0	-8.73	-5.76	-5.25
PGSC0003DMG400030351	ID_30	18	0	3.84	5.4	3.96
PGSC0003DMG400003026	ID_31	2	0	-2.12	-2.29	-2.01
PGSC0003DMG400007155	ID_32	19	0	4.26	5.94	7.02
Novel00690	ID_33	2	0	-2.24	-2.65	-2.32
PGSC0003DMG400007450	ID_34	2	0	-5.21	-5.61	-3.53
PGSC0003DMG400017254	ID_35	17	0	4.29	3.49	3.93
PGSC0003DMG400007800	ID_36	17	0	4.19	6.33	5.55
PGSC0003DMG400026864	ID_37	2	0	-3.25	-3.56	-3.37
PGSC0003DMG401022285	ID_38	2	0	-4.15	-4.08	-3.98
PGSC0003DMG400011172	ID_39	2	0	-6.49	-3.6	-3.32
PGSC0003DMG400000794	ID_40	19	0	3.57	7.5	7.87
PGSC0003DMG400014240	ID_41	17	0	4.34	4.61	4.22
PGSC0003DMG400003865	ID_42	17	0	3.65	5.6	4.82
Novel02790	ID_43	2	0	-3.93	-2.54	-1.96
PGSC0003DMG401028902	ID_44	17	0	4.91	4.69	5.22
PGSC0003DMG400024185	ID_45	2	0	-5.71	-4.98	-4.12
PGSC0003DMG400018983	ID_46	2	0	-4.97	-4.3	-4.32
PGSC0003DMG400013896	ID_47	17	0	4.42	5.85	4.42
PGSC0003DMG400012241	ID_48	17	0	4.33	3.48	4.26
PGSC0003DMG400032773	ID_49	2	0	-2.57	-2.44	-2.43
PGSC0003DMG400019106	ID_50	2	0	-3.4	-3.94	-3.96
PGSC0003DMG400005659	ID_51	2	0	-3.12	-3.01	-2.83
PGSC0003DMG400009605	ID_52	2	0	-3.85	-4.51	-5.03
Novel00093	ID_53	2	0	-2.68	-2.39	-2.72
Novel02439	ID_54	1	0	-3.13	-4.37	-3.18
PGSC0003DMG400009159	ID_55	17	0	2.83	2.54	2.35
PGSC0003DMG400011953	ID_56	17	0	6.79	5.7	5.72
Novel02103	ID_57	2	0	-4.35	-4.19	-4.82
PGSC0003DMG400031832	ID_58	17	0	6.94	4.38	4.21
PGSC0003DMG400016650	ID_59	17	0	5.52	4.4	4.27
PGSC0003DMG400022815	ID_60	17	0	4.26	3.55	3.76
PGSC0003DMG401010056	ID_61	1	0	-2.38	-3.27	-2.02
PGSC0003DMG400034296	ID_62	2	0	-2.56	-2.82	-2.07
PGSC0003DMG400005156	ID_63	2	0	-2.68	-3.46	-2.68
PGSC0003DMG400032249	ID_64	17	0	9.94	11.49	12.52
PGSC0003DMG400028251	ID_65	2	0	-8.14	-5.63	-4.81
PGSC0003DMG400021966	ID_66	17	0	11.8	9.46	10.2
PGSC0003DMG400021763	ID_67	17	0	3.67	4.39	3.58
PGSC0003DMG400006250	ID_68	2	0	-2.73	-2.99	-2.75
PGSC0003DMG400026607	ID_69	2	0	-2.9	-3.83	-3.4
PGSC0003DMG400022433	ID_70	17	0	4.07	4.82	3.33
PGSC0003DMG400000621	ID_71	17	0	6.73	6.38	4.57
PGSC0003DMG400006047	ID_72	2	0	-1.98	-1.93	-2.23
PGSC0003DMG400024449	ID_73	2	0	-2.42	-2.46	-2.26
PGSC0003DMG400004789	ID_74	17	0	2.69	3.44	3.55
PGSC0003DMG400045370	ID_75	17	0	5.36	4.89	4.66
PGSC0003DMG400026303	ID_76	17	0	4.21	3.81	3.43
Novel01945	ID_77	1	0	-2.18	-3.64	-2.82
PGSC0003DMG402008399	ID_78	2	0	-3.2	-2.61	-2.12
Novel01723	ID_79	2	0	-2.29	-2.7	-2.63
PGSC0003DMG400016054	ID_80	17	0	4	4.42	2.87
PGSC0003DMG400001559	ID_81	2	0	-2.9	-2.57	-3.84
PGSC0003DMG400010465	ID_82	17	0	10.17	10.99	9.45
PGSC0003DMG400019323	ID_83	17	0	3.56	4.81	5.06
PGSC0003DMG400004370	ID_84	1	0	-2.99	-4.18	-2.81
PGSC0003DMG400023451	ID_85	2	0	-1.8	-1.99	-2.3
Novel00261	ID_86	1	0	-4.72	-5.86	-2.63
PGSC0003DMG400014382	ID_87	2	0	-1.88	-2.16	-2.12
PGSC0003DMG400009046	ID_88	2	0	-2.02	-2.12	-1.93
PGSC0003DMG402010623	ID_89	17	0	3.41	4.7	4.74
PGSC0003DMG400011370	ID_90	2	0	-2.04	-2.22	-2.17
PGSC0003DMG400009955	ID_91	17	0	5.42	4.23	4.54
PGSC0003DMG400014774	ID_92	17	0	5.42	3.83	3.5
PGSC0003DMG400000560	ID_93	17	0	3.65	3.69	4.6
PGSC0003DMG400022502	ID_94	18	0	4.1	5.97	4.33
PGSC0003DMG400019728	ID_95	17	0	5.03	3	2.3
PGSC0003DMG400017226	ID_96	17	0	4.52	3.9	3.18
PGSC0003DMG400015964	ID_97	2	0	-9.49	-9.49	-9.49
PGSC0003DMG400001060	ID_98	17	0	6.54	5.18	4.5
PGSC0003DMG400037616	ID_99	2	0	-2.96	-2.05	-2.44
PGSC0003DMG400016420	ID_100	17	0	3.72	2.35	3.15
PGSC0003DMG401002683	ID_101	2	0	-2.62	-2.32	-1.8
PGSC0003DMG401026018	ID_102	2	0	-2.47	-2.37	-2.13
PGSC0003DMG400004818	ID_103	17	0	4.74	4.16	5.39
PGSC0003DMG400001247	ID_104	17	0	4.11	4.36	4.01
PGSC0003DMG400011685	ID_105	2	0	-5.64	-4.27	-2.76
PGSC0003DMG400027502	ID_106	17	0	6.79	5.44	6.34
PGSC0003DMG400031731	ID_107	17	0	5.18	5.2	5.28
PGSC0003DMG400010819	ID_108	17	0	5.84	4.83	5.29
PGSC0003DMG400011701	ID_109	17	0	4.79	2.97	2.88
PGSC0003DMG400013167	ID_110	2	0	-3.22	-4.05	-2.89
PGSC0003DMG400029915	ID_111	14	0	4.76	2.29	2.29
PGSC0003DMG400025255	ID_112	17	0	6.24	6.82	6.51
PGSC0003DMG400026127	ID_113	17	0	3.84	3.43	2.86
PGSC0003DMG400000409	ID_114	0	0	-2.33	-2.84	-3.64
Novel00338	ID_115	17	0	4.34	3.6	3.36
PGSC0003DMG400004078	ID_116	17	0	3.6	3.98	2.96
PGSC0003DMG400034094	ID_117	2	0	-2.61	-3.21	-3.51
PGSC0003DMG400001848	ID_118	2	0	-5.33	-3.3	-3.48
PGSC0003DMG400003461	ID_119	2	0	-3.03	-3.32	-2.17
PGSC0003DMG400013649	ID_120	17	0	5.54	4.36	3.68
PGSC0003DMG400010388	ID_121	17	0	3.86	2.79	2.92
PGSC0003DMG400033350	ID_122	1	0	-2.22	-3.14	-2.3
PGSC0003DMG400028220	ID_123	2	0	-5.65	-4.12	-4.6
PGSC0003DMG400000156	ID_124	1	0	-2.59	-4.05	-2.65
PGSC0003DMG400014055	ID_125	17	0	5.84	5.91	5.22
PGSC0003DMG401029032	ID_126	17	0	3.31	3.3	3.15
PGSC0003DMG400004940	ID_127	17	0	6.69	5.99	6.12
PGSC0003DMG400012049	ID_128	1	0	-7.05	-10.19	-6.3
PGSC0003DMG400009913	ID_129	17	0	4.41	5.81	4.97
PGSC0003DMG400009405	ID_130	17	0	6.51	6.71	6.4
PGSC0003DMG402020702	ID_131	2	0	-1.78	-2.31	-2.05
PGSC0003DMG400003817	ID_132	2	0	-4.37	-3.52	-2.93
Novel03150	ID_133	2	0	-3.2	-3.32	-2.98
PGSC0003DMG400007952	ID_134	17	0	3.1	2.99	3.68
PGSC0003DMG400003065	ID_135	17	0	5.83	6.39	6.24
PGSC0003DMG400010315	ID_136	17	0	2.34	2.66	2.52
Novel02735	ID_137	2	0	-8.2	-10.01	-12.65
PGSC0003DMG400021454	ID_138	17	0	5.22	3.52	2.97
Novel00708	ID_139	2	0	-2.13	-2.11	-2.07
PGSC0003DMG400002780	ID_140	0	0	-2.99	-3.09	-5.5
PGSC0003DMG400005078	ID_141	17	0	12.38	9.98	10.83
PGSC0003DMG400014664	ID_142	2	0	-2.22	-2.46	-2.1
PGSC0003DMG400031836	ID_143	17	0	7.58	6.06	6.08
PGSC0003DMG400019831	ID_144	2	0	-1.98	-2.19	-1.89
PGSC0003DMG400024575	ID_145	17	0	3.32	3.89	3.61
PGSC0003DMG400032211	ID_146	17	0	5.45	5.34	5.03
PGSC0003DMG400033590	ID_147	17	0	5.45	6.08	6.43
PGSC0003DMG402010056	ID_148	2	0	-2.35	-2.93	-2.15
Novel01689	ID_149	17	0	3.72	4.65	4.92
PGSC0003DMG400031043	ID_150	17	0	4.34	4.65	3.82
PGSC0003DMG400030199	ID_151	5	0	-11.53	-3.88	-3.96
Novel02752	ID_152	17	0	2.74	3.96	3.05
PGSC0003DMG400027523	ID_153	17	0	3.11	2.55	2.44
PGSC0003DMG400015214	ID_154	17	0	10.59	9.76	9.75
PGSC0003DMG400014340	ID_155	18	0	2.59	4.55	3.91
PGSC0003DMG400013334	ID_156	17	0	4.03	4.99	3.3
Novel00296	ID_157	17	0	3.4	3.45	2.26
PGSC0003DMG400013498	ID_158	2	0	-2.54	-2.56	-2.02
PGSC0003DMG400037554	ID_159	2	0	-4.95	-3.44	-4.74
PGSC0003DMG400014777	ID_160	17	0	4.49	4.26	5.12
PGSC0003DMG400028830	ID_161	17	0	10.26	11.77	11.93
PGSC0003DMG402012324	ID_162	17	0	4.82	5.6	5.2
PGSC0003DMG400000334	ID_163	17	0	7.18	6.28	6.84
PGSC0003DMG400022438	ID_164	2	0	-3.4	-2.89	-2.62
PGSC0003DMG400023464	ID_165	17	0	3.7	3.8	3.9
PGSC0003DMG400008056	ID_166	2	0	-8.71	-5.86	-4.98
PGSC0003DMG400005408	ID_167	2	0	-3.32	-3.45	-2.81
PGSC0003DMG400014093	ID_168	19	0	3.29	6.43	6.72
Novel01859	ID_169	2	0	-2.88	-3.74	-3.12
PGSC0003DMG400019461	ID_170	2	0	-3.77	-4.31	-3.78
Novel02530	ID_171	2	0	-2.57	-2.34	-3.21
PGSC0003DMG402005074	ID_172	17	0	3.66	2.63	3.04
PGSC0003DMG400010611	ID_173	1	0	-1.93	-3.47	-2.79
PGSC0003DMG400031015	ID_174	17	0	4.11	4.06	4.15
PGSC0003DMG400027372	ID_175	17	0	4.69	4.27	4.48
PGSC0003DMG400013290	ID_176	2	0	-1.88	-2.78	-2.17
PGSC0003DMG400030875	ID_177	1	0	-6.31	-7.96	-5.19
PGSC0003DMG400021716	ID_178	2	0	-3.07	-3.26	-2.74
PGSC0003DMG400001395	ID_179	17	0	4.3	3.55	3.06
PGSC0003DMG400017298	ID_180	17	0	6.67	5.31	5.12
PGSC0003DMG400030413	ID_181	17	0	10.46	9.81	10.26
PGSC0003DMG400029931	ID_182	17	0	3.15	5.57	5.02
PGSC0003DMG400025813	ID_183	17	0	2.82	3.87	3.96
PGSC0003DMG400029262	ID_184	17	0	3.88	4.73	3.71
PGSC0003DMG400024890	ID_185	2	0	-3.58	-2.99	-3.46
PGSC0003DMG400000520	ID_186	5	0	-5.47	-2.49	-1.83
PGSC0003DMG400012997	ID_187	17	0	5.37	4.56	4.86
Novel02567	ID_188	2	0	-3.33	-2	-2.48
PGSC0003DMG400000728	ID_189	17	0	3.25	2.77	2.8
PGSC0003DMG400011821	ID_190	17	0	7.41	7.09	6.35
PGSC0003DMG402016495	ID_191	19	0	3.49	4.97	6.88
PGSC0003DMG400033049	ID_192	17	0	5.55	5.13	4.06
PGSC0003DMG400032242	ID_193	17	0	3.95	2.73	3.39
PGSC0003DMG400032820	ID_194	17	0	4.71	3.33	3.04
PGSC0003DMG401019343	ID_195	2	0	-6.45	-3.76	-7.07
Novel02150	ID_196	2	0	-1.97	-2.42	-2.28
PGSC0003DMG400015370	ID_197	2	0	-3.36	-3.95	-4
PGSC0003DMG400006995	ID_198	17	0	3.38	3.1	3.81
PGSC0003DMG400029837	ID_199	17	0	5.57	5.18	5.04
PGSC0003DMG400001749	ID_200	2	0	-2.65	-2.83	-2.17
PGSC0003DMG403024894	ID_201	2	0	-3.94	-4.32	-3.58
PGSC0003DMG400002167	ID_202	17	0	4.98	5.27	5.3
PGSC0003DMG400009951	ID_203	17	0	4.5	3.74	3.83
Novel03017	ID_204	2	0	-3.55	-3.93	-3.18
PGSC0003DMG400016553	ID_205	17	0	3.44	3.06	2.59
PGSC0003DMG400030968	ID_206	18	0	3.47	5.25	4
PGSC0003DMG400023815	ID_207	17	0	4.88	4.51	3.26
PGSC0003DMG400029325	ID_208	17	0	8.12	5.74	4.45
PGSC0003DMG400006235	ID_209	17	0	6.21	5.95	7.41
PGSC0003DMG400012316	ID_210	17	0	4.36	4.58	5.35
PGSC0003DMG400002074	ID_211	17	0	4.14	4.75	4.74
Novel01004	ID_212	17	0	7.91	5.45	5.91
PGSC0003DMG400014250	ID_213	19	0	3.79	6.09	6.33
PGSC0003DMG400025964	ID_214	2	0	-3.33	-2.85	-1.84
PGSC0003DMG400015235	ID_215	17	0	5.26	4.49	5.37
PGSC0003DMG400013120	ID_216	1	0	-2.19	-5.4	-2.74
PGSC0003DMG400018548	ID_217	17	0	4.95	4.29	3.45
Novel01522	ID_218	2	0	-2.53	-2.73	-1.98
PGSC0003DMG400023837	ID_219	2	0	-2.66	-3.66	-2.84
PGSC0003DMG400028633	ID_220	17	0	11.68	12.67	11.71
Novel00953	ID_221	2	0	-3.1	-2.81	-2.51
PGSC0003DMG400021111	ID_222	17	0	10.53	10.62	11.04
PGSC0003DMG400028855	ID_223	2	0	-2.5	-2.85	-2.17
Novel03252	ID_224	17	0	4.05	4.38	5.03
PGSC0003DMG400023506	ID_225	17	0	6.04	4.45	4.83
Novel01691	ID_226	17	0	5.75	5.17	5.83
PGSC0003DMG400043378	ID_227	2	0	-3.39	-3.11	-2.8
PGSC0003DMG400004996	ID_228	17	0	4.34	2.99	2.88
PGSC0003DMG400011232	ID_229	2	0	-2.74	-3.03	-2.92
PGSC0003DMG400028374	ID_230	17	0	3.04	4.49	4.17
Novel01808	ID_231	17	0	6.11	5.63	4.56
PGSC0003DMG400001416	ID_232	0	0	-2.33	-5.03	-4.75
PGSC0003DMG400016458	ID_233	2	0	-2.02	-1.91	-2.09
PGSC0003DMG400002066	ID_234	17	0	2.72	2.83	2.78
PGSC0003DMG400016529	ID_235	17	0	7.81	6.38	5.55
PGSC0003DMG400026536	ID_236	17	0	4.61	3.91	3.18
PGSC0003DMG400026944	ID_237	17	0	5.95	6.2	6.1
PGSC0003DMG400027881	ID_238	17	0	9.05	5.22	4.79
PGSC0003DMG402000515	ID_239	17	0	3.99	2.93	2.89
PGSC0003DMG400008362	ID_240	17	0	5.23	4.61	5.1
Novel02528	ID_241	0	0	-3.17	-5.55	-5.39
PGSC0003DMG400021427	ID_242	17	0	3.59	3.31	2.71
PGSC0003DMG400020572	ID_243	2	0	-3.95	-4.99	-3.64
Novel03274	ID_244	2	0	-4.24	-4.11	-4.03
Novel02408	ID_245	16	0	6.94	5.2	3.08
PGSC0003DMG400038913	ID_246	17	0	4.38	4.46	6.04
PGSC0003DMG400025992	ID_247	2	0	-3.1	-2.69	-2.47
PGSC0003DMG400016880	ID_248	17	0	3.94	4.73	4.31
PGSC0003DMG400031812	ID_249	17	0	3.57	3.55	3.55
PGSC0003DMG401000594	ID_250	2	0	-4.93	-3.39	-2.48
Novel00971	ID_251	2	0	-3.72	-3.68	-3.27
PGSC0003DMG400002435	ID_252	2	0	-5.55	-4.51	-4.31
PGSC0003DMG400022911	ID_253	17	0	3.23	2.34	2.55
Novel00918	ID_254	2	0	-2.27	-2.43	-1.91
PGSC0003DMG402015329	ID_255	2	0	-5.43	-4.09	-3.37
PGSC0003DMG400007359	ID_256	17	0	3.11	3.23	2.7
PGSC0003DMG400013856	ID_257	17	0	2.39	3.62	3.43
PGSC0003DMG400027199	ID_258	1	0	-1.97	-2.59	-1.76
PGSC0003DMG400022170	ID_259	2	0	-2.66	-2.26	-1.98
PGSC0003DMG400009401	ID_260	17	0	3.21	2.64	2.35
PGSC0003DMG400004534	ID_261	17	0	4.83	5.6	5.33
Novel00728	ID_262	2	0	-3.86	-3.7	-2.06
PGSC0003DMG400031908	ID_263	2	0	-3.76	-3.65	-4.48
Novel02966	ID_264	2	0	-3.47	-3.78	-2.3
Novel00159	ID_265	2	0	-3.18	-3.97	-2.94
PGSC0003DMG400024382	ID_266	2	0	-4.31	-3.85	-3.07
Novel02495	ID_267	2	0	-2.61	-2.76	-1.8
PGSC0003DMG400028787	ID_268	17	0	3.82	4.19	3.6
PGSC0003DMG400024061	ID_269	17	0	6.36	4.17	4.5
PGSC0003DMG400006463	ID_270	17	0	4.34	4.9	3.78
PGSC0003DMG400023039	ID_271	17	0	4.44	4.76	5.25
PGSC0003DMG400017951	ID_272	2	0	-8.5	-5.35	-4.29
PGSC0003DMG400007552	ID_273	17	0	5.82	4.4	4.76
PGSC0003DMG400021945	ID_274	17	0	5.6	4.92	4.66
Novel00939	ID_275	0	0	-3.47	-4.72	-10.94
PGSC0003DMG400027893	ID_276	17	0	2.91	3.84	4.46
PGSC0003DMG400025271	ID_277	2	0	-4.12	-4.59	-4.67
PGSC0003DMG400022918	ID_278	2	0	-3.67	-4.05	-3.57
PGSC0003DMG400010665	ID_279	17	0	3.46	3.49	3.25
PGSC0003DMG402031202	ID_280	2	0	-3.89	-3.23	-4.12
PGSC0003DMG400017103	ID_281	2	0	-2.36	-2.83	-2.91
PGSC0003DMG400020618	ID_282	17	0	2.54	2.33	2.88
PGSC0003DMG400024113	ID_283	2	0	-6.02	-5.17	-3.16
PGSC0003DMG400024615	ID_284	17	0	4	6.44	5.63
PGSC0003DMG400007373	ID_285	17	0	3.89	3.43	3.42
PGSC0003DMG400007463	ID_286	17	0	5.04	4.7	5.39
PGSC0003DMG400026132	ID_287	17	0	3.49	3.42	3.24
PGSC0003DMG400023615	ID_288	1	0	-2.22	-3.75	-2.93
PGSC0003DMG400029390	ID_289	17	0	3.57	4.16	3.81
PGSC0003DMG400011902	ID_290	17	0	7.99	5	7.02
PGSC0003DMG400029505	ID_291	17	0	4.14	2.61	2.4
PGSC0003DMG400023391	ID_292	17	0	2.44	2.91	3.21
PGSC0003DMG400005415	ID_293	17	0	2.88	3.02	2.97
PGSC0003DMG400001402	ID_294	17	0	4.26	4.32	4.74
PGSC0003DMG400024081	ID_295	17	0	3.65	3.17	2.96
PGSC0003DMG401015433	ID_296	17	0	3.57	4.76	4.63
PGSC0003DMG400016313	ID_297	17	0	14.3	13.34	12.61
PGSC0003DMG400028310	ID_298	17	0	2.99	3.78	2.93
PGSC0003DMG400030964	ID_299	17	0	6.38	7.62	6.64
PGSC0003DMG400034668	ID_300	1	0	-3.11	-4.72	-3.43
PGSC0003DMG400026938	ID_301	2	0	-3.88	-4.66	-3.18
PGSC0003DMG400019247	ID_302	17	0	6.72	5.4	5.65
Novel00084	ID_303	2	0	-6.38	-10.23	-10.23
Novel01346	ID_304	1	0	-1.82	-2.64	-1.96
PGSC0003DMG400008501	ID_305	2	0	-2.48	-2.58	-2.55
PGSC0003DMG400012306	ID_306	2	0	-3.19	-3.77	-4.05
PGSC0003DMG400018914	ID_307	17	0	5.06	4.17	4.09
PGSC0003DMG400002520	ID_308	17	0	8.98	9.88	10.61
PGSC0003DMG400000684	ID_309	17	0	5.21	6.05	6.57
PGSC0003DMG400028119	ID_310	17	0	4.66	5.28	4.78
PGSC0003DMG400006190	ID_311	17	0	4.94	7.46	6.31
PGSC0003DMG400032814	ID_312	17	0	6.32	5.4	5.28
PGSC0003DMG400010893	ID_313	2	0	-1.92	-2.8	-2.48
PGSC0003DMG400000618	ID_314	2	0	-4.23	-3.13	-2.75
PGSC0003DMG400027243	ID_315	17	0	2.61	3.1	3.17
PGSC0003DMG400014772	ID_316	17	0	4.53	3.8	4.53
PGSC0003DMG400005299	ID_317	1	0	-2.85	-4.29	-2.91
PGSC0003DMG400028159	ID_318	17	0	4.43	3.41	3.48
PGSC0003DMG400013894	ID_319	17	0	6.86	7.55	7.23
PGSC0003DMG400017582	ID_320	1	0	-4.14	-9.52	-6.95
PGSC0003DMG400016441	ID_321	17	0	6.01	4.96	5.05
PGSC0003DMG400025353	ID_322	2	0	-9.05	-6.66	-5.58
PGSC0003DMG400023386	ID_323	2	0	-5.02	-4.06	-3.11
Novel01938	ID_324	2	0	-2.46	-3.15	-2.68
PGSC0003DMG400012631	ID_325	1	0	-4.33	-6.57	-4.08
PGSC0003DMG400017322	ID_326	2	0	-2.6	-3.56	-2.85
PGSC0003DMG400014473	ID_327	17	0	4.79	4.65	5.49
PGSC0003DMG400017523	ID_328	2	0	-3.24	-4.6	-3.54
PGSC0003DMG402016309	ID_329	17	0	4.66	6.32	6.81
PGSC0003DMG400005103	ID_330	17	0	2.96	2.95	2.57
PGSC0003DMG400012151	ID_331	17	0	4.95	3.55	3.81
Novel02091	ID_332	2	0	-2.58	-3.12	-2.59
PGSC0003DMG400017301	ID_333	17	0	6.88	5.53	5.47
PGSC0003DMG400018124	ID_334	3	0	-5.57	-3.66	-2.14
PGSC0003DMG400023590	ID_335	17	0	3.31	3.18	2.9
PGSC0003DMG400024704	ID_336	2	0	-1.97	-2.17	-1.8
Novel00430	ID_337	17	0	4.04	5.44	4.71
Novel00678	ID_338	2	0	-2.63	-3.21	-2.26
Novel02477	ID_339	1	0	-3.13	-4.63	-3.46
Novel03551	ID_340	1	0	-2.52	-3.76	-2.81
Novel02936	ID_341	2	0	-2.87	-3.9	-2.88
PGSC0003DMG400005284	ID_342	17	0	5.91	5.54	6.12
PGSC0003DMG400013177	ID_343	17	0	5.07	5.39	5.2
PGSC0003DMG400030418	ID_344	17	0	4.19	3.25	2.76
PGSC0003DMG400009418	ID_345	17	0	5.25	6.36	7.29
PGSC0003DMG400008057	ID_346	2	0	-3.59	-3.84	-4.06
PGSC0003DMG400020253	ID_347	17	0	5.35	6.27	5.19
Novel00553	ID_348	2	0	-3.05	-3.2	-2.17
PGSC0003DMG400030688	ID_349	1	0	-5.14	-6.43	-4.16
PGSC0003DMG400025112	ID_350	17	0	3.9	4.76	4.82
PGSC0003DMG400009044	ID_351	2	0	-3.16	-2.69	-2.14
PGSC0003DMG400033054	ID_352	17	0	2.93	3.74	2.92
PGSC0003DMG400027040	ID_353	17	0	3.05	3.72	2.83
PGSC0003DMG400005725	ID_354	2	0	-2.94	-3.81	-3.22
PGSC0003DMG400030436	ID_355	2	0	-4.76	-3.44	-2.95
PGSC0003DMG400003962	ID_356	2	0	-6.38	-5.31	-6.91
Novel00962	ID_357	2	0	-3.3	-3.15	-3.2
Novel00465	ID_358	2	0	-3.21	-3.05	-2.5
PGSC0003DMG400027707	ID_359	2	0	-4.22	-3.99	-3.64
PGSC0003DMG400008182	ID_360	17	0	5.16	3.73	3.26
PGSC0003DMG401012862	ID_361	17	0	4.9	2.93	2.86
PGSC0003DMG400003067	ID_362	17	0	3.15	3.04	2.3
PGSC0003DMG400024965	ID_363	2	0	-4.12	-4.55	-4.5
Novel00354	ID_364	2	0	-3.84	-5.26	-4.09
PGSC0003DMG400016285	ID_365	17	0	3.17	2.43	3.18
PGSC0003DMG400005352	ID_366	17	0	3.25	2.9	2.99
PGSC0003DMG400009037	ID_367	17	0	5.44	4.15	5.08
Novel00668	ID_368	2	0	-2.78	-2.27	-2.22
PGSC0003DMG400008145	ID_369	2	0	-3.62	-4.36	-3.83
PGSC0003DMG400024961	ID_370	17	0	4.7	2.78	2.62
PGSC0003DMG400046756	ID_371	2	0	-2.64	-3.56	-3.23
PGSC0003DMG400024934	ID_372	17	0	5.04	4.88	3.72
PGSC0003DMG400011993	ID_373	2	0	-3.56	-3.35	-3.59
PGSC0003DMG400003548	ID_374	2	0	-5.44	-5.03	-3.22
PGSC0003DMG401017962	ID_375	1	0	-3.18	-4.37	-2.42
PGSC0003DMG400008043	ID_376	3	0	-7.38	-6.6	-3.12
PGSC0003DMG400012111	ID_377	2	0	-4.32	-4.54	-4.87
PGSC0003DMG400033046	ID_378	2	0	-3.29	-3.72	-2.67
PGSC0003DMG400029301	ID_379	2	0	-2.04	-2.11	-2.15
PGSC0003DMG400016505	ID_380	17	0	6.59	7.56	5.95
PGSC0003DMG400015414	ID_381	2	0	-6.68	-4.07	-3.3
PGSC0003DMG401006809	ID_382	1	0	-1.82	-2.98	-2.29
PGSC0003DMG400023578	ID_383	17	0	4.63	4.83	5.46
Novel00124	ID_384	2	0	-4.23	-4.08	-5.75
PGSC0003DMG400033588	ID_385	17	0	5.43	6.57	7.15
PGSC0003DMG400007581	ID_386	17	0	3.16	4.62	3.82
Novel01224	ID_387	17	0	9.45	5.89	5.83
PGSC0003DMG400013443	ID_388	17	0	4.53	5.09	6.03
Novel01569	ID_389	2	0	-2.24	-2.3	-2.52
PGSC0003DMG400014867	ID_390	17	0	4.38	5.65	6.22
PGSC0003DMG404025785	ID_391	2	0	-3.34	-2.95	-1.96
Novel00339	ID_392	17	0	11.01	11.58	11.44
PGSC0003DMG400007073	ID_393	17	0	3.79	4.36	5.12
PGSC0003DMG400012020	ID_394	17	0	4.7	3.69	2.83
PGSC0003DMG400005791	ID_395	17	0	2.54	2.78	2.93
Novel01830	ID_396	2	0	-3.85	-3.87	-4.09
PGSC0003DMG401000056	ID_397	2	0	-3.33	-2.98	-2.62
PGSC0003DMG402025809	ID_398	2	0	-2.56	-2.64	-2.71
PGSC0003DMG400028330	ID_399	17	0	4.13	4.54	4.25
Novel03293	ID_400	2	0	-3.61	-2.99	-4.22
PGSC0003DMG400027287	ID_401	17	0	4.5	4.05	3.68
PGSC0003DMG400016341	ID_402	2	0	-2.04	-2.42	-2.37
PGSC0003DMG400030282	ID_403	1	0	-3.93	-5.73	-3.06
PGSC0003DMG400026404	ID_404	17	0	4.22	3.85	3.15
PGSC0003DMG400000922	ID_405	17	0	5.52	5.37	5.08
PGSC0003DMG400004439	ID_406	17	0	5.33	3.77	3.28
Novel01866	ID_407	17	0	3.89	3.61	2.75
Novel02975	ID_408	17	0	5.69	5.46	5.21
PGSC0003DMG400022026	ID_409	17	0	4.13	3.79	3.74
PGSC0003DMG400031091	ID_410	17	0	3.7	2.9	3.06
PGSC0003DMG400014580	ID_411	17	0	6.73	6.85	6.07
Novel00840	ID_412	2	0	-3.4	-3.16	-2.81
PGSC0003DMG400021191	ID_413	2	0	-2.47	-2.65	-2.89
PGSC0003DMG400027425	ID_414	2	0	-2.98	-2.65	-1.76
PGSC0003DMG400028655	ID_415	2	0	-8.02	-8.02	-8.02
PGSC0003DMG400001438	ID_416	17	0	5.02	4.72	4.39
PGSC0003DMG400002658	ID_417	17	0	5.47	5.5	5.38
PGSC0003DMG400024627	ID_418	17	0	6.65	3.6	3.7
Novel00130	ID_419	1	0	-3.85	-4.43	-2.55
PGSC0003DMG400006349	ID_420	2	0	-1.92	-3.02	-2.9
PGSC0003DMG400016638	ID_421	2	0	-3.49	-3.32	-2.95
PGSC0003DMG402013388	ID_422	17	0	5.96	5.42	4.9
PGSC0003DMG400015854	ID_423	2	0	-3.02	-3.06	-2.48
PGSC0003DMG400022845	ID_424	17	0	3.62	4.49	3.35
PGSC0003DMG400010166	ID_425	17	0	4.02	4.85	3.65
PGSC0003DMG400011015	ID_426	17	0	4.56	4.36	4.3
PGSC0003DMG400027611	ID_427	2	0	-4.69	-3.31	-3.34
PGSC0003DMG400020131	ID_428	17	0	6.1	4.69	4.36
PGSC0003DMG400019409	ID_429	2	0	-3.18	-2.39	-2.23
PGSC0003DMG400024049	ID_430	2	0	-2.64	-3.33	-3.45
Novel02685	ID_431	2	0	-2.44	-2.61	-2.53
PGSC0003DMG400014507	ID_432	2	0	-3.03	-2.84	-2.48
Novel03494	ID_433	2	0	-4.11	-5.6	-4.26
PGSC0003DMG400023264	ID_434	17	0	3.12	3.38	2.5
Novel03240	ID_435	2	0	-2.74	-3.35	-2.66
PGSC0003DMG400004662	ID_436	2	0	-3.66	-3.67	-2.81
PGSC0003DMG400000176	ID_437	17	0	10.27	9.49	8.99
PGSC0003DMG400002696	ID_438	17	0	9.76	7.83	7.4
Novel02662	ID_439	2	0	-2.78	-3.18	-2.38
PGSC0003DMG400010099	ID_440	2	0	-4.54	-3.45	-3.19
PGSC0003DMG400004685	ID_441	17	0	5.78	5.57	6.58
PGSC0003DMG400014157	ID_442	17	0	6.56	6.11	6.08
PGSC0003DMG400016683	ID_443	14	0	6.89	3.59	2.95
PGSC0003DMG400005092	ID_444	17	0	3.96	5.15	5.27
PGSC0003DMG400003993	ID_445	17	0	5.2	3.63	4.51
PGSC0003DMG400020446	ID_446	2	0	-2.45	-2.79	-2.84
PGSC0003DMG400023955	ID_447	17	0	2.56	3.64	3.52
PGSC0003DMG400020742	ID_448	17	0	5.91	4.17	4.69
Novel01464	ID_449	2	0	-2.22	-2.65	-2.55
PGSC0003DMG401010218	ID_450	17	0	3.46	4.39	4.3
PGSC0003DMG400021582	ID_451	17	0	3.43	5.15	5.07
PGSC0003DMG400031444	ID_452	2	0	-2.27	-2.68	-2.82
PGSC0003DMG400002790	ID_453	17	0	5.57	6.93	7.16
Novel02415	ID_454	17	0	4.41	3.78	2.93
PGSC0003DMG400018128	ID_455	0	0	-2.64	-4.57	-4.55
PGSC0003DMG400009380	ID_456	17	0	2.93	4.53	4.66
PGSC0003DMG400026113	ID_457	18	0	2.68	3.82	2.68
PGSC0003DMG400024028	ID_458	1	0	-4.46	-10.32	-2.79
PGSC0003DMG400014223	ID_459	17	0	4.31	3.17	3.29
PGSC0003DMG400006071	ID_460	0	0	-4.41	-4.5	-7.85
PGSC0003DMG400023428	ID_461	17	0	4.26	3.51	3.24
PGSC0003DMG400013381	ID_462	17	0	2.51	2.42	2.35
PGSC0003DMG400027722	ID_463	1	0	-2.79	-3.42	-1.86
Novel00049	ID_464	1	0	-2.3	-4.13	-2.75
PGSC0003DMG400023125	ID_465	1	0	-9.04	-10.05	-4.88
Novel01123	ID_466	2	0	-2.47	-2.21	-2.26
Novel00730	ID_467	2	0	-2.44	-2.81	-1.96
PGSC0003DMG400003182	ID_468	1	0	-1.97	-2.67	-1.77
PGSC0003DMG400019853	ID_469	2	0	-1.78	-1.79	-2.01
PGSC0003DMG400010809	ID_470	17	0	4.73	3.91	3.25
PGSC0003DMG400011322	ID_471	17	0	3.95	4.34	4.04
PGSC0003DMG400021838	ID_472	17	0	4.82	3.24	3.76
PGSC0003DMG400028278	ID_473	1	0	-4.05	-5.48	-1.93
PGSC0003DMG400021363	ID_474	2	0	-2.36	-2.11	-2.3
PGSC0003DMG401025958	ID_475	2	0	-3.72	-3.42	-4.6
PGSC0003DMG400024765	ID_476	17	0	11.1	11.05	10.95
PGSC0003DMG400030341	ID_477	2	0	-4.1	-2.98	-2.57
PGSC0003DMG400020321	ID_478	17	0	5.44	3.59	4.74
PGSC0003DMG400014323	ID_479	2	0	-3.02	-3.77	-2.85
PGSC0003DMG400012858	ID_480	2	0	-2.71	-2.69	-2.69
Novel02018	ID_481	17	0	7.89	7.83	7.62
PGSC0003DMG400008187	ID_482	2	0	-3.24	-2.71	-3.11
PGSC0003DMG400022682	ID_483	2	0	-5.01	-3.62	-2.69
Novel01985	ID_484	17	0	6.84	5.75	6.24
Novel03023	ID_485	2	0	-1.96	-2.04	-1.93
PGSC0003DMG400005933	ID_486	17	0	7.61	5.99	6.79
PGSC0003DMG400002943	ID_487	17	0	3.07	4.94	4.35
PGSC0003DMG400019504	ID_488	2	0	-2.2	-1.91	-1.83
PGSC0003DMG400013434	ID_489	17	0	3.89	4.47	4.19
PGSC0003DMG400031791	ID_490	17	0	7.99	8.34	8.35
PGSC0003DMG400012564	ID_491	17	0	2.79	3.4	3.21
PGSC0003DMG400019830	ID_492	2	0	-1.8	-2.14	-1.88
Novel02712	ID_493	2	0	-2.4	-2.31	-2.27
Novel01080	ID_494	2	0	-2.42	-2.91	-2.31
PGSC0003DMG400008673	ID_495	17	0	3.67	4.06	4.32
PGSC0003DMG400005636	ID_496	2	0	-2.1	-2.89	-2.87
PGSC0003DMG400015340	ID_497	17	0	6.08	6.11	4.66
PGSC0003DMG400000735	ID_498	2	0	-6.29	-4.71	-5.58
PGSC0003DMG402019343	ID_499	2	0	-4.65	-2.8	-5.45
PGSC0003DMG400029841	ID_500	2	0	-2.99	-3.31	-3.5
Novel02179	ID_501	2	0	-2.55	-2.57	-2.13
PGSC0003DMG400026723	ID_502	2	0	-2.14	-2.44	-2.01
PGSC0003DMG400025737	ID_503	2	0	-3.86	-2.84	-2.07
Novel02105	ID_504	2	0	-3.17	-3.31	-3.48
PGSC0003DMG400021537	ID_505	17	0	4.29	4.21	4.07
PGSC0003DMG400029796	ID_506	2	0	-7.52	-7.52	-7.52
PGSC0003DMG400008712	ID_507	2	0	-2.66	-2.68	-2.36
PGSC0003DMG400021448	ID_508	2	0	-2.19	-2.91	-2.35
PGSC0003DMG400017294	ID_509	2	0	-3.94	-3.6	-2.56
PGSC0003DMG400000987	ID_510	17	0	12.63	12.17	11.8
PGSC0003DMG400021023	ID_511	17	0	4.37	5.24	4.9
PGSC0003DMG400004900	ID_512	17	0	3.88	3.97	3.53
PGSC0003DMG400002241	ID_513	5	0	-9.94	-5.2	-3.76
PGSC0003DMG402025971	ID_514	2	0	-2.59	-3.62	-2.77
PGSC0003DMG402007052	ID_515	2	0	-2.59	-2.63	-2.49
PGSC0003DMG401028788	ID_516	2	0	-2.75	-2.18	-1.75
Novel03108	ID_517	2	0	-5.46	-3.77	-4.09
PGSC0003DMG402031064	ID_518	2	0	-3.29	-2.52	-4.03
PGSC0003DMG400026576	ID_519	2	0	-8.99	-8.99	-8.99
PGSC0003DMG400046813	ID_520	17	0	5.56	5.62	5.75
PGSC0003DMG400006896	ID_521	17	0	2.7	3.19	3.07
PGSC0003DMG400031075	ID_522	17	0	3.85	3.88	4.5
PGSC0003DMG400031116	ID_523	17	0	6.08	6.88	6.71
PGSC0003DMG400028273	ID_524	2	0	-2.75	-2.99	-3.13
PGSC0003DMG400022639	ID_525	17	0	3.22	4.1	4.89
PGSC0003DMG400014959	ID_526	17	0	7.37	6.57	6.38
PGSC0003DMG400026632	ID_527	17	0	2.43	3.54	3.17
PGSC0003DMG400012142	ID_528	17	0	3.91	3.48	2.87
Novel02494	ID_529	0	0	-1.87	-2.46	-3.23
PGSC0003DMG402008726	ID_530	2	0	-3.68	-2.86	-1.78
PGSC0003DMG400027168	ID_531	17	0	6.85	6.94	6.96
PGSC0003DMG400020986	ID_532	17	0	3.48	4	3.2
PGSC0003DMG400021944	ID_533	17	0	5.08	4.66	4.47
Novel02908	ID_534	2	0	-1.94	-2.28	-2.44
PGSC0003DMG400010062	ID_535	1	0	-3.74	-4.88	-3.32
PGSC0003DMG402029142	ID_536	17	0	3.19	3.91	2.7
Novel02778	ID_537	2	0	-3.57	-4.88	-4.06
PGSC0003DMG400016247	ID_538	17	0	3.43	3.25	3.49
PGSC0003DMG400013044	ID_539	2	0	-2.36	-2.72	-1.77
PGSC0003DMG400013018	ID_540	17	0	9.74	12.46	9.05
PGSC0003DMG400014390	ID_541	17	0	4.44	4.01	3.81
Novel01692	ID_542	17	0	3.7	5.45	4.76
PGSC0003DMG400020807	ID_543	2	0	-3.41	-2.96	-2.91
PGSC0003DMG400000523	ID_544	17	0	4.28	3.4	2.88
Novel01420	ID_545	2	0	-2.62	-2.48	-1.97
PGSC0003DMG400020937	ID_546	17	0	6.3	4.47	3.99
PGSC0003DMG400008166	ID_547	17	0	9.98	10.08	9.81
PGSC0003DMG400013855	ID_548	17	0	4.86	4.37	3.71
PGSC0003DMG400018150	ID_549	17	0	4.02	3.38	3.21
PGSC0003DMG400021891	ID_550	2	0	-3.87	-4.47	-4.02
PGSC0003DMG400008358	ID_551	17	0	4.57	4.43	4.01
PGSC0003DMG400005986	ID_552	17	0	13.67	12.16	12.14
PGSC0003DMG400028152	ID_553	17	0	5.04	3.01	3.13
PGSC0003DMG400029247	ID_554	2	0	-3.19	-2.99	-3.94
PGSC0003DMG400009886	ID_555	5	0	-5.97	-2.55	-3.09
Novel02529	ID_556	2	0	-3.78	-6.23	-5.48
PGSC0003DMG400008831	ID_557	17	0	3.12	3.16	3.08
PGSC0003DMG400016518	ID_558	2	0	-2.53	-2.37	-2.68
PGSC0003DMG400004151	ID_559	2	0	-3.86	-2.64	-2.66
PGSC0003DMG400009982	ID_560	2	0	-3.73	-2.21	-1.82
PGSC0003DMG400003984	ID_561	2	0	-3.11	-4.19	-4.35
PGSC0003DMG402009727	ID_562	17	0	4.8	3.33	3.56
PGSC0003DMG400025668	ID_563	17	0	9.01	7.53	6.32
PGSC0003DMG400028214	ID_564	17	0	3.87	4.28	3.97
PGSC0003DMG400015607	ID_565	17	0	3.91	3.13	2.65
PGSC0003DMG400030280	ID_566	2	0	-2.36	-2.87	-2.09
PGSC0003DMG400017592	ID_567	1	0	-3.02	-5.21	-3.88
PGSC0003DMG400025858	ID_568	2	0	-6.18	-4.94	-4.4
PGSC0003DMG400032260	ID_569	17	0	4.55	5.81	6.39
PGSC0003DMG400016877	ID_570	2	0	-7.71	-7.71	-7.71
PGSC0003DMG400006214	ID_571	17	0	5.1	5.76	5.72
PGSC0003DMG401004033	ID_572	17	0	3.17	4.02	3.68
PGSC0003DMG400009959	ID_573	17	0	4.66	4.08	3.76
PGSC0003DMG400043830	ID_574	2	0	-7.36	-6.73	-6.19
Novel00069	ID_575	2	0	-1.98	-2.5	-2.94
PGSC0003DMG400010082	ID_576	2	0	-2.46	-2.96	-1.91
PGSC0003DMG400000090	ID_577	17	0	3.62	2.79	2.99
PGSC0003DMG400018616	ID_578	2	0	-2.51	-2.64	-2.11
PGSC0003DMG400023070	ID_579	2	0	-5.14	-3.84	-4.82
Novel02481	ID_580	2	0	-10.68	-8.11	-10.68
PGSC0003DMG400020906	ID_581	17	0	4.61	3.14	3.56
PGSC0003DMG400003974	ID_582	2	0	-3.53	-3.6	-2.81
PGSC0003DMG400024754	ID_583	17	0	10.12	7.81	8.94
PGSC0003DMG400018672	ID_584	17	0	5.43	3.69	3.13
PGSC0003DMG400026524	ID_585	2	0	-2.04	-2.4	-2.62
Novel00098	ID_586	2	0	-2.06	-3.12	-3.07
PGSC0003DMG400019344	ID_587	2	0	-3.62	-2.58	-3.92
Novel01869	ID_588	17	0	4.09	4.48	3.23
PGSC0003DMG400029557	ID_589	2	0	-2.47	-2.06	-2.33
PGSC0003DMG400003563	ID_590	19	0	2.97	7.15	7.4
Novel02852	ID_591	2	0	-2.42	-2.89	-2.3
PGSC0003DMG400020169	ID_592	17	0	4.07	4.28	3.24
PGSC0003DMG400018104	ID_593	2	0	-4.74	-4.06	-2.55
PGSC0003DMG400010767	ID_594	2	0	-9.14	-9.14	-9.14
PGSC0003DMG400025587	ID_595	17	0	4.43	6.18	5.8
PGSC0003DMG400026431	ID_596	2	0	-2.97	-3.12	-3.36
PGSC0003DMG400000890	ID_597	17	0	3.73	3.11	2.89
PGSC0003DMG402028902	ID_598	17	0	5.3	4.66	5.42
Novel00788	ID_599	2	0	-3.09	-3.46	-3.72
PGSC0003DMG400029153	ID_600	1	0	-2.88	-3.99	-2.44
PGSC0003DMG400030991	ID_601	2	0	-5.53	-3.14	-2.81
PGSC0003DMG400025377	ID_602	17	0	3.28	2.48	2.69
PGSC0003DMG400028235	ID_603	17	0	8.71	6.4	5.53
PGSC0003DMG400021550	ID_604	17	0	2.61	3.26	2.63
PGSC0003DMG400007055	ID_605	2	0	-6.15	-6.66	-8.35
PGSC0003DMG401001610	ID_606	1	0	-1.92	-3.26	-1.77
PGSC0003DMG400025352	ID_607	2	0	-5.56	-4.82	-4.77
PGSC0003DMG400022171	ID_608	2	0	-1.88	-2.69	-2.43
PGSC0003DMG400013108	ID_609	17	0	5.11	4.98	3.73
PGSC0003DMG400010186	ID_610	2	0	-3.8	-3.74	-2.99
PGSC0003DMG402018143	ID_611	17	0	3.99	3.2	3.08
PGSC0003DMG400030601	ID_612	1	0	-3.58	-5.86	-3.38
PGSC0003DMG400023764	ID_613	2	0	-5.62	-6.42	-5.05
PGSC0003DMG400002697	ID_614	17	0	4.91	2.85	2.88
PGSC0003DMG400001430	ID_615	17	0	8.99	7.58	5.07
Novel02005	ID_616	17	0	6.23	5.57	4.92
PGSC0003DMG400024755	ID_617	17	0	2.96	4.27	3.85
PGSC0003DMG400011254	ID_618	18	0	3.52	4.84	3.44
PGSC0003DMG400013212	ID_619	2	0	-2.09	-2.61	-1.84
PGSC0003DMG400025560	ID_620	17	0	3.56	3.75	3.65
PGSC0003DMG401022314	ID_621	17	0	3.6	3.37	3.13
Novel02218	ID_622	17	0	4.72	4.86	4.65
PGSC0003DMG403020240	ID_623	17	0	3.51	2.62	2.4
PGSC0003DMG400009125	ID_624	2	0	-3.65	-2.76	-2.73
Novel03362	ID_625	2	0	-3.29	-3.94	-3.42
PGSC0003DMG400005738	ID_626	2	0	-2.95	-2.72	-2.23
PGSC0003DMG400003958	ID_627	17	0	2.92	3.1	3.49
PGSC0003DMG400024954	ID_628	17	0	3.12	2.75	2.4
PGSC0003DMG400025856	ID_629	2	0	-2.73	-4.44	-4.11
PGSC0003DMG400030842	ID_630	17	0	3.52	3.87	4.25
PGSC0003DMG400002171	ID_631	17	0	4.96	4.47	5.23
PGSC0003DMG400017091	ID_632	2	0	-3	-2.16	-1.76
PGSC0003DMG400021573	ID_633	5	0	-9.65	-4.08	-3.02
PGSC0003DMG400023617	ID_634	2	0	-2.2	-2.94	-2.45
PGSC0003DMG400029846	ID_635	2	0	-2.47	-2.09	-2.48
PGSC0003DMG400011243	ID_636	17	0	7.55	6.15	7.89
PGSC0003DMG400012174	ID_637	1	0	-3.77	-6.25	-3.99
PGSC0003DMG400006461	ID_638	17	0	4.48	4.91	3.94
PGSC0003DMG400012826	ID_639	2	0	-3.94	-3.99	-3.14
PGSC0003DMG400011200	ID_640	17	0	4.08	2.82	3.67
PGSC0003DMG400005214	ID_641	1	0	-3.99	-8.4	-4.95
PGSC0003DMG400023521	ID_642	2	0	-2.72	-2.47	-1.85
PGSC0003DMG400033591	ID_643	17	0	5.18	5.66	6.32
Novel02987	ID_644	2	0	-1.93	-2.55	-1.97
PGSC0003DMG400019894	ID_645	17	0	4.45	4.45	4.54
PGSC0003DMG400029794	ID_646	17	0	3.41	4.22	4.05
PGSC0003DMG400011999	ID_647	2	0	-3.8	-2.52	-2.93
PGSC0003DMG400025882	ID_648	17	0	4.29	4.19	5.35
PGSC0003DMG400011929	ID_649	17	0	2.94	4.87	4.18
PGSC0003DMG400046179	ID_650	2	0	-2.21	-2.36	-2.09
PGSC0003DMG400015678	ID_651	17	0	7.54	5.49	4.41
PGSC0003DMG400001053	ID_652	17	0	3.38	3.43	3.3
PGSC0003DMG400008985	ID_653	17	0	9.67	7.46	6.8
PGSC0003DMG401025083	ID_654	17	0	6.05	3.77	4.27
PGSC0003DMG401023118	ID_655	17	0	4.11	5.17	4.99
PGSC0003DMG400026463	ID_656	0	0	-2.85	-4.35	-4.76
PGSC0003DMG400024707	ID_657	2	0	-3.26	-3.44	-4.46
Novel03506	ID_658	2	0	-2.27	-2.16	-2.07
Novel01072	ID_659	2	0	-2.35	-3.12	-2.99
PGSC0003DMG400008144	ID_660	17	0	5.13	4.91	4.8
PGSC0003DMG401009190	ID_661	2	0	-2.42	-2.37	-2.14
PGSC0003DMG400011436	ID_662	19	0	2.33	4.03	3.9
PGSC0003DMG400012432	ID_663	17	0	4.08	4.79	5.5
PGSC0003DMG400021315	ID_664	2	0	-4.75	-4.55	-3.11
PGSC0003DMG402017944	ID_665	2	0	-4.47	-4.29	-3.25
Novel01850	ID_666	2	0	-2.94	-2.29	-2.73
PGSC0003DMG400028791	ID_667	2	0	-3.65	-3.88	-2.8
PGSC0003DMG400000003	ID_668	2	0	-3.96	-3.21	-2.78
PGSC0003DMG400027219	ID_669	17	0	3.96	4.43	5.04
PGSC0003DMG400003218	ID_670	2	0	-2.45	-3.16	-3.1
PGSC0003DMG400001719	ID_671	17	0	6.11	4.53	4.61
PGSC0003DMG400023495	ID_672	2	0	-2.74	-2.8	-2.35
PGSC0003DMG402012862	ID_673	17	0	5.28	3.31	3.29
PGSC0003DMG401031052	ID_674	2	0	-1.95	-2.22	-1.87
PGSC0003DMG400003863	ID_675	2	0	-2.35	-3.12	-3.46
PGSC0003DMG400029048	ID_676	17	0	4.71	4.89	4.36
PGSC0003DMG402017090	ID_677	2	0	-3.23	-2.94	-3.83
Novel01970	ID_678	17	0	5.42	5.76	4.67
PGSC0003DMG400006389	ID_679	2	0	-3.7	-3.29	-3.04
PGSC0003DMG401020927	ID_680	1	0	-7.12	-10.04	-6.56
PGSC0003DMG402025083	ID_681	19	0	3.17	3.62	5.06
PGSC0003DMG400000104	ID_682	2	0	-2.9	-3.58	-3.38
PGSC0003DMG401029709	ID_683	2	0	-3.1	-3.39	-3.5
PGSC0003DMG402024469	ID_684	17	0	11.04	11.83	11.97
PGSC0003DMG400000702	ID_685	2	0	-2.01	-2.25	-2.12
PGSC0003DMG401007406	ID_686	17	0	6.19	5.28	5.44
PGSC0003DMG400007364	ID_687	2	0	-2.74	-3.16	-2.27
Novel00564	ID_688	2	0	-2.3	-3.21	-2.48
PGSC0003DMG400004253	ID_689	17	0	5.85	5.01	5.76
PGSC0003DMG400027188	ID_690	17	0	8.41	6.81	5.51
PGSC0003DMG400011721	ID_691	17	0	3.48	3.18	3.26
PGSC0003DMG402007406	ID_692	17	0	7.78	5.15	5.7
PGSC0003DMG400012712	ID_693	17	0	5.26	4.85	5.14
PGSC0003DMG400031370	ID_694	17	0	3.57	3.8	3.5
Novel02023	ID_695	17	0	3.3	3.35	3.03
Novel02049	ID_696	2	0	-3.76	-3.2	-2.91
PGSC0003DMG400020710	ID_697	17	0	6.6	6.73	6.64
PGSC0003DMG400032106	ID_698	2	0	-2.1	-2.38	-2.2
PGSC0003DMG400029754	ID_699	17	0	5.13	4.64	4.5
PGSC0003DMG400004771	ID_700	2	0	-2.01	-1.97	-1.98
PGSC0003DMG400019119	ID_701	17	0	8.16	5.54	4.87
Novel01215	ID_702	2	0	-2.57	-2.59	-1.94
PGSC0003DMG400020160	ID_703	17	0	5.19	5.09	4.96
PGSC0003DMG402012803	ID_704	17	0	6.37	6.26	6.14
Novel01320	ID_705	2	0	-2.66	-2.65	-2.34
PGSC0003DMG400003654	ID_706	2	0	-3.69	-4.01	-2.52
PGSC0003DMG400026904	ID_707	17	0	2.96	3.64	3.27
PGSC0003DMG400029338	ID_708	2	0	-2.65	-2.99	-2.73
PGSC0003DMG400012481	ID_709	17	0	5.24	5.43	3.49
PGSC0003DMG400013485	ID_710	19	0	2.65	5.43	4.87
PGSC0003DMG400003649	ID_711	2	0	-5.28	-5.75	-3.99
PGSC0003DMG400023271	ID_712	2	0	-3.22	-2.98	-2.62
PGSC0003DMG400024476	ID_713	2	0	-3.76	-3.65	-4.57
PGSC0003DMG400023147	ID_714	17	0	4.42	4.59	4.03
PGSC0003DMG400030357	ID_715	2	0	-4.38	-4.32	-3.71
PGSC0003DMG400017246	ID_716	19	0	3.79	3.73	6.17
PGSC0003DMG401010423	ID_717	17	0	3.54	3.92	3.77
PGSC0003DMG400008128	ID_718	2	0	-3.35	-4.21	-3.77
PGSC0003DMG400000644	ID_719	2	0	-4.06	-3.66	-3.31
PGSC0003DMG400024950	ID_720	17	0	3.38	3.44	2.68
PGSC0003DMG400009472	ID_721	17	0	6.06	5.11	4.12
PGSC0003DMG400024572	ID_722	2	0	-3.67	-3.85	-2.34
PGSC0003DMG400023680	ID_723	17	0	4.31	2.87	2.45
PGSC0003DMG400005820	ID_724	2	0	-2.78	-2.56	-2.25
PGSC0003DMG400028098	ID_725	2	0	-11.57	-11.57	-11.57
PGSC0003DMG400033006	ID_726	17	0	4.78	5.55	5.31
PGSC0003DMG402001316	ID_727	17	0	4.69	4.04	3.68
PGSC0003DMG400008404	ID_728	17	0	2.83	3.51	2.96
PGSC0003DMG400016899	ID_729	17	0	3.82	3.82	3.21
PGSC0003DMG400013684	ID_730	17	0	7.25	5.68	7.58
PGSC0003DMG400023647	ID_731	2	0	-3.31	-5.1	-4.34
Novel01512	ID_732	2	0	-2.26	-2.6	-2.11
PGSC0003DMG400019459	ID_733	0	0	-1.79	-3.61	-3.38
PGSC0003DMG400022759	ID_734	17	0	6.76	6.26	6.06
PGSC0003DMG400023518	ID_735	17	0	10.2	10.3	10.89
PGSC0003DMG400007078	ID_736	2	0	-3.23	-3.68	-3.03
Novel00390	ID_737	2	0	-2.6	-3	-3.77
PGSC0003DMG400004547	ID_738	2	0	-3.62	-3.58	-3.89
PGSC0003DMG400005298	ID_739	2	0	-3.16	-3.69	-2.43
PGSC0003DMG400014843	ID_740	17	0	2.91	3.09	3
PGSC0003DMG400035299	ID_741	17	0	4.35	5.67	4.47
Novel01886	ID_742	2	0	-3.22	-3.65	-2.76
PGSC0003DMG400012290	ID_743	17	0	5.09	6.53	5.38
PGSC0003DMG400003289	ID_744	17	0	3.9	3.53	3.6
PGSC0003DMG400016517	ID_745	2	0	-2.28	-2.25	-2.3
PGSC0003DMG400032818	ID_746	2	0	-1.9	-2.32	-2.3
PGSC0003DMG400012567	ID_747	17	0	4.01	4.86	4.03
PGSC0003DMG400005151	ID_748	2	0	-2.41	-3.03	-3.16
Novel00076	ID_749	2	0	-3.61	-4.13	-3.51
PGSC0003DMG400016709	ID_750	17	0	3.24	3.75	2.99
PGSC0003DMG400023664	ID_751	2	0	-3.05	-3.8	-3.46
PGSC0003DMG400019120	ID_752	17	0	10.56	9.54	7.48
PGSC0003DMG400004509	ID_753	17	0	6.05	5.33	5.35
PGSC0003DMG400018109	ID_754	2	0	-5.32	-4.6	-3.77
Novel00484	ID_755	2	0	-4.53	-3.38	-2.94
Novel00579	ID_756	2	0	-3.04	-2.84	-2.46
PGSC0003DMG400014826	ID_757	2	0	-1.81	-2.65	-2.48
PGSC0003DMG400029773	ID_758	0	0	-1.86	-2.46	-3.34
Novel03447	ID_759	2	0	-1.89	-2.55	-2.14
Novel02087	ID_760	2	0	-1.96	-3.05	-2.66
PGSC0003DMG400026658	ID_761	17	0	2.91	3.17	2.96
PGSC0003DMG400026001	ID_762	17	0	3.65	4.97	5.69
PGSC0003DMG400000364	ID_763	2	0	-2.83	-3.8	-3.53
PGSC0003DMG400030503	ID_764	17	0	4.71	4	3.33
PGSC0003DMG400001277	ID_765	2	0	-8.22	-8.22	-8.22
PGSC0003DMG400014809	ID_766	17	0	2.84	2.99	2.91
PGSC0003DMG400025117	ID_767	17	0	3.97	3.84	3.12
PGSC0003DMG400025468	ID_768	2	0	-3.3	-3.79	-3.58
PGSC0003DMG400029413	ID_769	2	0	-1.98	-2.45	-2.11
PGSC0003DMG400026801	ID_770	2	0	-2.3	-2.36	-1.89
PGSC0003DMG401015894	ID_771	17	0	5.32	4.2	2.93
Novel01315	ID_772	2	0	-2.66	-3.21	-2.58
PGSC0003DMG400019361	ID_773	2	0	-1.85	-3.02	-2.87
PGSC0003DMG400004572	ID_774	17	0	3.99	5.69	6.18
PGSC0003DMG400001623	ID_775	17	0	5.3	5.9	4.24
PGSC0003DMG400038230	ID_776	19	0	3.3	5.61	6.69
PGSC0003DMG402027116	ID_777	17	0	6.25	6.53	6.3
PGSC0003DMG402031759	ID_778	17	0	2.89	4.15	3.71
PGSC0003DMG400032243	ID_779	0	0	-2.66	-5.48	-5.15
PGSC0003DMG400014325	ID_780	17	0	5.28	5.99	5.36
PGSC0003DMG400014854	ID_781	17	0	4.06	5.78	5.35
PGSC0003DMG400039856	ID_782	17	0	3.96	3.67	5.21
PGSC0003DMG402023951	ID_783	19	0	3.56	4.87	6.18
Novel02473	ID_784	17	0	7.71	6.5	5.8
PGSC0003DMG400011651	ID_785	0	0	-4.29	-4.44	-8.39
PGSC0003DMG400010661	ID_786	17	0	3.93	3.79	3.17
PGSC0003DMG400022388	ID_787	3	0	-4.81	-4.24	-2.09
PGSC0003DMG400012143	ID_788	17	0	11.86	11.99	11.36
PGSC0003DMG400030630	ID_789	17	0	3.35	5.02	4.57
PGSC0003DMG400013633	ID_790	17	0	4.06	5.3	4.44
PGSC0003DMG400031261	ID_791	2	0	-4.47	-4.05	-3.2
PGSC0003DMG400006908	ID_792	17	0	6.08	5.38	5.57
PGSC0003DMG400018651	ID_793	17	0	5.02	3.51	3.77
PGSC0003DMG400016168	ID_794	17	0	4.48	4.57	5.14
PGSC0003DMG400008827	ID_795	17	0	3.43	4.07	3.2
PGSC0003DMG400016451	ID_796	17	0	4.14	4.63	3.51
PGSC0003DMG400016405	ID_797	17	0	5.2	5.95	4.85
Novel01445	ID_798	2	0	-3.01	-4.32	-3.73
PGSC0003DMG400003988	ID_799	17	0	2.64	3.05	2.76
PGSC0003DMG400027156	ID_800	17	0	2.77	3.31	3.12
PGSC0003DMG400024876	ID_801	17	0	3	3.39	2.93
PGSC0003DMG400030839	ID_802	17	0	7.67	6.51	5.29
PGSC0003DMG400028535	ID_803	2	0	-8.73	-10.27	-9.97
PGSC0003DMG400019274	ID_804	17	0	5.58	5.34	5.48
PGSC0003DMG400007018	ID_805	17	0	2.94	3.36	3.24
PGSC0003DMG401028122	ID_806	17	0	3	3.22	2.58
PGSC0003DMG400030105	ID_807	3	0	-8.14	-5.47	-3.1
PGSC0003DMG400016374	ID_808	2	0	-3.1	-2.95	-2.51
PGSC0003DMG402023626	ID_809	17	0	4.89	5.55	6.13
PGSC0003DMG400019793	ID_810	2	0	-2.35	-3.06	-2.14
Novel02588	ID_811	17	0	6.55	6.05	5.99
PGSC0003DMG400026301	ID_812	17	0	3.55	4.62	5.15
PGSC0003DMG400010140	ID_813	2	0	-4.46	-3.07	-3.37
PGSC0003DMG400004691	ID_814	2	0	-1.87	-2.2	-1.8
PGSC0003DMG400013235	ID_815	17	0	4.84	3.75	3.73
PGSC0003DMG400024968	ID_816	2	0	-1.77	-2.51	-1.95
PGSC0003DMG400009565	ID_817	2	0	-5.29	-5.53	-4.88
PGSC0003DMG400020992	ID_818	2	0	-3.35	-2.95	-3.07
Novel00580	ID_819	2	0	-3.71	-3.74	-2.41
PGSC0003DMG400027634	ID_820	17	0	5.45	4.53	3.72
PGSC0003DMG400017561	ID_821	17	0	3.23	3.87	3.55
PGSC0003DMG400033083	ID_822	0	0	-5.3	-6.12	-10.35
PGSC0003DMG400009547	ID_823	2	0	-2.85	-3.47	-2.55
PGSC0003DMG401030517	ID_824	17	0	4.97	5.45	4.21
Novel01696	ID_825	17	0	12.1	11.45	10.8
PGSC0003DMG400013982	ID_826	17	0	4.02	3.54	3
PGSC0003DMG400030033	ID_827	17	0	5.6	5.85	5.08
PGSC0003DMG400011369	ID_828	17	0	8.12	7.33	9.28
PGSC0003DMG402005942	ID_829	17	0	7.12	5.68	4.76
PGSC0003DMG400033058	ID_830	17	0	3.28	3.93	3.21
PGSC0003DMG400000779	ID_831	19	0	4.1	7.52	8.35
Novel00106	ID_832	0	0	-3.95	-3.91	-6.28
PGSC0003DMG400030551	ID_833	17	0	3.09	4.34	3.25
PGSC0003DMG400011197	ID_834	2	0	-6.08	-6.14	-6.34
PGSC0003DMG401008726	ID_835	2	0	-3.45	-3.41	-2.38
PGSC0003DMG400013469	ID_836	17	0	10.66	10.25	10.08
PGSC0003DMG400014104	ID_837	2	0	-2.98	-2.89	-3.7
PGSC0003DMG400030432	ID_838	17	0	4.28	5.96	4.46
PGSC0003DMG400021542	ID_839	17	0	4	2.56	2.45
PGSC0003DMG400016401	ID_840	17	0	3.75	3.12	3.64
PGSC0003DMG400005498	ID_841	17	0	7.13	7.52	6
PGSC0003DMG400018700	ID_842	17	0	4.77	5.49	3.97
PGSC0003DMG400017198	ID_843	17	0	6.34	5.15	4.9
PGSC0003DMG400020292	ID_844	17	0	2.72	3.01	3
PGSC0003DMG400016908	ID_845	17	0	4.24	3.48	2.97
PGSC0003DMG402021462	ID_846	2	0	-3.02	-2.36	-2.37
PGSC0003DMG400025431	ID_847	2	0	-2.68	-1.93	-2.3
PGSC0003DMG400018361	ID_848	17	0	3.64	3.94	3.55
PGSC0003DMG400031137	ID_849	2	0	-2.92	-2.74	-3.59
Novel02247	ID_850	2	0	-3.21	-4.13	-3.94
PGSC0003DMG400011128	ID_851	2	0	-2.18	-2.57	-1.87
PGSC0003DMG400021911	ID_852	17	0	4.41	3.9	3.14
PGSC0003DMG400023144	ID_853	18	0	3.39	4.12	2.33
PGSC0003DMG400021116	ID_854	17	0	6.03	6.56	6.47
Novel00793	ID_855	2	0	-1.81	-2.74	-2.39
PGSC0003DMG400014173	ID_856	17	0	2.85	3.22	3.12
PGSC0003DMG400027963	ID_857	2	0	-7.1	-7.1	-7.1
PGSC0003DMG402026272	ID_858	17	0	3.06	2.76	2.41
PGSC0003DMG400017730	ID_859	3	0	-5.47	-6.01	-2.82
PGSC0003DMG400014600	ID_860	17	0	5.08	5.87	6.64
Novel00642	ID_861	17	0	11.22	11.2	10.76
PGSC0003DMG400022494	ID_862	2	0	-2.39	-2.69	-2.03
PGSC0003DMG400023570	ID_863	17	0	11.95	12.12	12.86
PGSC0003DMG400003416	ID_864	1	0	-3.71	-7.42	-5.71
PGSC0003DMG400008042	ID_865	5	0	-10.01	-2.94	-2.94
PGSC0003DMG400000046	ID_866	17	0	6.36	5.5	5.53
PGSC0003DMG400027052	ID_867	17	0	3.3	3.34	4.22
PGSC0003DMG400027130	ID_868	2	0	-4.16	-2.84	-2.15
PGSC0003DMG400007341	ID_869	17	0	4.32	2.96	3.56
PGSC0003DMG400012626	ID_870	17	0	3.48	3.4	4.05
PGSC0003DMG401030822	ID_871	17	0	5.93	4	3.62
PGSC0003DMG400008502	ID_872	2	0	-2.14	-2.29	-2.07
PGSC0003DMG400019034	ID_873	2	0	-4.48	-4.95	-4.01
Novel00717	ID_874	2	0	-2.49	-2.76	-1.98
PGSC0003DMG400010149	ID_875	17	0	11.01	11.32	11.89
PGSC0003DMG400011036	ID_876	17	0	6.42	4.32	5.07
PGSC0003DMG400033096	ID_877	2	0	-4.82	-7.36	-5.87
PGSC0003DMG400020451	ID_878	1	0	-1.87	-3.59	-2.47
Novel03384	ID_879	2	0	-2.77	-3.53	-2.7
Novel02939	ID_880	2	0	-1.83	-2.44	-1.81
PGSC0003DMG400006237	ID_881	17	0	6.14	6.52	7.88
PGSC0003DMG400012414	ID_882	2	0	-3	-3.63	-3.07
PGSC0003DMG400022402	ID_883	17	0	6.92	4.18	4.41
PGSC0003DMG400019258	ID_884	2	0	-2.81	-3.39	-3.14
PGSC0003DMG400032498	ID_885	17	0	8.64	6.53	6.42
PGSC0003DMG400028675	ID_886	17	0	4.6	4.06	4.03
Novel00679	ID_887	2	0	-2.55	-3.4	-3.16
PGSC0003DMG400024664	ID_888	17	0	6.18	5.51	5.87
PGSC0003DMG400015405	ID_889	17	0	2.98	3.41	3.16
PGSC0003DMG400020431	ID_890	17	0	5.65	4.3	3.64
PGSC0003DMG400029264	ID_891	17	0	3.91	4.8	3.73
Novel02487	ID_892	2	0	-3.24	-3.16	-2.58
PGSC0003DMG400026513	ID_893	2	0	-1.93	-2.04	-1.98
PGSC0003DMG400033637	ID_894	17	0	2.75	2.99	2.64
PGSC0003DMG400016891	ID_895	17	0	5.02	5.04	4.95
PGSC0003DMG400012038	ID_896	2	0	-4.18	-3.38	-2.36
PGSC0003DMG400030121	ID_897	14	0	7.37	3.51	3.4
PGSC0003DMG400025093	ID_898	2	0	-3.69	-4.31	-3.75
PGSC0003DMG400010076	ID_899	17	0	5.03	4.97	5.5
PGSC0003DMG400031518	ID_900	5	0	-5.43	-2.65	-2.48
PGSC0003DMG400029305	ID_901	2	0	-2.6	-2.11	-1.8
PGSC0003DMG400003546	ID_902	17	0	3.62	3.94	4.97
PGSC0003DMG400000778	ID_903	17	0	8.57	11.08	13.02
PGSC0003DMG400027937	ID_904	17	0	6.79	5.27	5.27
PGSC0003DMG400005586	ID_905	2	0	-3.66	-3.09	-3.01
PGSC0003DMG400033134	ID_906	2	0	-2.19	-1.93	-2.16
PGSC0003DMG401021462	ID_907	2	0	-2.98	-1.93	-1.97
PGSC0003DMG400017152	ID_908	17	0	4.23	5.47	5.42
PGSC0003DMG400027715	ID_909	2	0	-3.02	-2.92	-1.75
PGSC0003DMG400028505	ID_910	2	0	-5.5	-5.69	-4.8
PGSC0003DMG400024120	ID_911	14	0	5.88	2.81	3.02
PGSC0003DMG400001066	ID_912	17	0	5.84	3.33	2.85
Novel02913	ID_913	2	0	-2.45	-2.34	-2.96
Novel02433	ID_914	3	0	-8.71	-8.71	-4.6
PGSC0003DMG400004276	ID_915	2	0	-2.14	-2.36	-1.85
PGSC0003DMG400018408	ID_916	1	0	-1.97	-2.82	-1.87
PGSC0003DMG400021128	ID_917	14	0	6.06	2.68	2.8
PGSC0003DMG400029690	ID_918	17	0	6.56	6.71	6.51
PGSC0003DMG400005737	ID_919	17	0	4.54	4.94	3.97
Novel02519	ID_920	2	0	-4.1	-4.22	-2.67
PGSC0003DMG402024352	ID_921	2	0	-4.06	-2.75	-2.62
Novel00576	ID_922	2	0	-2.8	-3.14	-2.76
PGSC0003DMG400007801	ID_923	19	0	3.9	6.9	6.49
PGSC0003DMG400031761	ID_924	2	0	-3.44	-4.32	-3.7
Novel02986	ID_925	2	0	-3.88	-4.15	-3.45
PGSC0003DMG400029187	ID_926	2	0	-3.27	-3.92	-2.94
PGSC0003DMG400003155	ID_927	17	0	4.66	4.9	4.65
PGSC0003DMG400011251	ID_928	17	0	8.4	5.05	4.05
PGSC0003DMG400032259	ID_929	17	0	6.57	6.68	6.57
PGSC0003DMG400014442	ID_930	17	0	3.52	3.49	4.35
Novel03096	ID_931	2	0	-4.22	-5.19	-6.49
PGSC0003DMG400032162	ID_932	4	0	-5.38	-2.69	-5.32
PGSC0003DMG400022013	ID_933	17	0	3.76	3.75	3.38
PGSC0003DMG400017349	ID_934	17	0	3.8	3.63	3.71
PGSC0003DMG400018637	ID_935	17	0	3.89	3.47	3.18
PGSC0003DMG400027943	ID_936	2	0	-3.7	-3.24	-2.29
PGSC0003DMG400018877	ID_937	17	0	4.01	2.9	2.46
PGSC0003DMG400032510	ID_938	17	0	6.64	5.5	4.46
Novel00085	ID_939	2	0	-3.42	-2.99	-2.62
PGSC0003DMG400012910	ID_940	17	0	2.38	2.95	3.11
PGSC0003DMG400030824	ID_941	17	0	4.09	5.13	4.42
PGSC0003DMG400001598	ID_942	2	0	-4.7	-4.16	-4.1
PGSC0003DMG400009823	ID_943	17	0	6.18	6.12	6.33
PGSC0003DMG400026100	ID_944	2	0	-2.17	-2.21	-1.8
PGSC0003DMG400012288	ID_945	18	0	3.4	5.31	3.55
PGSC0003DMG400011837	ID_946	18	0	3.08	4.76	3.55
PGSC0003DMG400015667	ID_947	17	0	4.85	4.46	3.81
Novel02732	ID_948	19	0	2.68	4.33	4.9
PGSC0003DMG400028407	ID_949	2	0	-3.05	-3.37	-2.69
PGSC0003DMG400017808	ID_950	2	0	-2.68	-2.24	-2.38
PGSC0003DMG401023991	ID_951	17	0	6.66	5.15	5.2
PGSC0003DMG401017944	ID_952	2	0	-2.52	-2.45	-1.98
PGSC0003DMG400024271	ID_953	17	0	2.43	3.02	2.58
PGSC0003DMG403005720	ID_954	17	0	3.27	3.45	3.59
PGSC0003DMG400002561	ID_955	2	0	-2.09	-2.52	-2.49
PGSC0003DMG400030593	ID_956	17	0	7.83	7.26	6.73
PGSC0003DMG400018353	ID_957	17	0	4.26	6.05	6.71
PGSC0003DMG400025502	ID_958	2	0	-2.33	-2.81	-3.02
PGSC0003DMG400018732	ID_959	1	0	-2.68	-3.89	-2.92
PGSC0003DMG400013852	ID_960	2	0	-4.09	-3.27	-2.23
PGSC0003DMG400012579	ID_961	2	0	-2.02	-1.88	-1.86
PGSC0003DMG400025169	ID_962	2	0	-2.86	-2.93	-2.01
PGSC0003DMG400027878	ID_963	2	0	-2.15	-2.25	-2.22
PGSC0003DMG400032227	ID_964	17	0	4.6	3.43	2.59
Novel00607	ID_965	2	0	-2.48	-2.84	-2.5
Novel01971	ID_966	17	0	7.64	5.9	6.36
PGSC0003DMG400001865	ID_967	17	0	2.91	3.34	3.58
PGSC0003DMG400013662	ID_968	2	0	-2.37	-2.15	-1.87
PGSC0003DMG400009985	ID_969	17	0	4.9	4.75	4.22
Novel01554	ID_970	2	0	-1.99	-2.04	-2.76
PGSC0003DMG401016112	ID_971	17	0	11.65	10.73	11.17
Novel01453	ID_972	17	0	3.93	2.96	3.84
PGSC0003DMG400001480	ID_973	0	0	-3.63	-3.47	-5.54
PGSC0003DMG400020267	ID_974	2	0	-4.95	-3.43	-4.26
PGSC0003DMG403025785	ID_975	2	0	-2.6	-2.65	-2.1
PGSC0003DMG400016747	ID_976	1	0	-4.94	-7.39	-3.83
PGSC0003DMG400030546	ID_977	17	0	5.26	6.15	5.76
PGSC0003DMG400032233	ID_978	17	0	3.67	5.52	4.85
PGSC0003DMG401029567	ID_979	2	0	-1.98	-2.91	-2.75
PGSC0003DMG400010022	ID_980	17	0	5.2	5.37	4.36
PGSC0003DMG400011640	ID_981	17	0	6.33	6.31	5.59
PGSC0003DMG400024502	ID_982	2	0	-1.92	-1.74	-1.79
PGSC0003DMG400018331	ID_983	17	0	7.99	7.64	7.41
Novel01624	ID_984	2	0	-3.64	-3.39	-2.5
PGSC0003DMG400028816	ID_985	19	0	4.08	6.23	6.82
PGSC0003DMG400027283	ID_986	17	0	6.11	5.34	5.1
PGSC0003DMG400004398	ID_987	2	0	-2.78	-2.88	-2.02
Novel00007	ID_988	2	0	-3.39	-5.16	-4.55
Novel01700	ID_989	2	0	-2.56	-2.91	-1.76
PGSC0003DMG400024146	ID_990	2	0	-3.08	-3.05	-2.3
PGSC0003DMG400014372	ID_991	2	0	-2.63	-2.08	-2.44
PGSC0003DMG401007955	ID_992	17	0	5.9	4.43	5.26
PGSC0003DMG400007302	ID_993	2	0	-3	-2.84	-3.7
PGSC0003DMG400025932	ID_994	17	0	4.15	3.11	2.89
PGSC0003DMG400025400	ID_995	17	0	8.1	8.32	7.64
PGSC0003DMG400014303	ID_996	17	0	6.02	4.66	5.47
PGSC0003DMG400003702	ID_997	17	0	7.11	5.84	5.24
Novel00090	ID_998	2	0	-5.93	-5.93	-4.61
PGSC0003DMG400017331	ID_999	17	0	7.44	5.14	6.11
PGSC0003DMG400026855	ID_1000	19	0	3.03	3.09	4.95
PGSC0003DMG400018916	ID_1001	17	0	3.76	3.13	3.68
PGSC0003DMG400030948	ID_1002	2	0	-4.5	-2.48	-2.53
PGSC0003DMG400009080	ID_1003	17	0	5.76	5.43	5.12
PGSC0003DMG400030131	ID_1004	17	0	3.89	4.06	5.18
PGSC0003DMG400007137	ID_1005	17	0	5.05	5.11	4.54
Novel03376	ID_1006	5	0	-6.96	-2.95	-3.23
PGSC0003DMG400025862	ID_1007	17	0	3.59	3.56	2.98
PGSC0003DMG401031202	ID_1008	2	0	-2.22	-2.64	-3.08
PGSC0003DMG400017584	ID_1009	17	0	3.98	4.8	3.52
PGSC0003DMG400019245	ID_1010	17	0	6.13	3.61	4.76
PGSC0003DMG400024630	ID_1011	2	0	-6.01	-2.77	-3.39
PGSC0003DMG400027072	ID_1012	2	0	-2.67	-2.1	-1.89
PGSC0003DMG400006462	ID_1013	17	0	3.69	4.6	4.44
PGSC0003DMG400033146	ID_1014	1	0	-5.68	-9.14	-5.69
PGSC0003DMG400023850	ID_1015	17	0	4.04	3.96	3.98
PGSC0003DMG400030468	ID_1016	2	0	-3.41	-2.54	-2
Novel00646	ID_1017	2	0	-4.54	-2.02	-2.6
Novel00043	ID_1018	1	0	-3.99	-9.42	-3.87
Novel00099	ID_1019	2	0	-2.43	-3.71	-3.21
PGSC0003DMG400016478	ID_1020	17	0	2.89	3.76	3.48
PGSC0003DMG400001455	ID_1021	17	0	6.27	6.56	6.39
PGSC0003DMG400007343	ID_1022	17	0	9.39	5.9	5.73
PGSC0003DMG400013879	ID_1023	17	0	4.89	4.18	4.29
PGSC0003DMG400024967	ID_1024	17	0	3.4	2.79	4.87
PGSC0003DMG404008678	ID_1025	2	0	-2.66	-2.31	-2.37
PGSC0003DMG400021270	ID_1026	2	0	-2.27	-2.46	-1.82
PGSC0003DMG402005720	ID_1027	2	0	-2	-2.79	-2.07
PGSC0003DMG400009040	ID_1028	17	0	4.43	5.79	4.47
PGSC0003DMG400031811	ID_1029	17	0	4.47	3.59	4.1
PGSC0003DMG400026381	ID_1030	17	0	10.56	12.34	11.04
PGSC0003DMG400027019	ID_1031	1	0	-3.21	-7.23	-5.62
PGSC0003DMG400019447	ID_1032	1	0	-2.26	-3.36	-2.51
PGSC0003DMG400010231	ID_1033	17	0	2.74	3.56	2.8
PGSC0003DMG400003655	ID_1034	17	0	6.33	4.56	4.29
PGSC0003DMG400025707	ID_1035	2	0	-1.97	-2.54	-2.93
PGSC0003DMG400014162	ID_1036	2	0	-3.54	-4.19	-3.62
PGSC0003DMG400030882	ID_1037	17	0	4.44	3	2.34
PGSC0003DMG400002518	ID_1038	17	0	6.94	6.57	5.64
Novel02934	ID_1039	2	0	-3.91	-4.61	-4.14
PGSC0003DMG400008878	ID_1040	17	0	3.68	2.99	3.06
PGSC0003DMG400023747	ID_1041	2	0	-2.21	-2.41	-2.63
PGSC0003DMG400008749	ID_1042	2	0	-3.97	-3.23	-3.93
PGSC0003DMG400032250	ID_1043	17	0	6.5	5.96	5.35
PGSC0003DMG400012813	ID_1044	17	0	7.13	6.21	5.77
PGSC0003DMG400020424	ID_1045	2	0	-1.95	-2.41	-1.97
PGSC0003DMG400001448	ID_1046	17	0	3.76	3.34	2.88
PGSC0003DMG400013659	ID_1047	2	0	-3.58	-2.92	-3.89
PGSC0003DMG400000060	ID_1048	17	0	4	4.78	4.79
PGSC0003DMG400006862	ID_1049	17	0	8.89	11.37	11.91
PGSC0003DMG400002613	ID_1050	17	0	4.7	3.49	4.03
PGSC0003DMG401012679	ID_1051	17	0	5.1	3.88	3.31
Novel03354	ID_1052	2	0	-2.5	-3.36	-2.5
PGSC0003DMG400016126	ID_1053	17	0	4.8	3.99	4.01
PGSC0003DMG400027733	ID_1054	2	0	-2.33	-2.95	-2.83
PGSC0003DMG400033099	ID_1055	17	0	3.98	3.77	4.47
PGSC0003DMG400002085	ID_1056	17	0	3.39	4.46	4.59
PGSC0003DMG400012966	ID_1057	17	0	3.6	4.53	3.88
PGSC0003DMG400024309	ID_1058	17	0	4.03	5.77	5.1
Novel03026	ID_1059	2	0	-2.01	-1.77	-1.88
PGSC0003DMG400003376	ID_1060	17	0	3.02	3.35	3.19
PGSC0003DMG400014152	ID_1061	17	0	4.31	3.46	3.22
Novel01987	ID_1062	2	0	-1.91	-2.54	-1.78
PGSC0003DMG400007094	ID_1063	2	0	-2.32	-2.28	-1.93
Novel01708	ID_1064	1	0	-5.58	-8.18	-4.28
PGSC0003DMG400023979	ID_1065	3	0	-4.47	-3.37	-1.75
PGSC0003DMG400005629	ID_1066	17	0	8.51	7.3	5.79
PGSC0003DMG400003495	ID_1067	2	0	-6.1	-4.51	-4.77
PGSC0003DMG400022677	ID_1068	17	0	7.07	5.46	3.95
PGSC0003DMG400015523	ID_1069	19	0	2.75	2.58	4.78
PGSC0003DMG400007708	ID_1070	2	0	-3.57	-3.35	-2.49
PGSC0003DMG400007672	ID_1071	17	0	6.29	6.02	3.93
PGSC0003DMG400010072	ID_1072	17	0	7.14	4.56	4.17
PGSC0003DMG400026141	ID_1073	2	0	-5.92	-9.28	-9.36
PGSC0003DMG400017100	ID_1074	17	0	4.01	4.97	4.85
PGSC0003DMG400007338	ID_1075	1	0	-4.68	-5.51	-2.84
PGSC0003DMG400015190	ID_1076	17	0	4.55	3.21	3.25
PGSC0003DMG400025063	ID_1077	17	0	7.17	6.76	4.21
PGSC0003DMG400023547	ID_1078	17	0	5.27	5.25	5.85
PGSC0003DMG400023576	ID_1079	17	0	5.4	4.51	4.53
PGSC0003DMG400004795	ID_1080	17	0	4.54	2.95	2.86
PGSC0003DMG402023991	ID_1081	17	0	2.97	2.6	2.81
PGSC0003DMG400001498	ID_1082	2	0	-7.01	-5.06	-5.73
PGSC0003DMG400019935	ID_1083	2	0	-1.94	-2.11	-2.01
PGSC0003DMG400001371	ID_1084	2	0	-5.06	-4.37	-2.95
PGSC0003DMG400000640	ID_1085	17	0	4.02	3.85	3.24
PGSC0003DMG402019696	ID_1086	2	0	-3.29	-3.49	-4.87
PGSC0003DMG401010883	ID_1087	2	0	-3.37	-3.72	-2.63
PGSC0003DMG400003916	ID_1088	17	0	3.22	3.11	2.48
PGSC0003DMG400016548	ID_1089	2	0	-3.18	-3.62	-2.94
PGSC0003DMG402002919	ID_1090	2	0	-4.72	-4.35	-3.44
PGSC0003DMG400029229	ID_1091	2	0	-2.56	-2.61	-1.95
PGSC0003DMG400008724	ID_1092	17	0	7.3	6.15	6.76
Novel01832	ID_1093	2	0	-3.87	-2.86	-3.22
PGSC0003DMG400016218	ID_1094	2	0	-2.92	-2.66	-2.39
PGSC0003DMG400022131	ID_1095	17	0	4.18	5.36	5.61
PGSC0003DMG400026300	ID_1096	17	0	5.1	6.16	6.31
PGSC0003DMG400009004	ID_1097	17	0	4.56	4.04	2.36
PGSC0003DMG400009825	ID_1098	17	0	6.33	6.09	6.1
PGSC0003DMG400030918	ID_1099	17	0	5.76	4.55	3.7
PGSC0003DMG400028267	ID_1100	17	0	3.12	3.05	3.17
Novel02466	ID_1101	2	0	-2.66	-2.75	-2.14
PGSC0003DMG400019671	ID_1102	2	0	-3.71	-3.86	-3.85
Novel01119	ID_1103	2	0	-2.25	-3.11	-2.58
PGSC0003DMG400008402	ID_1104	2	0	-2.22	-2.84	-2.6
Novel03069	ID_1105	17	0	7.43	6.94	5.93
PGSC0003DMG400002190	ID_1106	17	0	4.44	5.14	4.22
PGSC0003DMG400029806	ID_1107	2	0	-4.47	-3.24	-3.88
PGSC0003DMG400002789	ID_1108	17	0	3.27	4.27	2.96
PGSC0003DMG400007017	ID_1109	17	0	3.32	3.62	3.32
PGSC0003DMG400003858	ID_1110	1	0	-3.94	-5.46	-2.47
PGSC0003DMG400007228	ID_1111	2	0	-2.48	-2.54	-2.64
PGSC0003DMG400007752	ID_1112	2	0	-2.39	-2.78	-2.17
PGSC0003DMG400001228	ID_1113	17	0	3.13	2.81	2.68
PGSC0003DMG400009011	ID_1114	17	0	3.5	5.35	5.45
PGSC0003DMG400009544	ID_1115	2	0	-3.26	-3.64	-2.19
PGSC0003DMG400001419	ID_1116	17	0	3.28	2.48	3.6
PGSC0003DMG400012950	ID_1117	2	0	-2.31	-2.58	-2.63
PGSC0003DMG400029022	ID_1118	17	0	2.81	2.71	3.05
PGSC0003DMG400007024	ID_1119	2	0	-4.21	-2.14	-2.32
PGSC0003DMG400017926	ID_1120	1	0	-2.51	-5.61	-3.11
PGSC0003DMG400026854	ID_1121	17	0	3.48	3.46	4.48
PGSC0003DMG400026945	ID_1122	17	0	6.62	5.26	4.19
PGSC0003DMG401020908	ID_1123	17	0	4.59	3.01	3.7
PGSC0003DMG400010131	ID_1124	17	0	13.74	14.31	14.85
PGSC0003DMG400024998	ID_1125	17	0	7.55	4.83	3.64
Novel01474	ID_1126	2	0	-3.38	-3.42	-2.95
PGSC0003DMG402029709	ID_1127	2	0	-6.1	-3.99	-3.6
PGSC0003DMG400021864	ID_1128	0	0	-3.04	-4.28	-4.92
PGSC0003DMG401029805	ID_1129	2	0	-3.89	-4.07	-3.47
PGSC0003DMG400012640	ID_1130	18	0	3.39	4.94	3.74
PGSC0003DMG400029074	ID_1131	17	0	5.29	4.7	4.35
PGSC0003DMG400018276	ID_1132	17	0	3.22	2.81	2.56
PGSC0003DMG400032124	ID_1133	17	0	4.74	5.79	5.89
PGSC0003DMG400019362	ID_1134	2	0	-2.27	-2.81	-2.61
PGSC0003DMG400024016	ID_1135	17	0	4.88	5.39	4.69
PGSC0003DMG400025984	ID_1136	2	0	-2.46	-3.61	-3.55
PGSC0003DMG402006288	ID_1137	2	0	-3.73	-3.17	-3.43
Novel00791	ID_1138	2	0	-2.5	-3.45	-2.8
Novel02681	ID_1139	2	0	-2.81	-2.92	-3.15
PGSC0003DMG400009703	ID_1140	17	0	5.85	5.43	5.21
PGSC0003DMG400026528	ID_1141	17	0	2.69	3.46	3.47
PGSC0003DMG402015175	ID_1142	2	0	-4.11	-3.82	-5.48
PGSC0003DMG400008311	ID_1143	17	0	2.68	3.8	4.15
PGSC0003DMG400020564	ID_1144	17	0	6.4	4.57	3.65
PGSC0003DMG400004011	ID_1145	17	0	6.33	4.17	5.38
PGSC0003DMG400012110	ID_1146	2	0	-2.93	-3.41	-2.3
PGSC0003DMG400015053	ID_1147	2	0	-3.51	-2.72	-2.23
PGSC0003DMG400027101	ID_1148	2	0	-5.34	-5.67	-4.75
PGSC0003DMG400001624	ID_1149	17	0	4.96	6.04	6.06
PGSC0003DMG400002309	ID_1150	4	0	-5.27	-2.12	-3.12
Novel01858	ID_1151	1	0	-4.73	-5.79	-2.92
PGSC0003DMG400024428	ID_1152	2	0	-2.34	-3.56	-2.87
PGSC0003DMG400000404	ID_1153	17	0	3.37	3.41	2.89
Novel03499	ID_1154	2	0	-2.09	-2.91	-2.35
PGSC0003DMG400021726	ID_1155	2	0	-3.4	-2.46	-2.77
PGSC0003DMG400004660	ID_1156	17	0	5.03	6.65	6.93
Novel02668	ID_1157	17	0	5.46	4.81	4.53
PGSC0003DMG400021877	ID_1158	1	0	-2.81	-7.62	-4.39
PGSC0003DMG400011266	ID_1159	19	0	3.51	4.85	5.54
PGSC0003DMG400001854	ID_1160	17	0	5.11	4.65	3.76
PGSC0003DMG400002921	ID_1161	17	0	3.18	3.62	3.48
PGSC0003DMG400007233	ID_1162	17	0	7.73	4.63	5.87
Novel00948	ID_1163	1	0	-7.78	-10.84	-7.8
PGSC0003DMG400029109	ID_1164	3	0	-5.6	-3.74	-2.4
PGSC0003DMG400020315	ID_1165	17	0	4.08	3.82	4.64
Novel02536	ID_1166	2	0	-9.28	-5.95	-5.82
PGSC0003DMG402020132	ID_1167	17	0	5.67	5.9	5.44
PGSC0003DMG400018131	ID_1168	17	0	7.94	6.53	7.14
PGSC0003DMG400012413	ID_1169	2	0	-2.91	-2.95	-2.21
PGSC0003DMG400031314	ID_1170	2	0	-4	-2.74	-2.48
PGSC0003DMG400003509	ID_1171	17	0	5.44	5.2	4.94
PGSC0003DMG400003202	ID_1172	2	0	-4.28	-2.83	-3.61
PGSC0003DMG400023067	ID_1173	2	0	-2.37	-3.09	-3.23
PGSC0003DMG400009928	ID_1174	2	0	-3.68	-3.36	-1.97
Novel00725	ID_1175	2	0	-2.65	-2.85	-1.83
PGSC0003DMG400008669	ID_1176	2	0	-4.64	-2.94	-3.02
PGSC0003DMG400026455	ID_1177	2	0	-3.01	-3.76	-4.36
Novel00765	ID_1178	2	0	-2.15	-1.92	-2.28
PGSC0003DMG400034487	ID_1179	2	0	-1.99	-2.13	-1.92
PGSC0003DMG400029263	ID_1180	17	0	4.24	5.1	4.09
Novel00641	ID_1181	17	0	5.16	5.7	5.29
PGSC0003DMG400043788	ID_1182	0	0	-3.49	-5.56	-6.22
Novel02064	ID_1183	2	0	-4.19	-3.91	-3.56
PGSC0003DMG402025438	ID_1184	17	0	4.88	4.22	4.52
PGSC0003DMG400022399	ID_1185	17	0	4.14	2.74	2.56
Novel00351	ID_1186	17	0	3.32	4.63	5.01
Novel00552	ID_1187	1	0	-3.08	-3.85	-2.49
PGSC0003DMG400017976	ID_1188	17	0	3.69	3.28	2.78
PGSC0003DMG400014982	ID_1189	2	0	-2.86	-2.74	-1.76
PGSC0003DMG400022063	ID_1190	17	0	6.35	5.9	5.7
PGSC0003DMG400001823	ID_1191	17	0	7.28	5.43	7.06
Novel01037	ID_1192	2	0	-1.93	-2.24	-1.94
PGSC0003DMG400010148	ID_1193	2	0	-2.58	-2.95	-2.74
PGSC0003DMG400006448	ID_1194	17	0	4.07	5.85	5.02
PGSC0003DMG400002479	ID_1195	2	0	-5.9	-4.33	-4.6
PGSC0003DMG400028094	ID_1196	2	0	-5.05	-5.07	-7.44
PGSC0003DMG400024300	ID_1197	17	0	3.43	2.89	2.68
Novel02459	ID_1198	2	0	-3.46	-3.04	-3.11
PGSC0003DMG400031269	ID_1199	2	0	-4.63	-4.22	-3.38
PGSC0003DMG400025137	ID_1200	17	0	3.22	2.65	2.44
Novel02153	ID_1201	17	0	10.25	11.14	11.2
PGSC0003DMG400020920	ID_1202	2	0	-7.7	-5.67	-7.7
PGSC0003DMG400020217	ID_1203	17	0	11.18	9.78	11.16
PGSC0003DMG400008936	ID_1204	17	0	6.27	5.39	4.98
PGSC0003DMG400018942	ID_1205	2	0	-5.74	-7.23	-6.49
PGSC0003DMG400007124	ID_1206	2	0	-3.88	-3.16	-2.55
PGSC0003DMG400027149	ID_1207	17	0	4.19	3.97	3.74
PGSC0003DMG400013298	ID_1208	17	0	5.84	5.59	5.86
PGSC0003DMG400015477	ID_1209	17	0	4.12	5.02	3.71
PGSC0003DMG400014560	ID_1210	17	0	7.65	5.91	5.4
PGSC0003DMG400012587	ID_1211	2	0	-2.03	-2.03	-2.16
Novel00299	ID_1212	2	0	-2.75	-3.19	-2.73
PGSC0003DMG400017309	ID_1213	17	0	13.25	11.38	9.9
Novel01690	ID_1214	17	0	4.62	5.76	6.1
PGSC0003DMG400015213	ID_1215	17	0	4.48	3.96	3.97
PGSC0003DMG400021721	ID_1216	2	0	-4.52	-5.4	-4.26
PGSC0003DMG400017756	ID_1217	17	0	4.99	2.82	3.34
PGSC0003DMG400026544	ID_1218	2	0	-2.02	-2.32	-2.2
PGSC0003DMG400024344	ID_1219	19	0	3.51	6.84	7.28
PGSC0003DMG400016503	ID_1220	17	0	3.46	3.79	2.68
PGSC0003DMG402020908	ID_1221	17	0	4.11	2.56	2.85
Novel03175	ID_1222	2	0	-2.7	-2.84	-2.26
PGSC0003DMG400033596	ID_1223	2	0	-1.83	-2.26	-2.73
PGSC0003DMG400021990	ID_1224	2	0	-1.95	-3.31	-2.98
PGSC0003DMG400030082	ID_1225	17	0	10.75	9.26	9.41
PGSC0003DMG400008553	ID_1226	17	0	5.63	5.47	3.29
PGSC0003DMG400009822	ID_1227	17	0	8.41	8.5	8.29
PGSC0003DMG400014295	ID_1228	17	0	9.93	11.05	11.37
PGSC0003DMG400022488	ID_1229	2	0	-3.07	-1.84	-1.76
PGSC0003DMG400004897	ID_1230	2	0	-3.02	-4.28	-3.32
PGSC0003DMG400006022	ID_1231	17	0	5.29	4.9	5.4
Novel03422	ID_1232	2	0	-2.55	-2.92	-2.44
PGSC0003DMG400024778	ID_1233	2	0	-2.74	-2.82	-2.26
PGSC0003DMG400013436	ID_1234	18	0	2.46	4.74	3.7
Novel03166	ID_1235	2	0	-3.15	-3.5	-2.86
PGSC0003DMG400012137	ID_1236	2	0	-5.95	-4.76	-3.73
PGSC0003DMG400012774	ID_1237	17	0	5.33	5.55	5.53
Novel02039	ID_1238	2	0	-2.07	-2.63	-2.51
PGSC0003DMG400016842	ID_1239	2	0	-2.62	-3.76	-3.77
PGSC0003DMG400000785	ID_1240	2	0	-1.84	-2.57	-2.26
Novel01797	ID_1241	2	0	-3.04	-3.06	-3.25
PGSC0003DMG400024763	ID_1242	17	0	3.67	4.3	3.54
PGSC0003DMG400019032	ID_1243	2	0	-2.61	-2.77	-2.89
PGSC0003DMG400005468	ID_1244	17	0	6.13	4.86	4.9
PGSC0003DMG400020659	ID_1245	2	0	-2.51	-3.45	-3.52
PGSC0003DMG400023681	ID_1246	4	0	-5.72	-2.53	-4.02
PGSC0003DMG400027601	ID_1247	2	0	-5.29	-2.98	-2.6

## Sheet:  KEGG analysis of Profile 17
#Term	Database	ID	Input number	Background number	P-Value	Corrected P-Value	Input	KEGG_ID/KO	Entrez_ID	Hyperlink
Stilbenoid, diarylheptanoid and gingerol biosynthesis	KEGG PATHWAY	sot00945	9	25	5.17014e-06	0.000444632	PGSC0003DMG400006448|PGSC0003DMG400013684|Novel01689|PGSC0003DMG400006214|PGSC0003DMG400025882|Novel01690|Novel01691|PGSC0003DMG400003289|PGSC0003DMG400014152	sot:102599242|sot:102586761|sot:102585995|sot:102595685|sot:102586472|sot:102586332|sot:102586657|sot:102590870|sot:102588095|	102599242|102586761|102585995|102595685|102586472|102586332|102586657|102590870|102588095|	http://www.genome.jp/kegg-bin/show_pathway?sot00945/sot:102586761%09red/sot:102586657%09red/sot:102588095%09red/sot:102586332%09red/sot:102586472%09red/sot:102585995%09red/sot:102595685%09red/sot:102599242%09red/sot:102590870%09red
Flavonoid biosynthesis	KEGG PATHWAY	sot00941	10	42	3.29508e-05	0.00141689	PGSC0003DMG400006448|PGSC0003DMG400013684|Novel01689|PGSC0003DMG400006214|PGSC0003DMG400025882|PGSC0003DMG400014093|Novel01690|Novel01691|PGSC0003DMG400003289|PGSC0003DMG400014152	sot:102599242|sot:102586761|sot:102585995|sot:102595685|sot:102586472|sot:102577717|sot:102586332|sot:102586657|sot:102590870|sot:102588095|	102599242|102586761|102585995|102595685|102586472|102577717|102586332|102586657|102590870|102588095|	http://www.genome.jp/kegg-bin/show_pathway?sot00941/sot:102586761%09red/sot:102586657%09red/sot:102588095%09red/sot:102586332%09red/sot:102586472%09red/sot:102585995%09red/sot:102595685%09red/sot:102577717%09red/sot:102599242%09red/sot:102590870%09red
Phenylalanine metabolism	KEGG PATHWAY	sot00360	19	161	0.00010563	0.00302805	PGSC0003DMG400010465|PGSC0003DMG400014867|PGSC0003DMG400011036|PGSC0003DMG400006448|PGSC0003DMG401025083|PGSC0003DMG400030082|PGSC0003DMG400013684|PGSC0003DMG400031836|Novel01689|PGSC0003DMG400006214|PGSC0003DMG400014223|PGSC0003DMG400014055|PGSC0003DMG400023458|PGSC0003DMG400003155|PGSC0003DMG400011640|Novel01691|PGSC0003DMG400024967|Novel01690|PGSC0003DMG400025882	sot:102605677|sot:102587234|sot:102602878|sot:102599242|sot:102586327|sot:102583802|sot:102586761|sot:102600413|sot:102585995|sot:102595685|sot:102596056|sot:102602226|sot:102582618|sot:102581073|sot:102582282|sot:102586657|sot:102592844|sot:102586332|sot:102586472|	102605677|102587234|102602878|102599242|102586327|102583802|102586761|102600413|102585995|102595685|102596056|102602226|102582618|102581073|102582282|102586657|102592844|102586332|102586472|	http://www.genome.jp/kegg-bin/show_pathway?sot00360/sot:102595685%09red/sot:102586761%09red/sot:102602226%09red/sot:102586657%09red/sot:102587234%09red/sot:102582282%09red/sot:102586472%09red/sot:102583802%09red/sot:102586332%09red/sot:102596056%09red/sot:102585995%09red/sot:102586327%09red/sot:102581073%09red/sot:102582618%09red/sot:102602878%09red/sot:102600413%09red/sot:102592844%09red/sot:102…
Phenylpropanoid biosynthesis	KEGG PATHWAY	sot00940	21	202	0.000236254	0.00507947	PGSC0003DMG402005942|PGSC0003DMG400003546|Novel01691|PGSC0003DMG400010465|PGSC0003DMG400014867|PGSC0003DMG400006448|PGSC0003DMG401025083|PGSC0003DMG400013684|PGSC0003DMG401016112|PGSC0003DMG400024967|Novel01689|PGSC0003DMG400006214|PGSC0003DMG400014223|PGSC0003DMG400014055|PGSC0003DMG400023458|PGSC0003DMG400003155|PGSC0003DMG400011640|PGSC0003DMG400014152|PGSC0003DMG400003289|Novel01690|PGSC0003D…	sot:102586545|sot:102604007|sot:102586657|sot:102605677|sot:102587234|sot:102599242|sot:102586327|sot:102586761|sot:102581654|sot:102592844|sot:102585995|sot:102595685|sot:102596056|sot:102602226|sot:102582618|sot:102581073|sot:102582282|sot:102588095|sot:102590870|sot:102586332|sot:102586472|	102586545|102604007|102586657|102605677|102587234|102599242|102586327|102586761|102581654|102592844|102585995|102595685|102596056|102602226|102582618|102581073|102582282|102588095|102590870|102586332|102586472|	http://www.genome.jp/kegg-bin/show_pathway?sot00940/sot:102595685%09red/sot:102599242%09red/sot:102602226%09red/sot:102586657%09red/sot:102587234%09red/sot:102582282%09red/sot:102581654%09red/sot:102586332%09red/sot:102586472%09red/sot:102586327%09red/sot:102585995%09red/sot:102581073%09red/sot:102582618%09red/sot:102586761%09red/sot:102596056%09red/sot:102592844%09red/sot:102604007%09red/sot:102…
Biotin metabolism	KEGG PATHWAY	sot00780	6	19	0.000365015	0.00627825	PGSC0003DMG400033099|PGSC0003DMG400011436|PGSC0003DMG400021582|PGSC0003DMG400026904|PGSC0003DMG400012564|PGSC0003DMG400008311	sot:102591690|sot:102606380|sot:102588612|sot:102591782|sot:102585835|sot:102590505|	102591690|102606380|102588612|102591782|102585835|102590505|	http://www.genome.jp/kegg-bin/show_pathway?sot00780/sot:102591782%09red/sot:102585835%09red/sot:102591690%09red/sot:102606380%09red/sot:102590505%09red/sot:102588612%09red
Biosynthesis of secondary metabolites	KEGG PATHWAY	sot01110	67	1087	0.00106628	0.0152833	PGSC0003DMG400010819|PGSC0003DMG400028214|PGSC0003DMG400009959|PGSC0003DMG400017100|PGSC0003DMG400001438|PGSC0003DMG400003546|PGSC0003DMG400026536|PGSC0003DMG400025587|PGSC0003DMG400020618|PGSC0003DMG400011640|Novel01691|Novel01690|PGSC0003DMG400007373|PGSC0003DMG400023975|PGSC0003DMG400026300|PGSC0003DMG400013894|PGSC0003DMG400023428|PGSC0003DMG400006448|PGSC0003DMG401025083|PGSC0003DMG400012910…	sot:102603796|sot:102598093|sot:102584472|sot:102577883|sot:102599197|sot:102604007|sot:102579641|sot:102595393|sot:102590679|sot:102582282|sot:102586657|sot:102586332|sot:102600830|sot:102605026|sot:102592044|sot:102592023|sot:102581846|sot:102599242|sot:102586327|sot:102585856|sot:102595685|sot:102596056|sot:102586472|sot:102581073|sot:102581819|sot:102580464|sot:102600830|sot:102590459|sot:102…	102603796|102598093|102584472|102577883|102599197|102604007|102579641|102595393|102590679|102582282|102586657|102586332|102600830|102605026|102592044|102592023|102581846|102599242|102586327|102585856|102595685|102596056|102586472|102581073|102581819|102580464|102600830|102590459|102586545|102583802|102590851|102590919|102590097|102599157|102581654|102577717|102586761|102605442|102600413|102585995…	http://www.genome.jp/kegg-bin/show_pathway?sot01110/sot:102594691%09red/sot:102578340%09red/sot:102603753%09red/sot:102602226%09red/sot:102590459%09red/sot:102588095%09red/sot:102590097%09red/sot:102581654%09red/sot:102586332%09red/sot:102585995%09red/sot:102584472%09red/sot:102596056%09red/sot:102595685%09red/sot:102581846%09red/sot:102599197%09red/sot:102591365%09red/sot:102581819%09red/sot:102…
Fatty acid elongation	KEGG PATHWAY	sot00062	6	37	0.0068484	0.0841375	PGSC0003DMG400010819|PGSC0003DMG400013443|PGSC0003DMG400023428|PGSC0003DMG400026127|PGSC0003DMG400007373|PGSC0003DMG400023576	sot:102603796|sot:102594691|sot:102581846|sot:102600830|sot:102600830|sot:102591777|	102603796|102594691|102581846|102600830|102600830|102591777|	http://www.genome.jp/kegg-bin/show_pathway?sot00062/sot:102581846%09red/sot:102600830%09red/sot:102591777%09red/sot:102603796%09red/sot:102594691%09red
DNA replication	KEGG PATHWAY	sot03030	7	54	0.0105252	0.113146	PGSC0003DMG400009040|PGSC0003DMG400031043|PGSC0003DMG400013633|PGSC0003DMG400030432|PGSC0003DMG400012290|Novel01692|PGSC0003DMG400002190	sot:102601493|sot:102581718|sot:102596741|sot:102581875|sot:102590488|sot:102587331|sot:102589508|	102601493|102581718|102596741|102581875|102590488|102587331|102589508|	http://www.genome.jp/kegg-bin/show_pathway?sot03030/sot:102581718%09red/sot:102601493%09red/sot:102596741%09red/sot:102589508%09red/sot:102590488%09red/sot:102587331%09red/sot:102581875%09red
Fatty acid metabolism	KEGG PATHWAY	sot01212	10	105	0.0166799	0.151265	PGSC0003DMG400033099|PGSC0003DMG400011436|PGSC0003DMG400023428|PGSC0003DMG400002943|PGSC0003DMG400012564|PGSC0003DMG400005498|PGSC0003DMG400008311|PGSC0003DMG400033054|PGSC0003DMG400016247|PGSC0003DMG400023576	sot:102591690|sot:102606380|sot:102581846|sot:102581806|sot:102585835|sot:102587367|sot:102590505|sot:102579008|sot:102577562|sot:102591777|	102591690|102606380|102581846|102581806|102585835|102587367|102590505|102579008|102577562|102591777|	http://www.genome.jp/kegg-bin/show_pathway?sot01212/sot:102587367%09red/sot:102579008%09red/sot:102591777%09red/sot:102585835%09red/sot:102581846%09red/sot:102591690%09red/sot:102581806%09red/sot:102577562%09red/sot:102590505%09red/sot:102606380%09red
Glycine, serine and threonine metabolism	KEGG PATHWAY	sot00260	8	75	0.017589	0.151265	PGSC0003DMG400023264|PGSC0003DMG401010423|PGSC0003DMG400030082|PGSC0003DMG400027156|PGSC0003DMG400009472|PGSC0003DMG400031836|PGSC0003DMG400009159|PGSC0003DMG400004660	sot:102591151|sot:102590851|sot:102583802|sot:102605442|sot:102578340|sot:102600413|sot:102580248|sot:102582524|	102591151|102590851|102583802|102605442|102578340|102600413|102580248|102582524|	http://www.genome.jp/kegg-bin/show_pathway?sot00260/sot:102578340%09red/sot:102605442%09red/sot:102583802%09red/sot:102580248%09red/sot:102591151%09red/sot:102600413%09red/sot:102590851%09red/sot:102582524%09red
Fatty acid biosynthesis	KEGG PATHWAY	sot00061	6	49	0.0218447	0.156553	PGSC0003DMG400033099|PGSC0003DMG400011436|PGSC0003DMG400012564|PGSC0003DMG400008311|PGSC0003DMG400033054|PGSC0003DMG400016247	sot:102591690|sot:102606380|sot:102585835|sot:102590505|sot:102579008|sot:102577562|	102591690|102606380|102585835|102590505|102579008|102577562|	http://www.genome.jp/kegg-bin/show_pathway?sot00061/sot:102585835%09red/sot:102579008%09red/sot:102577562%09red/sot:102591690%09red/sot:102606380%09red/sot:102590505%09red
Phenylalanine, tyrosine and tryptophan biosynthesis	KEGG PATHWAY	sot00400	6	49	0.0218447	0.156553	PGSC0003DMG400001438|PGSC0003DMG400026536|PGSC0003DMG400005284|PGSC0003DMG400007018|PGSC0003DMG400016553|PGSC0003DMG400016478	sot:102599197|sot:102579641|sot:102578356|sot:102600915|sot:102589179|sot:102599157|	102599197|102579641|102578356|102600915|102589179|102599157|	http://www.genome.jp/kegg-bin/show_pathway?sot00400/sot:102578356%09red/sot:102599157%09red/sot:102579641%09red/sot:102599197%09red/sot:102600915%09red/sot:102589179%09red
Cutin, suberine and wax biosynthesis	KEGG PATHWAY	sot00073	5	41	0.0355963	0.235483	PGSC0003DMG401007406|PGSC0003DMG400031731|PGSC0003DMG402007406|PGSC0003DMG400046813|PGSC0003DMG400007343	sot:102581314|sot:102577559|sot:102601729|sot:102599533|sot:102604576|	102581314|102577559|102601729|102599533|102604576|	http://www.genome.jp/kegg-bin/show_pathway?sot00073/sot:102577559%09red/sot:102604576%09red/sot:102601729%09red/sot:102599533%09red/sot:102581314%09red
Citrate cycle (TCA cycle)	KEGG PATHWAY	sot00020	6	59	0.0447835	0.275099	PGSC0003DMG400031370|PGSC0003DMG400027156|PGSC0003DMG400032124|PGSC0003DMG400025587|PGSC0003DMG400024016|PGSC0003DMG400002921	sot:102588815|sot:102605442|sot:102591365|sot:102595393|sot:102579671|sot:102601242|	102588815|102605442|102591365|102595393|102579671|102601242|	http://www.genome.jp/kegg-bin/show_pathway?sot00020/sot:102588815%09red/sot:102605442%09red/sot:102601242%09red/sot:102579671%09red/sot:102591365%09red/sot:102595393%09red
Biosynthesis of unsaturated fatty acids	KEGG PATHWAY	sot01040	5	52	0.0766069	0.439213	PGSC0003DMG400033099|PGSC0003DMG400023428|PGSC0003DMG400016247|PGSC0003DMG400002943|PGSC0003DMG400023576	sot:102591690|sot:102581846|sot:102577562|sot:102581806|sot:102591777|	102591690|102581846|102577562|102581806|102591777|	http://www.genome.jp/kegg-bin/show_pathway?sot01040/sot:102581846%09red/sot:102591690%09red/sot:102581806%09red/sot:102591777%09red/sot:102577562%09red
Amino sugar and nucleotide sugar metabolism	KEGG PATHWAY	sot00520	9	130	0.104666	0.562579	PGSC0003DMG400028214|PGSC0003DMG400025063|PGSC0003DMG400025137|PGSC0003DMG400012910|PGSC0003DMG400026854|PGSC0003DMG400007017|PGSC0003DMG400008673|PGSC0003DMG400004996|PGSC0003DMG400001448	sot:102598093|sot:102583127|sot:102604264|sot:102585856|sot:102590097|sot:102587896|sot:102590998|sot:102580464|sot:102590919|	102598093|102583127|102604264|102585856|102590097|102587896|102590998|102580464|102590919|	http://www.genome.jp/kegg-bin/show_pathway?sot00520/sot:102598093%09red/sot:102585856%09red/sot:102590097%09red/sot:102583127%09red/sot:102590998%09red/sot:102580464%09red/sot:102587896%09red/sot:102590919%09red/sot:102604264%09red
Biosynthesis of amino acids	KEGG PATHWAY	sot01230	14	238	0.133787	0.676807	PGSC0003DMG400023264|PGSC0003DMG400001438|PGSC0003DMG400002690|PGSC0003DMG400013235|PGSC0003DMG400017100|PGSC0003DMG400009472|PGSC0003DMG400032124|PGSC0003DMG400009159|PGSC0003DMG400026536|PGSC0003DMG400005284|PGSC0003DMG400007018|PGSC0003DMG400016553|PGSC0003DMG400004660|PGSC0003DMG400016478	sot:102591151|sot:102599197|sot:102600537|sot:102596783|sot:102577883|sot:102578340|sot:102591365|sot:102580248|sot:102579641|sot:102578356|sot:102600915|sot:102589179|sot:102582524|sot:102599157|	102591151|102599197|102600537|102596783|102577883|102578340|102591365|102580248|102579641|102578356|102600915|102589179|102582524|102599157|	http://www.genome.jp/kegg-bin/show_pathway?sot01230/sot:102578340%09red/sot:102596783%09red/sot:102578356%09red/sot:102599157%09red/sot:102591365%09red/sot:102579641%09red/sot:102580248%09red/sot:102599197%09red/sot:102600537%09red/sot:102600915%09red/sot:102591151%09red/sot:102577883%09red/sot:102589179%09red/sot:102582524%09red
Glutathione metabolism	KEGG PATHWAY	sot00480	7	108	0.176542	0.801794	PGSC0003DMG400031091|PGSC0003DMG400020253|PGSC0003DMG400009959|PGSC0003DMG400032124|PGSC0003DMG400002171|PGSC0003DMG400002167|PGSC0003DMG400019728	sot:102579204|sot:102605798|sot:102584472|sot:102591365|sot:102600687|sot:102599054|sot:102592906|	102579204|102605798|102584472|102591365|102600687|102599054|102592906|	http://www.genome.jp/kegg-bin/show_pathway?sot00480/sot:102579204%09red/sot:102584472%09red/sot:102591365%09red/sot:102599054%09red/sot:102600687%09red/sot:102605798%09red/sot:102592906%09red
One carbon pool by folate	KEGG PATHWAY	sot00670	2	18	0.18927	0.801794	PGSC0003DMG400004660|PGSC0003DMG400016168	sot:102582524|sot:102598073|	102582524|102598073|	http://www.genome.jp/kegg-bin/show_pathway?sot00670/sot:102582524%09red/sot:102598073%09red
Ubiquinone and other terpenoid-quinone biosynthesis	KEGG PATHWAY	sot00130	3	35	0.193008	0.801794	PGSC0003DMG400003155|PGSC0003DMG400013684|PGSC0003DMG400014223	sot:102581073|sot:102586761|sot:102596056|	102581073|102586761|102596056|	http://www.genome.jp/kegg-bin/show_pathway?sot00130/sot:102581073%09red/sot:102586761%09red/sot:102596056%09red
Metabolic pathways	KEGG PATHWAY	sot01100	94	2070	0.195787	0.801794	PGSC0003DMG400017100|PGSC0003DMG400026904|PGSC0003DMG400032510|PGSC0003DMG400012564|PGSC0003DMG400026536|PGSC0003DMG400025587|PGSC0003DMG400011640|PGSC0003DMG400003289|PGSC0003DMG400020253|PGSC0003DMG401025083|PGSC0003DMG400025882|PGSC0003DMG400023264|PGSC0003DMG400002074|PGSC0003DMG400013684|PGSC0003DMG400021550|PGSC0003DMG400025137|PGSC0003DMG400031791|PGSC0003DMG400001247|PGSC0003DMG400004572|…	sot:102577883|sot:102591782|sot:102593165|sot:102585835|sot:102579641|sot:102595393|sot:102582282|sot:102590870|sot:102605798|sot:102586327|sot:102586472|sot:102591151|sot:102585483|sot:102586761|sot:102577684|sot:102604264|sot:102605006|sot:102581819|sot:102582199|sot:102605677|sot:102587367|sot:102603753|sot:102578356|sot:102591777|sot:102585483|sot:102583802|sot:102604007|sot:102583511|sot:102…	102577883|102591782|102593165|102585835|102579641|102595393|102582282|102590870|102605798|102586327|102586472|102591151|102585483|102586761|102577684|102604264|102605006|102581819|102582199|102605677|102587367|102603753|102578356|102591777|102585483|102583802|102604007|102583511|102605026|102599242|102585856|102595685|102577489|102596056|102588223|102591173|102591690|102597613|102599533|102605442…	http://www.genome.jp/kegg-bin/show_pathway?sot01100/sot:102578340%09red/sot:102603753%09red/sot:102602226%09red/sot:102603688%09red/sot:102591782%09red/sot:102586332%09red/sot:102585995%09red/sot:102581718%09red/sot:102595685%09red/sot:102582199%09red/sot:102581819%09red/sot:102592844%09red/sot:102582196%09red/sot:102599157%09red/sot:102592044%09red/sot:102579671%09red/sot:102591151%09red/sot:102…
Tropane, piperidine and pyridine alkaloid biosynthesis	KEGG PATHWAY	sot00960	3	37	0.213813	0.835816	PGSC0003DMG400020618|PGSC0003DMG400030082|PGSC0003DMG400031836	sot:102590679|sot:102583802|sot:102600413|	102590679|102583802|102600413|	http://www.genome.jp/kegg-bin/show_pathway?sot00960/sot:102600413%09red/sot:102583802%09red/sot:102590679%09red
Nitrogen metabolism	KEGG PATHWAY	sot00910	3	39	0.235067	0.878463	PGSC0003DMG400013235|Novel01004|PGSC0003DMG400008827	sot:102596783|sot:102581352|sot:102599109|	102596783|102581352|102599109|	http://www.genome.jp/kegg-bin/show_pathway?sot00910/sot:102596783%09red/sot:102581352%09red/sot:102599109%09red
Purine metabolism	KEGG PATHWAY	sot00230	9	162	0.245152	0.878463	PGSC0003DMG400020253|PGSC0003DMG400002690|PGSC0003DMG400031043|PGSC0003DMG400021550|PGSC0003DMG400012290|PGSC0003DMG400031364|Novel01692|PGSC0003DMG400020217|PGSC0003DMG400001247	sot:102605798|sot:102600537|sot:102581718|sot:102577684|sot:102590488|sot:102577684|sot:102587331|sot:102601533|sot:102581819|	102605798|102600537|102581718|102577684|102590488|102577684|102587331|102601533|102581819|	http://www.genome.jp/kegg-bin/show_pathway?sot00230/sot:102605798%09red/sot:102577684%09red/sot:102581718%09red/sot:102600537%09red/sot:102590488%09red/sot:102581819%09red/sot:102587331%09red/sot:102601533%09red
Other types of O-glycan biosynthesis	KEGG PATHWAY	sot00514	1	7	0.278419	0.95434	PGSC0003DMG400014295	sot:102594681|	102594681|	http://www.genome.jp/kegg-bin/show_pathway?sot00514/sot:102594681%09red
Glycolysis / Gluconeogenesis	KEGG PATHWAY	sot00010	7	127	0.288521	0.95434	PGSC0003DMG400002690|PGSC0003DMG400012910|PGSC0003DMG400027156|PGSC0003DMG400009472|PGSC0003DMG400031370|PGSC0003DMG402001316|PGSC0003DMG400002921	sot:102600537|sot:102585856|sot:102605442|sot:102578340|sot:102588815|sot:102590459|sot:102601242|	102600537|102585856|102605442|102578340|102588815|102590459|102601242|	http://www.genome.jp/kegg-bin/show_pathway?sot00010/sot:102578340%09red/sot:102590459%09red/sot:102588815%09red/sot:102605442%09red/sot:102585856%09red/sot:102601242%09red/sot:102600537%09red
Ascorbate and aldarate metabolism	KEGG PATHWAY	sot00053	3	46	0.311599	0.960554	PGSC0003DMG400032510|PGSC0003DMG400025137|PGSC0003DMG400001448	sot:102593165|sot:102604264|sot:102590919|	102593165|102604264|102590919|	http://www.genome.jp/kegg-bin/show_pathway?sot00053/sot:102593165%09red/sot:102590919%09red/sot:102604264%09red
Synthesis and degradation of ketone bodies	KEGG PATHWAY	sot00072	1	9	0.33497	0.960554	PGSC0003DMG400004253	sot:102597613|	102597613|	http://www.genome.jp/kegg-bin/show_pathway?sot00072/sot:102597613%09red
Glycosphingolipid biosynthesis - globo series	KEGG PATHWAY	sot00603	1	9	0.33497	0.960554	PGSC0003DMG400022433	sot:102603042|	102603042|	http://www.genome.jp/kegg-bin/show_pathway?sot00603/sot:102603042%09red
Isoquinoline alkaloid biosynthesis	KEGG PATHWAY	sot00950	2	28	0.33841	0.960554	PGSC0003DMG400030082|PGSC0003DMG400031836	sot:102583802|sot:102600413|	102583802|102600413|	http://www.genome.jp/kegg-bin/show_pathway?sot00950/sot:102600413%09red/sot:102583802%09red
Pyruvate metabolism	KEGG PATHWAY	sot00620	5	92	0.346246	0.960554	PGSC0003DMG400031370|PGSC0003DMG400033054|PGSC0003DMG400027156|PGSC0003DMG400002921|PGSC0003DMG400002690	sot:102588815|sot:102579008|sot:102605442|sot:102601242|sot:102600537|	102588815|102579008|102605442|102601242|102600537|	http://www.genome.jp/kegg-bin/show_pathway?sot00620/sot:102605442%09red/sot:102600537%09red/sot:102601242%09red/sot:102579008%09red/sot:102588815%09red
Tyrosine metabolism	KEGG PATHWAY	sot00350	3	51	0.36682	0.985829	PGSC0003DMG400030082|PGSC0003DMG400031836|PGSC0003DMG400011036	sot:102583802|sot:102600413|sot:102602878|	102583802|102600413|102602878|	http://www.genome.jp/kegg-bin/show_pathway?sot00350/sot:102600413%09red/sot:102583802%09red/sot:102602878%09red
Carbon metabolism	KEGG PATHWAY	sot01200	12	260	0.404406	0.999712	PGSC0003DMG400031370|PGSC0003DMG400002690|PGSC0003DMG400016168|PGSC0003DMG400023264|PGSC0003DMG400012910|PGSC0003DMG400027156|PGSC0003DMG400009472|PGSC0003DMG400032124|PGSC0003DMG400009159|PGSC0003DMG400004660|PGSC0003DMG400033054|PGSC0003DMG400002921	sot:102588815|sot:102600537|sot:102598073|sot:102591151|sot:102585856|sot:102605442|sot:102578340|sot:102591365|sot:102580248|sot:102582524|sot:102579008|sot:102601242|	102588815|102600537|102598073|102591151|102585856|102605442|102578340|102591365|102580248|102582524|102579008|102601242|	http://www.genome.jp/kegg-bin/show_pathway?sot01200/sot:102578340%09red/sot:102579008%09red/sot:102588815%09red/sot:102605442%09red/sot:102585856%09red/sot:102598073%09red/sot:102580248%09red/sot:102601242%09red/sot:102600537%09red/sot:102591365%09red/sot:102591151%09red/sot:102582524%09red
Brassinosteroid biosynthesis	KEGG PATHWAY	sot00905	1	12	0.411611	0.999712	PGSC0003DMG400001060	sot:102582293|	102582293|	http://www.genome.jp/kegg-bin/show_pathway?sot00905/sot:102582293%09red
Degradation of aromatic compounds	KEGG PATHWAY	sot01220	1	14	0.457743	0.999712	PGSC0003DMG400013684	sot:102586761|	102586761|	http://www.genome.jp/kegg-bin/show_pathway?sot01220/sot:102586761%09red
Sulfur metabolism	KEGG PATHWAY	sot00920	2	38	0.478757	0.999712	PGSC0003DMG402005074|PGSC0003DMG400024876	sot:102587128|sot:102582196|	102587128|102582196|	http://www.genome.jp/kegg-bin/show_pathway?sot00920/sot:102582196%09red/sot:102587128%09red
Galactose metabolism	KEGG PATHWAY	sot00052	3	62	0.484306	0.999712	PGSC0003DMG400004996|PGSC0003DMG400013856|PGSC0003DMG402001316	sot:102580464|sot:102577489|sot:102590459|	102580464|102577489|102590459|	http://www.genome.jp/kegg-bin/show_pathway?sot00052/sot:102577489%09red/sot:102580464%09red/sot:102590459%09red
Pentose and glucuronate interconversions	KEGG PATHWAY	sot00040	5	112	0.503888	0.999712	PGSC0003DMG400002085|PGSC0003DMG400031791|PGSC0003DMG400025137|PGSC0003DMG400002074|PGSC0003DMG400001448	sot:102585483|sot:102605006|sot:102604264|sot:102585483|sot:102590919|	102585483|102605006|102604264|102585483|102590919|	http://www.genome.jp/kegg-bin/show_pathway?sot00040/sot:102585483%09red/sot:102590919%09red/sot:102604264%09red/sot:102605006%09red
Vitamin B6 metabolism	KEGG PATHWAY	sot00750	1	17	0.520261	0.999712	Novel01869	sot:102595179|	102595179|	http://www.genome.jp/kegg-bin/show_pathway?sot00750/sot:102595179%09red
Valine, leucine and isoleucine degradation	KEGG PATHWAY	sot00280	3	66	0.524471	0.999712	PGSC0003DMG400004253|PGSC0003DMG400017100|PGSC0003DMG400027156	sot:102597613|sot:102577883|sot:102605442|	102597613|102577883|102605442|	http://www.genome.jp/kegg-bin/show_pathway?sot00280/sot:102605442%09red/sot:102577883%09red/sot:102597613%09red
Glyoxylate and dicarboxylate metabolism	KEGG PATHWAY	sot00630	3	67	0.534241	0.999712	PGSC0003DMG400013235|PGSC0003DMG400004660|PGSC0003DMG401010423	sot:102596783|sot:102582524|sot:102590851|	102596783|102582524|102590851|	http://www.genome.jp/kegg-bin/show_pathway?sot00630/sot:102590851%09red/sot:102582524%09red/sot:102596783%09red
Base excision repair	KEGG PATHWAY	sot03410	2	43	0.541862	0.999712	PGSC0003DMG400031043|PGSC0003DMG400030432	sot:102581718|sot:102581875|	102581718|102581875|	http://www.genome.jp/kegg-bin/show_pathway?sot03410/sot:102581875%09red/sot:102581718%09red
Linoleic acid metabolism	KEGG PATHWAY	sot00591	1	19	0.557889	0.999712	Novel00351	sot:102589305|	102589305|	http://www.genome.jp/kegg-bin/show_pathway?sot00591/sot:102589305%09red
Glycerophospholipid metabolism	KEGG PATHWAY	sot00564	4	95	0.562449	0.999712	PGSC0003DMG400000046|PGSC0003DMG400017301|PGSC0003DMG400020315|PGSC0003DMG400029048	sot:102598882|sot:102588361|sot:102603688|sot:102583511|	102598882|102588361|102603688|102583511|	http://www.genome.jp/kegg-bin/show_pathway?sot00564/sot:102598882%09red/sot:102583511%09red/sot:102588361%09red/sot:102603688%09red
Glycerolipid metabolism	KEGG PATHWAY	sot00561	3	70	0.562857	0.999712	PGSC0003DMG400000046|PGSC0003DMG400017301|PGSC0003DMG400020315	sot:102598882|sot:102588361|sot:102603688|	102598882|102588361|102603688|	http://www.genome.jp/kegg-bin/show_pathway?sot00561/sot:102598882%09red/sot:102588361%09red/sot:102603688%09red
Mismatch repair	KEGG PATHWAY	sot03430	2	45	0.565579	0.999712	PGSC0003DMG400005737|PGSC0003DMG400030432	sot:102579493|sot:102581875|	102579493|102581875|	http://www.genome.jp/kegg-bin/show_pathway?sot03430/sot:102579493%09red/sot:102581875%09red
Starch and sucrose metabolism	KEGG PATHWAY	sot00500	9	221	0.573708	0.999712	PGSC0003DMG402005942|PGSC0003DMG400025137|PGSC0003DMG400002074|PGSC0003DMG400002085|PGSC0003DMG400012910|PGSC0003DMG400031791|PGSC0003DMG400013856|PGSC0003DMG400001448|PGSC0003DMG400007017	sot:102586545|sot:102604264|sot:102585483|sot:102585483|sot:102585856|sot:102605006|sot:102577489|sot:102590919|sot:102587896|	102586545|102604264|102585483|102585483|102585856|102605006|102577489|102590919|102587896|	http://www.genome.jp/kegg-bin/show_pathway?sot00500/sot:102577489%09red/sot:102585856%09red/sot:102586545%09red/sot:102587896%09red/sot:102585483%09red/sot:102590919%09red/sot:102604264%09red/sot:102605006%09red
Cyanoamino acid metabolism	KEGG PATHWAY	sot00460	2	49	0.61032	0.999712	PGSC0003DMG402005942|PGSC0003DMG400004660	sot:102586545|sot:102582524|	102586545|102582524|	http://www.genome.jp/kegg-bin/show_pathway?sot00460/sot:102582524%09red/sot:102586545%09red
alpha-Linolenic acid metabolism	KEGG PATHWAY	sot00592	2	51	0.631339	0.999712	PGSC0003DMG400005498|PGSC0003DMG401012679	sot:102587367|sot:102577822|	102587367|102577822|	http://www.genome.jp/kegg-bin/show_pathway?sot00592/sot:102587367%09red/sot:102577822%09red
ABC transporters	KEGG PATHWAY	sot02010	1	25	0.654004	0.999712	PGSC0003DMG400001419	sot:102587959|	102587959|	http://www.genome.jp/kegg-bin/show_pathway?sot02010/sot:102587959%09red
Ether lipid metabolism	KEGG PATHWAY	sot00565	1	26	0.667859	0.999712	PGSC0003DMG400029048	sot:102583511|	102583511|	http://www.genome.jp/kegg-bin/show_pathway?sot00565/sot:102583511%09red
Butanoate metabolism	KEGG PATHWAY	sot00650	1	27	0.68116	0.999712	PGSC0003DMG400004253	sot:102597613|	102597613|	http://www.genome.jp/kegg-bin/show_pathway?sot00650/sot:102597613%09red
Valine, leucine and isoleucine biosynthesis	KEGG PATHWAY	sot00290	1	28	0.69393	0.999712	PGSC0003DMG400017100	sot:102577883|	102577883|	http://www.genome.jp/kegg-bin/show_pathway?sot00290/sot:102577883%09red
Histidine metabolism	KEGG PATHWAY	sot00340	1	32	0.740104	0.999712	PGSC0003DMG400026300	sot:102592044|	102592044|	http://www.genome.jp/kegg-bin/show_pathway?sot00340/sot:102592044%09red
Pantothenate and CoA biosynthesis	KEGG PATHWAY	sot00770	1	33	0.750517	0.999712	PGSC0003DMG400017100	sot:102577883|	102577883|	http://www.genome.jp/kegg-bin/show_pathway?sot00770/sot:102577883%09red
Plant-pathogen interaction	KEGG PATHWAY	sot04626	7	207	0.757053	0.999712	PGSC0003DMG400024754|PGSC0003DMG400016313|Novel01453|Novel03252|PGSC0003DMG403005720|PGSC0003DMG400012316|PGSC0003DMG400000890	sot:102603596|sot:102584290|sot:102592377|sot:102579392|sot:102594623|sot:102579392|sot:102597321|	102603596|102584290|102592377|102579392|102594623|102579392|102597321|	http://www.genome.jp/kegg-bin/show_pathway?sot04626/sot:102584290%09red/sot:102594623%09red/sot:102597321%09red/sot:102579392%09red/sot:102592377%09red/sot:102603596%09red
Diterpenoid biosynthesis	KEGG PATHWAY	sot00904	1	34	0.760514	0.999712	PGSC0003DMG400001823	sot:102603753|	102603753|	http://www.genome.jp/kegg-bin/show_pathway?sot00904/sot:102603753%09red
2-Oxocarboxylic acid metabolism	KEGG PATHWAY	sot01210	2	67	0.768617	0.999712	PGSC0003DMG400032124|PGSC0003DMG400017100	sot:102591365|sot:102577883|	102591365|102577883|	http://www.genome.jp/kegg-bin/show_pathway?sot01210/sot:102577883%09red/sot:102591365%09red
Nucleotide excision repair	KEGG PATHWAY	sot03420	2	67	0.768617	0.999712	PGSC0003DMG400031043|PGSC0003DMG400030432	sot:102581718|sot:102581875|	102581718|102581875|	http://www.genome.jp/kegg-bin/show_pathway?sot03420/sot:102581875%09red/sot:102581718%09red
Tryptophan metabolism	KEGG PATHWAY	sot00380	1	35	0.770111	0.999712	PGSC0003DMG400022026	sot:102581759|	102581759|	http://www.genome.jp/kegg-bin/show_pathway?sot00380/sot:102581759%09red
Carotenoid biosynthesis	KEGG PATHWAY	sot00906	1	37	0.78817	0.999712	PGSC0003DMG401023118	sot:102591173|	102591173|	http://www.genome.jp/kegg-bin/show_pathway?sot00906/sot:102591173%09red
Propanoate metabolism	KEGG PATHWAY	sot00640	1	37	0.78817	0.999712	PGSC0003DMG400033054	sot:102579008|	102579008|	http://www.genome.jp/kegg-bin/show_pathway?sot00640/sot:102579008%09red
beta-Alanine metabolism	KEGG PATHWAY	sot00410	2	70	0.78876	0.999712	PGSC0003DMG400030082|PGSC0003DMG400031836	sot:102583802|sot:102600413|	102583802|102600413|	http://www.genome.jp/kegg-bin/show_pathway?sot00410/sot:102600413%09red/sot:102583802%09red
Pyrimidine metabolism	KEGG PATHWAY	sot00240	4	132	0.7981	0.999712	PGSC0003DMG400012290|Novel01692|PGSC0003DMG400020253|PGSC0003DMG400031043	sot:102590488|sot:102587331|sot:102605798|sot:102581718|	102590488|102587331|102605798|102581718|	http://www.genome.jp/kegg-bin/show_pathway?sot00240/sot:102605798%09red/sot:102587331%09red/sot:102590488%09red/sot:102581718%09red
Peroxisome	KEGG PATHWAY	sot04146	3	104	0.806683	0.999712	PGSC0003DMG400032124|PGSC0003DMG401007406|PGSC0003DMG402007406	sot:102591365|sot:102581314|sot:102601729|	102591365|102581314|102601729|	http://www.genome.jp/kegg-bin/show_pathway?sot04146/sot:102601729%09red/sot:102581314%09red/sot:102591365%09red
Porphyrin and chlorophyll metabolism	KEGG PATHWAY	sot00860	1	44	0.84093	0.999712	PGSC0003DMG400023975	sot:102605026|	102605026|	http://www.genome.jp/kegg-bin/show_pathway?sot00860/sot:102605026%09red
Circadian rhythm - plant	KEGG PATHWAY	sot04712	1	49	0.870376	0.999712	PGSC0003DMG400013334	sot:102605430|	102605430|	http://www.genome.jp/kegg-bin/show_pathway?sot04712/sot:102605430%09red
Alanine, aspartate and glutamate metabolism	KEGG PATHWAY	sot00250	1	52	0.885363	0.999712	PGSC0003DMG400013235	sot:102596783|	102596783|	http://www.genome.jp/kegg-bin/show_pathway?sot00250/sot:102596783%09red
Fatty acid degradation	KEGG PATHWAY	sot00071	1	55	0.89862	0.999712	PGSC0003DMG400005498	sot:102587367|	102587367|	http://www.genome.jp/kegg-bin/show_pathway?sot00071/sot:102587367%09red
Pentose phosphate pathway	KEGG PATHWAY	sot00030	1	56	0.90269	0.999712	PGSC0003DMG400012910	sot:102585856|	102585856|	http://www.genome.jp/kegg-bin/show_pathway?sot00030/sot:102585856%09red
Arginine and proline metabolism	KEGG PATHWAY	sot00330	2	95	0.904449	0.999712	PGSC0003DMG400013235|PGSC0003DMG400009959	sot:102596783|sot:102584472|	102596783|102584472|	http://www.genome.jp/kegg-bin/show_pathway?sot00330/sot:102596783%09red/sot:102584472%09red
Inositol phosphate metabolism	KEGG PATHWAY	sot00562	1	59	0.913947	0.999712	PGSC0003DMG400016891	sot:102592790|	102592790|	http://www.genome.jp/kegg-bin/show_pathway?sot00562/sot:102592790%09red
Terpenoid backbone biosynthesis	KEGG PATHWAY	sot00900	1	65	0.932712	0.999712	PGSC0003DMG400004253	sot:102597613|	102597613|	http://www.genome.jp/kegg-bin/show_pathway?sot00900/sot:102597613%09red
Phosphatidylinositol signaling system	KEGG PATHWAY	sot04070	1	66	0.935416	0.999712	PGSC0003DMG400016891	sot:102592790|	102592790|	http://www.genome.jp/kegg-bin/show_pathway?sot04070/sot:102592790%09red
Cysteine and methionine metabolism	KEGG PATHWAY	sot00270	2	108	0.937948	0.999712	PGSC0003DMG400004572|PGSC0003DMG400013894	sot:102582199|sot:102592023|	102582199|102592023|	http://www.genome.jp/kegg-bin/show_pathway?sot00270/sot:102592023%09red/sot:102582199%09red
RNA degradation	KEGG PATHWAY	sot03018	2	112	0.94578	0.999712	PGSC0003DMG400002789|PGSC0003DMG400003988	sot:102589975|sot:102597966|	102589975|102597966|	http://www.genome.jp/kegg-bin/show_pathway?sot03018/sot:102597966%09red/sot:102589975%09red
Ubiquitin mediated proteolysis	KEGG PATHWAY	sot04120	3	166	0.967691	0.999712	PGSC0003DMG400013334|PGSC0003DMG400000090|PGSC0003DMG400015405	sot:102605430|sot:102598215|sot:102581266|	102605430|102598215|102581266|	http://www.genome.jp/kegg-bin/show_pathway?sot04120/sot:102581266%09red/sot:102605430%09red/sot:102598215%09red
Photosynthesis	KEGG PATHWAY	sot00195	1	93	0.978685	0.999712	PGSC0003DMG400023391	sot:102581844|	102581844|	http://www.genome.jp/kegg-bin/show_pathway?sot00195/sot:102581844%09red
Phagosome	KEGG PATHWAY	sot04145	1	98	0.982646	0.999712	PGSC0003DMG400023464	sot:102588223|	102588223|	http://www.genome.jp/kegg-bin/show_pathway?sot04145/sot:102588223%09red
Oxidative phosphorylation	KEGG PATHWAY	sot00190	2	153	0.986994	0.999712	PGSC0003DMG400023975|PGSC0003DMG400023464	sot:102605026|sot:102588223|	102605026|102588223|	http://www.genome.jp/kegg-bin/show_pathway?sot00190/sot:102605026%09red/sot:102588223%09red
Endocytosis	KEGG PATHWAY	sot04144	2	156	0.988315	0.999712	PGSC0003DMG400009401|PGSC0003DMG400026658	sot:102591005|sot:102582770|	102591005|102582770|	http://www.genome.jp/kegg-bin/show_pathway?sot04144/sot:102591005%09red/sot:102582770%09red
mRNA surveillance pathway	KEGG PATHWAY	sot03015	1	125	0.99429	0.999712	PGSC0003DMG400026132	sot:102605203|	102605203|	http://www.genome.jp/kegg-bin/show_pathway?sot03015/sot:102605203%09red
Spliceosome	KEGG PATHWAY	sot03040	2	201	0.997731	0.999712	PGSC0003DMG401028122|PGSC0003DMG400003988	sot:102600295|sot:102597966|	102600295|102597966|	http://www.genome.jp/kegg-bin/show_pathway?sot03040/sot:102600295%09red/sot:102597966%09red
RNA transport	KEGG PATHWAY	sot03013	1	170	0.99911	0.999712	PGSC0003DMG400015405	sot:102581266|	102581266|	http://www.genome.jp/kegg-bin/show_pathway?sot03013/sot:102581266%09red
Plant hormone signal transduction	KEGG PATHWAY	sot04075	3	299	0.999631	0.999712	PGSC0003DMG400019274|PGSC0003DMG400011015|PGSC0003DMG401015433	sot:102580803|sot:102591639|sot:102583812|	102580803|102591639|102583812|	http://www.genome.jp/kegg-bin/show_pathway?sot04075/sot:102591639%09red/sot:102580803%09red/sot:102583812%09red
Protein processing in endoplasmic reticulum	KEGG PATHWAY	sot04141	2	256	0.999712	0.999712	PGSC0003DMG400009004|PGSC0003DMG400000090	sot:102605081|sot:102598215|	102605081|102598215|	http://www.genome.jp/kegg-bin/show_pathway?sot04141/sot:102605081%09red/sot:102598215%09red

## Sheet: KEGG analysis of profile 2 
Table S6 The KEGG enrichment analysis of DEGs of Profile17 and Profile 2
#Term	Database	ID	Input number	Background number	P-Value	Corrected P-Value	Input	KEGG_ID/KO	Entrez_ID	Hyperlink
Spliceosome	KEGG PATHWAY	sot03040	19	201	7.71e-08	5.17e-06	PGSC0003DMG400023617|Novel00765|PGSC0003DMG400006349|PGSC0003DMG400026524|Novel02087|PGSC0003DMG400000364|PGSC0003DMG400021990|PGSC0003DMG400022432|PGSC0003DMG400022438|PGSC0003DMG400021191|PGSC0003DMG400034487|PGSC0003DMG400005659|PGSC0003DMG400011197|PGSC0003DMG400003218|PGSC0003DMG400019362|PGSC0003DMG400016218|PGSC0003DMG400004771|Novel00099|PGSC0003DMG400026544	sot:102596091|sot:102588913|sot:102603496|sot:102590524|sot:102577515|sot:102602288|sot:102605266|sot:102603948|sot:102599473|sot:102603413|sot:102578155|sot:102605698|sot:102579387|sot:102577891|sot:102588693|sot:102585171|sot:102587736|sot:102606042|sot:102595543|	102596091|102588913|102603496|102590524|102577515|102602288|102605266|102603948|102599473|102603413|102578155|102605698|102579387|102577891|102588693|102585171|102587736|102606042|102595543|	http://www.genome.jp/kegg-bin/show_pathway?sot03040/sot:102603496%09red/sot:102577891%09red/sot:102588693%09red/sot:102603948%09red/sot:102603413%09red/sot:102578155%09red/sot:102602288%09red/sot:102579387%09red/sot:102577515%09red/sot:102585171%09red/sot:102587736%09red/sot:102606042%09red/sot:102588913%09red/sot:102605266%09red/sot:102595543%09red/sot:102599473%09red/sot:102596091%09red/sot:102…
Mismatch repair	KEGG PATHWAY	sot03430	8	45	8.87e-06	0.000297074	Novel00840|Novel00093|Novel02063|PGSC0003DMG400006047|Novel01832|Novel00049|PGSC0003DMG400010082|Novel01624	sot:102586504|sot:102602808|sot:102586504|sot:102583635|sot:102586504|sot:102597269|sot:102597269|sot:102586504|	102586504|102602808|102586504|102583635|102586504|102597269|102597269|102586504|	http://www.genome.jp/kegg-bin/show_pathway?sot03430/sot:102586504%09red/sot:102597269%09red/sot:102602808%09red/sot:102583635%09red
DNA replication	KEGG PATHWAY	sot03030	6	54	0.00118265	0.0264124	Novel02063|PGSC0003DMG400006047|Novel00093|Novel00840|Novel01832|Novel01624	sot:102586504|sot:102583635|sot:102602808|sot:102586504|sot:102586504|sot:102586504|	102586504|102583635|102602808|102586504|102586504|102586504|	http://www.genome.jp/kegg-bin/show_pathway?sot03030/sot:102586504%09red/sot:102602808%09red/sot:102583635%09red
Nucleotide excision repair	KEGG PATHWAY	sot03420	6	67	0.00324798	0.0544037	Novel02063|PGSC0003DMG400006047|Novel00093|Novel00840|Novel01832|Novel01624	sot:102586504|sot:102583635|sot:102602808|sot:102586504|sot:102586504|sot:102586504|	102586504|102583635|102602808|102586504|102586504|102586504|	http://www.genome.jp/kegg-bin/show_pathway?sot03420/sot:102586504%09red/sot:102602808%09red/sot:102583635%09red
Homologous recombination	KEGG PATHWAY	sot03440	5	57	0.00767236	0.10281	Novel00093|Novel00840|Novel02063|Novel01832|Novel01624	sot:102602808|sot:102586504|sot:102586504|sot:102586504|sot:102586504|	102602808|102586504|102586504|102586504|102586504|	http://www.genome.jp/kegg-bin/show_pathway?sot03440/sot:102586504%09red/sot:102602808%09red
Butanoate metabolism	KEGG PATHWAY	sot00650	3	27	0.0212144	0.193887	PGSC0003DMG400007078|PGSC0003DMG400016518|PGSC0003DMG400010140	sot:102595762|sot:102584035|sot:102584035|	102595762|102584035|102584035|	http://www.genome.jp/kegg-bin/show_pathway?sot00650/sot:102595762%09red/sot:102584035%09red
Peroxisome	KEGG PATHWAY	sot04146	6	104	0.0223846	0.193887	PGSC0003DMG400024502|PGSC0003DMG402021462|Novel01320|Novel01123|Novel01215|PGSC0003DMG401021462	sot:102585238|sot:102603404|sot:102589894|sot:102596284|sot:102589894|sot:102603404|	102585238|102603404|102589894|102596284|102589894|102603404|	http://www.genome.jp/kegg-bin/show_pathway?sot04146/sot:102596284%09red/sot:102603404%09red/sot:102589894%09red/sot:102585238%09red
Valine, leucine and isoleucine biosynthesis	KEGG PATHWAY	sot00290	3	28	0.0231507	0.193887	PGSC0003DMG400028273|PGSC0003DMG400007078|PGSC0003DMG400020446	sot:102592163|sot:102595762|sot:102595769|	102592163|102595762|102595769|	http://www.genome.jp/kegg-bin/show_pathway?sot00290/sot:102595762%09red/sot:102592163%09red/sot:102595769%09red
Protein processing in endoplasmic reticulum	KEGG PATHWAY	sot04141	9	256	0.0825944	0.565189	PGSC0003DMG400018104|PGSC0003DMG400012306|PGSC0003DMG400008187|PGSC0003DMG400030341|PGSC0003DMG400024707|PGSC0003DMG400011197|PGSC0003DMG400024476|PGSC0003DMG400026723|PGSC0003DMG400027733	sot:102600114|sot:102599342|sot:102602952|sot:102606436|sot:102604599|sot:102579387|sot:102584371|sot:102592290|sot:102588776|	102600114|102599342|102602952|102606436|102604599|102579387|102584371|102592290|102588776|	http://www.genome.jp/kegg-bin/show_pathway?sot04141/sot:102588776%09red/sot:102604599%09red/sot:102584371%09red/sot:102592290%09red/sot:102579387%09red/sot:102602952%09red/sot:102599342%09red/sot:102606436%09red/sot:102600114%09red
Cyanoamino acid metabolism	KEGG PATHWAY	sot00460	3	49	0.0843565	0.565189	Novel00725|PGSC0003DMG400024965|Novel00090	sot:102587222|sot:102591839|sot:102599701|	102587222|102591839|102599701|	http://www.genome.jp/kegg-bin/show_pathway?sot00460/sot:102599701%09red/sot:102591839%09red/sot:102587222%09red
Biosynthesis of unsaturated fatty acids	KEGG PATHWAY	sot01040	3	52	0.0960004	0.58473	Novel01320|Novel01215|Novel00579	sot:102589894|sot:102589894|sot:102590621|	102589894|102589894|102590621|	http://www.genome.jp/kegg-bin/show_pathway?sot01040/sot:102589894%09red/sot:102590621%09red
mRNA surveillance pathway	KEGG PATHWAY	sot03015	5	125	0.11728	0.609716	Novel03422|PGSC0003DMG400022171|Novel00765|PGSC0003DMG400003416|PGSC0003DMG400029413	sot:102603942|sot:102583609|sot:102588913|sot:102595972|sot:102582930|	102603942|102583609|102588913|102595972|102582930|	http://www.genome.jp/kegg-bin/show_pathway?sot03015/sot:102595972%09red/sot:102582930%09red/sot:102588913%09red/sot:102603942%09red/sot:102583609%09red
RNA transport	KEGG PATHWAY	sot03013	6	170	0.138745	0.609716	PGSC0003DMG400005151|Novel00765|Novel03017|PGSC0003DMG400023664|PGSC0003DMG400019258|Novel00099	sot:102590370|sot:102588913|sot:102580933|sot:102601507|sot:102587179|sot:102606042|	102590370|102588913|102580933|102601507|102587179|102606042|	http://www.genome.jp/kegg-bin/show_pathway?sot03013/sot:102590370%09red/sot:102601507%09red/sot:102606042%09red/sot:102580933%09red/sot:102587179%09red/sot:102588913%09red
Glucosinolate biosynthesis	KEGG PATHWAY	sot00966	1	7	0.148457	0.609716	Novel00090	sot:102599701|	102599701|	http://www.genome.jp/kegg-bin/show_pathway?sot00966/sot:102599701%09red
Pantothenate and CoA biosynthesis	KEGG PATHWAY	sot00770	2	33	0.153116	0.609716	PGSC0003DMG400007078|PGSC0003DMG400020446	sot:102595762|sot:102595769|	102595762|102595769|	http://www.genome.jp/kegg-bin/show_pathway?sot00770/sot:102595762%09red/sot:102595769%09red
2-Oxocarboxylic acid metabolism	KEGG PATHWAY	sot01210	3	67	0.162558	0.609716	PGSC0003DMG400007078|PGSC0003DMG400020446|Novel00090	sot:102595762|sot:102595769|sot:102599701|	102595762|102595769|102599701|	http://www.genome.jp/kegg-bin/show_pathway?sot01210/sot:102595762%09red/sot:102599701%09red/sot:102595769%09red
Non-homologous end-joining	KEGG PATHWAY	sot03450	1	8	0.165399	0.609716	Novel02908	sot:102578397|	102578397|	http://www.genome.jp/kegg-bin/show_pathway?sot03450/sot:102578397%09red
Starch and sucrose metabolism	KEGG PATHWAY	sot00500	7	221	0.169371	0.609716	PGSC0003DMG400003495|PGSC0003DMG400007782|PGSC0003DMG400024049|PGSC0003DMG400033858|PGSC0003DMG400000735|Novel00725|PGSC0003DMG400002479	sot:102596766|sot:102577498|sot:102583978|sot:102596766|sot:102591766|sot:102587222|sot:102590879|	102596766|102577498|102583978|102596766|102591766|102587222|102590879|	http://www.genome.jp/kegg-bin/show_pathway?sot00500/sot:102591766%09red/sot:102587222%09red/sot:102577498%09red/sot:102590879%09red/sot:102596766%09red/sot:102583978%09red
Propanoate metabolism	KEGG PATHWAY	sot00640	2	37	0.181417	0.609716	PGSC0003DMG401021462|PGSC0003DMG402021462	sot:102603404|sot:102603404|	102603404|102603404|	http://www.genome.jp/kegg-bin/show_pathway?sot00640/sot:102603404%09red
C5-Branched dibasic acid metabolism	KEGG PATHWAY	sot00660	1	9	0.182005	0.609716	PGSC0003DMG400007078	sot:102595762|	102595762|	http://www.genome.jp/kegg-bin/show_pathway?sot00660/sot:102595762%09red
Thiamine metabolism	KEGG PATHWAY	sot00730	1	10	0.198282	0.632613	PGSC0003DMG400004151	sot:102594417|	102594417|	http://www.genome.jp/kegg-bin/show_pathway?sot00730/sot:102594417%09red
Carbon metabolism	KEGG PATHWAY	sot01200	7	260	0.281791	0.781502	PGSC0003DMG400028273|PGSC0003DMG400026801|PGSC0003DMG400016518|PGSC0003DMG400024965|Novel03506|PGSC0003DMG400010140|PGSC0003DMG400003548	sot:102592163|sot:102577429|sot:102584035|sot:102591839|sot:102581596|sot:102584035|sot:102606020|	102592163|102577429|102584035|102591839|102581596|102584035|102606020|	http://www.genome.jp/kegg-bin/show_pathway?sot01200/sot:102584035%09red/sot:102591839%09red/sot:102592163%09red/sot:102606020%09red/sot:102581596%09red/sot:102577429%09red
alpha-Linolenic acid metabolism	KEGG PATHWAY	sot00592	2	51	0.284214	0.781502	Novel01320|Novel01215	sot:102589894|sot:102589894|	102589894|102589894|	http://www.genome.jp/kegg-bin/show_pathway?sot00592/sot:102589894%09red
Arachidonic acid metabolism	KEGG PATHWAY	sot00590	1	16	0.28939	0.781502	PGSC0003DMG400031137	sot:102603559|	102603559|	http://www.genome.jp/kegg-bin/show_pathway?sot00590/sot:102603559%09red
Protein export	KEGG PATHWAY	sot03060	2	52	0.291605	0.781502	PGSC0003DMG400024707|Novel00948	sot:102604599|sot:102594494|	102604599|102594494|	http://www.genome.jp/kegg-bin/show_pathway?sot03060/sot:102604599%09red/sot:102594494%09red
Fatty acid degradation	KEGG PATHWAY	sot00071	2	55	0.31371	0.787639	Novel01320|Novel01215	sot:102589894|sot:102589894|	102589894|102589894|	http://www.genome.jp/kegg-bin/show_pathway?sot00071/sot:102589894%09red
Nicotinate and nicotinamide metabolism	KEGG PATHWAY	sot00760	1	18	0.317407	0.787639	PGSC0003DMG400022170	sot:102581958|	102581958|	http://www.genome.jp/kegg-bin/show_pathway?sot00760/sot:102581958%09red
Fatty acid metabolism	KEGG PATHWAY	sot01212	3	105	0.363656	0.870176	Novel01320|Novel01215|Novel00579	sot:102589894|sot:102589894|sot:102590621|	102589894|102589894|102590621|	http://www.genome.jp/kegg-bin/show_pathway?sot01212/sot:102589894%09red/sot:102590621%09red
Valine, leucine and isoleucine degradation	KEGG PATHWAY	sot00280	2	66	0.393046	0.879822	Novel01320|Novel01215	sot:102589894|sot:102589894|	102589894|102589894|	http://www.genome.jp/kegg-bin/show_pathway?sot00280/sot:102589894%09red
Glyoxylate and dicarboxylate metabolism	KEGG PATHWAY	sot00630	2	67	0.40007	0.879822	PGSC0003DMG400026801|PGSC0003DMG400024965	sot:102577429|sot:102591839|	102577429|102591839|	http://www.genome.jp/kegg-bin/show_pathway?sot00630/sot:102591839%09red/sot:102577429%09red
ABC transporters	KEGG PATHWAY	sot02010	1	25	0.407082	0.879822	Novel01850	sot:102585882|	102585882|	http://www.genome.jp/kegg-bin/show_pathway?sot02010/sot:102585882%09red
beta-Alanine metabolism	KEGG PATHWAY	sot00410	2	70	0.420908	0.881276	PGSC0003DMG401021462|PGSC0003DMG402021462	sot:102603404|sot:102603404|	102603404|102603404|	http://www.genome.jp/kegg-bin/show_pathway?sot00410/sot:102603404%09red
Glycine, serine and threonine metabolism	KEGG PATHWAY	sot00260	2	75	0.454792	0.923366	PGSC0003DMG400028273|PGSC0003DMG400005820	sot:102592163|sot:102594901|	102592163|102594901|	http://www.genome.jp/kegg-bin/show_pathway?sot00260/sot:102592163%09red/sot:102594901%09red
Histidine metabolism	KEGG PATHWAY	sot00340	1	32	0.48502	0.930092	PGSC0003DMG400000785	sot:102579180|	102579180|	http://www.genome.jp/kegg-bin/show_pathway?sot00340/sot:102579180%09red
Diterpenoid biosynthesis	KEGG PATHWAY	sot00904	1	34	0.505351	0.930092	PGSC0003DMG400027963	sot:102581792|	102581792|	http://www.genome.jp/kegg-bin/show_pathway?sot00904/sot:102581792%09red
Tryptophan metabolism	KEGG PATHWAY	sot00380	1	35	0.515216	0.930092	Novel03494	sot:102584151|	102584151|	http://www.genome.jp/kegg-bin/show_pathway?sot00380/sot:102584151%09red
Biosynthesis of amino acids	KEGG PATHWAY	sot01230	5	238	0.532492	0.930092	PGSC0003DMG400028273|PGSC0003DMG400020446|PGSC0003DMG400007078|Novel03506|PGSC0003DMG400003548	sot:102592163|sot:102595769|sot:102595762|sot:102581596|sot:102606020|	102592163|102595769|102595762|102581596|102606020|	http://www.genome.jp/kegg-bin/show_pathway?sot01230/sot:102595762%09red/sot:102592163%09red/sot:102595769%09red/sot:102606020%09red/sot:102581596%09red
Nitrogen metabolism	KEGG PATHWAY	sot00910	1	39	0.552751	0.930092	PGSC0003DMG400024965	sot:102591839|	102591839|	http://www.genome.jp/kegg-bin/show_pathway?sot00910/sot:102591839%09red
Pyruvate metabolism	KEGG PATHWAY	sot00620	2	92	0.56086	0.930092	PGSC0003DMG403008663|Novel03506	sot:102602008|sot:102581596|	102602008|102581596|	http://www.genome.jp/kegg-bin/show_pathway?sot00620/sot:102602008%09red/sot:102581596%09red
Base excision repair	KEGG PATHWAY	sot03410	1	43	0.587392	0.930092	PGSC0003DMG400008501	sot:102581733|	102581733|	http://www.genome.jp/kegg-bin/show_pathway?sot03410/sot:102581733%09red
Porphyrin and chlorophyll metabolism	KEGG PATHWAY	sot00860	1	44	0.595627	0.930092	Novel01938	sot:102592765|	102592765|	http://www.genome.jp/kegg-bin/show_pathway?sot00860/sot:102592765%09red
SNARE interactions in vesicular transport	KEGG PATHWAY	sot04130	1	47	0.619361	0.930092	PGSC0003DMG400010893	sot:102581060|	102581060|	http://www.genome.jp/kegg-bin/show_pathway?sot04130/sot:102581060%09red
Biosynthesis of secondary metabolites	KEGG PATHWAY	sot01110	21	1087	0.625338	0.930092	PGSC0003DMG400028273|PGSC0003DMG400007078|Novel01215|PGSC0003DMG400003495|PGSC0003DMG400007782|Novel01938|Novel01320|PGSC0003DMG400003461|PGSC0003DMG400003654|PGSC0003DMG400033858|PGSC0003DMG400000785|PGSC0003DMG400000735|Novel01123|Novel02459|PGSC0003DMG400020446|Novel03506|Novel00090|Novel00725|PGSC0003DMG400002479|PGSC0003DMG400027963|PGSC0003DMG400003548	sot:102592163|sot:102595762|sot:102589894|sot:102596766|sot:102577498|sot:102592765|sot:102589894|sot:102577899|sot:102601994|sot:102596766|sot:102579180|sot:102591766|sot:102596284|sot:102585553|sot:102595769|sot:102581596|sot:102599701|sot:102587222|sot:102590879|sot:102581792|sot:102606020|	102592163|102595762|102589894|102596766|102577498|102592765|102589894|102577899|102601994|102596766|102579180|102591766|102596284|102585553|102595769|102581596|102599701|102587222|102590879|102581792|102606020|	http://www.genome.jp/kegg-bin/show_pathway?sot01110/sot:102591766%09red/sot:102595762%09red/sot:102579180%09red/sot:102595769%09red/sot:102589894%09red/sot:102587222%09red/sot:102601994%09red/sot:102596284%09red/sot:102577899%09red/sot:102592163%09red/sot:102585553%09red/sot:102577498%09red/sot:102581596%09red/sot:102592765%09red/sot:102590879%09red/sot:102596766%09red/sot:102599701%09red/sot:102…
Circadian rhythm - plant	KEGG PATHWAY	sot04712	1	49	0.634408	0.930092	Novel02487	sot:102606292|	102606292|	http://www.genome.jp/kegg-bin/show_pathway?sot04712/sot:102606292%09red
Ubiquitin mediated proteolysis	KEGG PATHWAY	sot04120	3	166	0.657095	0.930092	PGSC0003DMG400012306|PGSC0003DMG400026723|PGSC0003DMG400027733	sot:102599342|sot:102592290|sot:102588776|	102599342|102592290|102588776|	http://www.genome.jp/kegg-bin/show_pathway?sot04120/sot:102588776%09red/sot:102599342%09red/sot:102592290%09red
Pentose phosphate pathway	KEGG PATHWAY	sot00030	1	56	0.682558	0.930092	PGSC0003DMG400003548	sot:102606020|	102606020|	http://www.genome.jp/kegg-bin/show_pathway?sot00030/sot:102606020%09red
Proteasome	KEGG PATHWAY	sot03050	1	56	0.682558	0.930092	PGSC0003DMG400024449	sot:102598387|	102598387|	http://www.genome.jp/kegg-bin/show_pathway?sot03050/sot:102598387%09red
Inositol phosphate metabolism	KEGG PATHWAY	sot00562	1	59	0.701209	0.930092	PGSC0003DMG400027130	sot:102588383|	102588383|	http://www.genome.jp/kegg-bin/show_pathway?sot00562/sot:102588383%09red
Galactose metabolism	KEGG PATHWAY	sot00052	1	62	0.718768	0.930092	PGSC0003DMG400018109	sot:102603023|	102603023|	http://www.genome.jp/kegg-bin/show_pathway?sot00052/sot:102603023%09red
Fructose and mannose metabolism	KEGG PATHWAY	sot00051	1	62	0.718768	0.930092	PGSC0003DMG400003548	sot:102606020|	102606020|	http://www.genome.jp/kegg-bin/show_pathway?sot00051/sot:102606020%09red
Glycolysis / Gluconeogenesis	KEGG PATHWAY	sot00010	2	127	0.730532	0.930092	Novel03506|PGSC0003DMG400003548	sot:102581596|sot:102606020|	102581596|102606020|	http://www.genome.jp/kegg-bin/show_pathway?sot00010/sot:102606020%09red/sot:102581596%09red
Terpenoid backbone biosynthesis	KEGG PATHWAY	sot00900	1	65	0.7353	0.930092	PGSC0003DMG400003461	sot:102577899|	102577899|	http://www.genome.jp/kegg-bin/show_pathway?sot00900/sot:102577899%09red
Phosphatidylinositol signaling system	KEGG PATHWAY	sot04070	1	66	0.740592	0.930092	PGSC0003DMG400027130	sot:102588383|	102588383|	http://www.genome.jp/kegg-bin/show_pathway?sot04070/sot:102588383%09red
Pyrimidine metabolism	KEGG PATHWAY	sot00240	2	132	0.749626	0.930092	Novel00607|PGSC0003DMG400014372	sot:102597065|sot:102604082|	102597065|102604082|	http://www.genome.jp/kegg-bin/show_pathway?sot00240/sot:102597065%09red/sot:102604082%09red
Carbon fixation in photosynthetic organisms	KEGG PATHWAY	sot00710	1	80	0.804521	0.956541	PGSC0003DMG400003548	sot:102606020|	102606020|	http://www.genome.jp/kegg-bin/show_pathway?sot00710/sot:102606020%09red
Oxidative phosphorylation	KEGG PATHWAY	sot00190	2	153	0.817616	0.956541	Novel03376|PGSC0003DMG400004276	sot:4099977|sot:102587609|	4099977|102587609|	http://www.genome.jp/kegg-bin/show_pathway?sot00190/sot:102587609%09red/sot:4099977%09red
Endocytosis	KEGG PATHWAY	sot04144	2	156	0.825858	0.956541	PGSC0003DMG400011197|PGSC0003DMG400004691	sot:102579387|sot:102577483|	102579387|102577483|	http://www.genome.jp/kegg-bin/show_pathway?sot04144/sot:102577483%09red/sot:102579387%09red
Purine metabolism	KEGG PATHWAY	sot00230	2	162	0.841348	0.956541	Novel01123|Novel03506	sot:102596284|sot:102581596|	102596284|102581596|	http://www.genome.jp/kegg-bin/show_pathway?sot00230/sot:102596284%09red/sot:102581596%09red
Metabolic pathways	KEGG PATHWAY	sot01100	36	2070	0.864988	0.956541	PGSC0003DMG400026801|Novel03376|PGSC0003DMG400007782|Novel01320|PGSC0003DMG400003461|PGSC0003DMG400003654|PGSC0003DMG400000785|Novel01215|PGSC0003DMG400003548|PGSC0003DMG400004151|PGSC0003DMG400031137|PGSC0003DMG401021462|PGSC0003DMG400033858|PGSC0003DMG400022170|Novel01123|PGSC0003DMG400027963|PGSC0003DMG400014372|Novel03494|PGSC0003DMG400012414|PGSC0003DMG400027130|PGSC0003DMG400020446|PGSC0003…	sot:102577429|sot:4099977|sot:102577498|sot:102589894|sot:102577899|sot:102601994|sot:102579180|sot:102589894|sot:102606020|sot:102594417|sot:102603559|sot:102603404|sot:102596766|sot:102581958|sot:102596284|sot:102581792|sot:102604082|sot:102584151|sot:102592458|sot:102588383|sot:102595769|sot:102584035|sot:102587609|sot:102590879|sot:102596766|sot:102592163|sot:102595762|sot:102603404|sot:10259…	102577429|4099977|102577498|102589894|102577899|102601994|102579180|102589894|102606020|102594417|102603559|102603404|102596766|102581958|102596284|102581792|102604082|102584151|102592458|102588383|102595769|102584035|102587609|102590879|102596766|102592163|102595762|102603404|102592765|102583978|102591766|102585553|102581596|102587222|102597065|102584035|	http://www.genome.jp/kegg-bin/show_pathway?sot01100/sot:102591766%09red/sot:102603404%09red/sot:102587222%09red/sot:102592458%09red/sot:102585553%09red/sot:102606020%09red/sot:102581596%09red/sot:102597065%09red/sot:102581792%09red/sot:102584151%09red/sot:102595762%09red/sot:102584035%09red/sot:102589894%09red/sot:102592163%09red/sot:102595769%09red/sot:102579180%09red/sot:102581958%09red/sot:102…
Cysteine and methionine metabolism	KEGG PATHWAY	sot00270	1	108	0.889112	0.956541	PGSC0003DMG400012414	sot:102592458|	102592458|	http://www.genome.jp/kegg-bin/show_pathway?sot00270/sot:102592458%09red
Pentose and glucuronate interconversions	KEGG PATHWAY	sot00040	1	112	0.897751	0.956541	PGSC0003DMG400024049	sot:102583978|	102583978|	http://www.genome.jp/kegg-bin/show_pathway?sot00040/sot:102583978%09red
RNA degradation	KEGG PATHWAY	sot03018	1	112	0.897751	0.956541	PGSC0003DMG400021363	sot:102584740|	102584740|	http://www.genome.jp/kegg-bin/show_pathway?sot03018/sot:102584740%09red
Phenylpropanoid biosynthesis	KEGG PATHWAY	sot00940	2	202	0.916426	0.956541	Novel00725|PGSC0003DMG400003654	sot:102587222|sot:102601994|	102587222|102601994|	http://www.genome.jp/kegg-bin/show_pathway?sot00940/sot:102601994%09red/sot:102587222%09red
Plant-pathogen interaction	KEGG PATHWAY	sot04626	2	207	0.923025	0.956541	PGSC0003DMG400023125|PGSC0003DMG400008043	sot:102599328|sot:102591062|	102599328|102591062|	http://www.genome.jp/kegg-bin/show_pathway?sot04626/sot:102599328%09red/sot:102591062%09red
Amino sugar and nucleotide sugar metabolism	KEGG PATHWAY	sot00520	1	130	0.929042	0.956541	PGSC0003DMG400000735	sot:102591766|	102591766|	http://www.genome.jp/kegg-bin/show_pathway?sot00520/sot:102591766%09red
Plant hormone signal transduction	KEGG PATHWAY	sot04075	3	299	0.942264	0.956541	PGSC0003DMG400008712|PGSC0003DMG400025856|PGSC0003DMG400001498	sot:102588768|sot:102595982|sot:102581585|	102588768|102595982|102581585|	http://www.genome.jp/kegg-bin/show_pathway?sot04075/sot:102588768%09red/sot:102595982%09red/sot:102581585%09red
Phenylalanine metabolism	KEGG PATHWAY	sot00360	1	161	0.962227	0.962227	PGSC0003DMG400003654	sot:102601994|	102601994|	http://www.genome.jp/kegg-bin/show_pathway?sot00360/sot:102601994%09red
