# Supplementary material for: Comparative Transcriptome and Metabolome Profiling Revealed Molecular Cascade Events During the Enzymatic Browning of Potato Tubers After Cutting
Source: Plants (Basel). 2025 Jun 13;14(12):1817. doi: 10.3390/plants14121817 (PMC12196699; doi:10.3390/plants14121817)
Supplement: Supplementary file 1 [file plants-14-01817-s001.zip › Table S7 GO enrichment analysis of specific DEGs at different time after cutting.xlsx]

## Sheet: D6_4h_specific
D6_4h_spcific_UP(497 DEGs)												D6_4h_spcific_Down(1172 DEGs)
GO_accession	Description	Term_type	Over_represented_pValue	Corrected_pValue	DEG_item	DEG_list	Bg_item	Bg_list	Gene_names			GO_accession	Description	Term_type	Over_represented_pValue	Corrected_pValue	DEG_item	DEG_list	Bg_item	Bg_list	Gene_names
GO:0006778	porphyrin-containing compound metabolic process	biological_process	0.00010778	0.20556	13	410	248	29181	PGSC0003DMG400015677,PGSC0003DMG400022379,PGSC0003DMG400010136,PGSC0003DMG400016114,PGSC0003DMG400024500,PGSC0003DMG400021152,PGSC0003DMG400005062,PGSC0003DMG400006452,PGSC0003DMG401026555,PGSC0003DMG400004629,Novel03619,PGSC0003DMG400005808,PGSC0003DMG400000732			GO:0043531	ADP binding	molecular_function	2.17e-06	0.010691	39	713	641	29181	PGSC0003DMG401002242,PGSC0003DMG400001994,PGSC0003DMG400031521,PGSC0003DMG400007605,PGSC0003DMG402007871,PGSC0003DMG400011045,PGSC0003DMG400025099,PGSC0003DMG400007352,Novel02830,PGSC0003DMG402016979,PGSC0003DMG400001081,PGSC0003DMG400018573,PGSC0003DMG400006572,PGSC0003DMG400020872,Novel00160,Novel00416,PGSC0003DMG400018693,PGSC0003DMG400013627,PGSC0003DMG400010944,PGSC0003DMG400011109,PGSC0003D…
GO:0055114	oxidation-reduction process	biological_process	0.00012275	0.20556	79	410	3591	29181	PGSC0003DMG400019677,PGSC0003DMG401026555,PGSC0003DMG400006899,PGSC0003DMG400007150,PGSC0003DMG400021108,PGSC0003DMG400004899,PGSC0003DMG400021152,PGSC0003DMG400014954,PGSC0003DMG400006506,PGSC0003DMG400025439,PGSC0003DMG400002321,PGSC0003DMG400031102,PGSC0003DMG401024074,Novel00754,PGSC0003DMG400012109,PGSC0003DMG400010174,PGSC0003DMG400002345,PGSC0003DMG400043512,PGSC0003DMG400012274,PGSC0003DM…			GO:0007213	G-protein coupled acetylcholine receptor signaling pathway	biological_process	0.0007837	0.79304	3	713	8	29181	PGSC0003DMG400013629,PGSC0003DMG400020231,Novel00449
GO:0033013	tetrapyrrole metabolic process	biological_process	0.00012534	0.20556	18	410	445	29181	PGSC0003DMG400004629,Novel03619,PGSC0003DMG400005808,PGSC0003DMG400012109,PGSC0003DMG400000732,PGSC0003DMG400024500,PGSC0003DMG400016114,PGSC0003DMG400015677,PGSC0003DMG400013335,PGSC0003DMG400022379,PGSC0003DMG401026555,PGSC0003DMG402004451,PGSC0003DMG400006899,PGSC0003DMG400006452,PGSC0003DMG400009316,PGSC0003DMG400010136,PGSC0003DMG400021152,PGSC0003DMG400005062			GO:0043113	receptor clustering	biological_process	0.0007837	0.79304	3	713	8	29181	Novel00449,PGSC0003DMG400020231,PGSC0003DMG400013629
GO:0046906	tetrapyrrole binding	molecular_function	0.00037565	0.3406	26	410	848	29181	PGSC0003DMG400006185,PGSC0003DMG400043512,PGSC0003DMG400002345,PGSC0003DMG400022541,PGSC0003DMG400001570,PGSC0003DMG400010174,PGSC0003DMG401010073,PGSC0003DMG400009790,Novel00754,PGSC0003DMG400001960,PGSC0003DMG400021157,PGSC0003DMG400026093,PGSC0003DMG400038978,PGSC0003DMG400000511,PGSC0003DMG402009791,PGSC0003DMG400000311,PGSC0003DMG400014274,PGSC0003DMG400009316,PGSC0003DMG401010026,PGSC0003DM…			GO:0043236	laminin binding	molecular_function	0.0007837	0.79304	3	713	8	29181	PGSC0003DMG400013629,PGSC0003DMG400020231,Novel00449
GO:0020037	heme binding	molecular_function	0.00041355	0.3406	25	410	806	29181	PGSC0003DMG400021157,PGSC0003DMG400026093,PGSC0003DMG400001960,PGSC0003DMG400000311,PGSC0003DMG400014274,PGSC0003DMG400000511,PGSC0003DMG400038978,PGSC0003DMG402009791,PGSC0003DMG400002345,PGSC0003DMG400043512,PGSC0003DMG400006185,PGSC0003DMG400009790,Novel00754,PGSC0003DMG400022541,PGSC0003DMG400010174,PGSC0003DMG400001570,PGSC0003DMG401010073,PGSC0003DMG400010578,PGSC0003DMG400017999,PGSC0003DM…			GO:0016851	magnesium chelatase activity	molecular_function	0.002383	0.79304	3	713	11	29181	PGSC0003DMG400023291,PGSC0003DMG400004546,PGSC0003DMG400005410
GO:0051186	cofactor metabolic process	biological_process	0.00041536	0.3406	23	410	699	29181	PGSC0003DMG400005062,PGSC0003DMG400021152,PGSC0003DMG400010136,PGSC0003DMG400006483,PGSC0003DMG400012550,PGSC0003DMG401026555,PGSC0003DMG400000893,PGSC0003DMG400006452,PGSC0003DMG400025455,PGSC0003DMG400024500,PGSC0003DMG400016114,PGSC0003DMG400003146,Novel03008,PGSC0003DMG400022379,PGSC0003DMG400018679,PGSC0003DMG400007129,PGSC0003DMG400015677,PGSC0003DMG400000732,PGSC0003DMG400005808,PGSC0003DM…			GO:0051002	ligase activity, forming nitrogen-metal bonds	molecular_function	0.002383	0.79304	3	713	11	29181	PGSC0003DMG400005410,PGSC0003DMG400004546,PGSC0003DMG400023291
GO:0050662	coenzyme binding	molecular_function	0.00085361	0.53974	26	410	885	29181	PGSC0003DMG400004899,PGSC0003DMG400021152,PGSC0003DMG400022953,PGSC0003DMG400006483,PGSC0003DMG400006506,PGSC0003DMG400012550,PGSC0003DMG400029330,PGSC0003DMG400014134,PGSC0003DMG400002777,PGSC0003DMG400021108,PGSC0003DMG403007406,PGSC0003DMG400009850,PGSC0003DMG400008356,PGSC0003DMG400012274,PGSC0003DMG400016114,PGSC0003DMG400013335,PGSC0003DMG400018679,PGSC0003DMG400015677,PGSC0003DMG400002808,…			GO:0051003	ligase activity, forming nitrogen-metal bonds, forming coordination complexes	molecular_function	0.002383	0.79304	3	713	11	29181	PGSC0003DMG400004546,PGSC0003DMG400005410,PGSC0003DMG400023291
GO:0044710	single-organism metabolic process	biological_process	0.00087763	0.53974	140	410	7534	29181	PGSC0003DMG400017999,PGSC0003DMG400022953,PGSC0003DMG400014622,PGSC0003DMG400011754,PGSC0003DMG400030897,PGSC0003DMG400040927,Novel02413,PGSC0003DMG400007405,PGSC0003DMG400018792,PGSC0003DMG402008032,PGSC0003DMG401010026,PGSC0003DMG400006452,PGSC0003DMG400002947,PGSC0003DMG400006034,PGSC0003DMG400001326,Novel00101,PGSC0003DMG400004629,PGSC0003DMG400006621,PGSC0003DMG400001896,PGSC0003DMG400008276…			GO:0046914	transition metal ion binding	molecular_function	0.0024749	0.79304	113	713	3554	29181	PGSC0003DMG400019526,PGSC0003DMG400029165,PGSC0003DMG400006043,PGSC0003DMG400017157,PGSC0003DMG401025733,PGSC0003DMG400021867,PGSC0003DMG400028325,PGSC0003DMG400011574,PGSC0003DMG402020453,PGSC0003DMG400009420,PGSC0003DMG400006371,PGSC0003DMG400003305,PGSC0003DMG400000828,PGSC0003DMG400009761,Novel00252,PGSC0003DMG400031865,PGSC0003DMG400009386,PGSC0003DMG400014182,PGSC0003DMG400009079,Novel03414…
GO:0042440	pigment metabolic process	biological_process	0.0010258	0.56075	12	410	274	29181	PGSC0003DMG400015677,PGSC0003DMG400022379,PGSC0003DMG400021152,PGSC0003DMG400016114,PGSC0003DMG400010136,PGSC0003DMG400005062,PGSC0003DMG400006452,PGSC0003DMG400004629,Novel03619,PGSC0003DMG400029330,PGSC0003DMG400000732,PGSC0003DMG400005808			GO:0015718	monocarboxylic acid transport	biological_process	0.0035405	0.79304	5	713	42	29181	PGSC0003DMG400014128,PGSC0003DMG402019176,PGSC0003DMG400011000,PGSC0003DMG400015238,PGSC0003DMG400008730
GO:0048037	cofactor binding	molecular_function	0.0014372	0.66898	30	410	1106	29181	Novel03619,PGSC0003DMG401024074,PGSC0003DMG401003285,PGSC0003DMG400006965,PGSC0003DMG400012109,PGSC0003DMG400001326,PGSC0003DMG400010174,PGSC0003DMG400006678,PGSC0003DMG400012274,PGSC0003DMG400016114,PGSC0003DMG400009850,PGSC0003DMG400008356,PGSC0003DMG400015677,PGSC0003DMG400002808,PGSC0003DMG400013335,PGSC0003DMG400018679,PGSC0003DMG400014134,PGSC0003DMG400002777,PGSC0003DMG400029330,PGSC0003DM…			GO:0043169	cation binding	molecular_function	0.0035919	0.79304	154	713	5111	29181	PGSC0003DMG400018133,PGSC0003DMG400011019,Novel01553,PGSC0003DMG400000977,Novel02290,PGSC0003DMG400017354,PGSC0003DMG400018884,Novel00837,PGSC0003DMG400012003,PGSC0003DMG402021057,PGSC0003DMG400021056,PGSC0003DMG400002895,PGSC0003DMG402009429,PGSC0003DMG400026963,PGSC0003DMG400025772,PGSC0003DMG400019859,PGSC0003DMG400012385,PGSC0003DMG400014128,PGSC0003DMG401004803,PGSC0003DMG400024925,PGSC0003D…
GO:0016798	hydrolase activity, acting on glycosyl bonds	molecular_function	0.0016536	0.66898	24	410	822	29181	PGSC0003DMG400016038,PGSC0003DMG400008368,PGSC0003DMG400015881,PGSC0003DMG400021091,PGSC0003DMG400022953,PGSC0003DMG400008938,PGSC0003DMG400015273,PGSC0003DMG400012574,PGSC0003DMG400012228,PGSC0003DMG400011767,PGSC0003DMG400016386,PGSC0003DMG401017626,PGSC0003DMG400008517,PGSC0003DMG400030439,PGSC0003DMG400016018,PGSC0003DMG400006180,PGSC0003DMG401033880,PGSC0003DMG400030414,PGSC0003DMG402000216,…			GO:0046872	metal ion binding	molecular_function	0.0036153	0.79304	153	713	5075	29181	PGSC0003DMG400005206,PGSC0003DMG400036472,PGSC0003DMG400028022,PGSC0003DMG400029761,Novel03007,PGSC0003DMG400020107,PGSC0003DMG400022795,PGSC0003DMG400045527,Novel01003,PGSC0003DMG400026613,PGSC0003DMG400018897,PGSC0003DMG400015408,PGSC0003DMG400023119,PGSC0003DMG402031520,PGSC0003DMG400003663,Novel01238,PGSC0003DMG400030985,Novel01836,PGSC0003DMG400010587,Novel01663,PGSC0003DMG400003054,PGSC0003…
GO:0010883	regulation of lipid storage	biological_process	0.0017676	0.66898	3	410	19	29181	PGSC0003DMG400004119,PGSC0003DMG400009790,PGSC0003DMG400017999			GO:0004113	2',3'-cyclic-nucleotide 3'-phosphodiesterase activity	molecular_function	0.0036428	0.79304	2	713	4	29181	PGSC0003DMG401025733,Novel03414
GO:0010884	positive regulation of lipid storage	biological_process	0.0017676	0.66898	3	410	19	29181	PGSC0003DMG400017999,PGSC0003DMG400009790,PGSC0003DMG400004119			GO:0006164	purine nucleotide biosynthetic process	biological_process	0.00432	0.79304	18	713	365	29181	PGSC0003DMG400018950,Novel03007,PGSC0003DMG400003906,PGSC0003DMG400026795,PGSC0003DMG400002616,PGSC0003DMG400045050,PGSC0003DMG400022427,PGSC0003DMG400017148,PGSC0003DMG400026460,PGSC0003DMG400029706,PGSC0003DMG400013106,PGSC0003DMG400006144,PGSC0003DMG402019176,PGSC0003DMG400029682,Novel03282,PGSC0003DMG402011647,PGSC0003DMG400009198,PGSC0003DMG400014907
GO:0004553	hydrolase activity, hydrolyzing O-glycosyl compounds	molecular_function	0.0024562	0.86319	22	410	750	29181	PGSC0003DMG400015881,PGSC0003DMG400008368,PGSC0003DMG400016038,PGSC0003DMG400008938,PGSC0003DMG400021091,PGSC0003DMG400022953,PGSC0003DMG400015273,PGSC0003DMG400012228,PGSC0003DMG400012574,PGSC0003DMG400011767,PGSC0003DMG400016386,PGSC0003DMG400008517,PGSC0003DMG401017626,PGSC0003DMG400030439,PGSC0003DMG401033880,PGSC0003DMG400006180,PGSC0003DMG400016018,PGSC0003DMG400007854,PGSC0003DMG400030414,…			GO:0016780	phosphotransferase activity, for other substituted phosphate groups	molecular_function	0.0043508	0.79304	4	713	28	29181	PGSC0003DMG400016968,PGSC0003DMG400024977,PGSC0003DMG400015737,PGSC0003DMG400016156
GO:0006779	porphyrin-containing compound biosynthetic process	biological_process	0.0028871	0.91528	8	410	159	29181	PGSC0003DMG400015677,PGSC0003DMG400005062,PGSC0003DMG400021152,PGSC0003DMG400024500,PGSC0003DMG400016114,PGSC0003DMG400010136,Novel03619,PGSC0003DMG401026555			GO:0016705	oxidoreductase activity, acting on paired donors, with incorporation or reduction of molecular oxygen	molecular_function	0.0045939	0.79304	31	713	762	29181	PGSC0003DMG400026778,PGSC0003DMG400012385,PGSC0003DMG400009761,PGSC0003DMG400003305,PGSC0003DMG400000749,PGSC0003DMG402020453,PGSC0003DMG400015149,PGSC0003DMG400005023,PGSC0003DMG400023119,PGSC0003DMG402031520,PGSC0003DMG400032491,PGSC0003DMG400016778,PGSC0003DMG400002314,PGSC0003DMG400021056,PGSC0003DMG402021057,Novel03642,PGSC0003DMG400026613,PGSC0003DMG400045527,PGSC0003DMG401019771,PGSC0003DM…
GO:0016491	oxidoreductase activity	molecular_function	0.0032204	0.91528	74	410	3729	29181	PGSC0003DMG401024074,Novel00754,PGSC0003DMG400031102,PGSC0003DMG400002321,PGSC0003DMG400010174,PGSC0003DMG400012109,PGSC0003DMG400002345,PGSC0003DMG400043512,PGSC0003DMG400030414,PGSC0003DMG400016114,PGSC0003DMG400012274,PGSC0003DMG400008356,PGSC0003DMG400002808,PGSC0003DMG400019677,PGSC0003DMG400006899,PGSC0003DMG400021108,PGSC0003DMG400021152,PGSC0003DMG400004899,PGSC0003DMG400014954,PGSC0003DM…			GO:0015093	ferrous iron transmembrane transporter activity	molecular_function	0.0046614	0.79304	8	713	102	29181	PGSC0003DMG400001593,Novel00273,Novel00310,PGSC0003DMG400026818,Novel03132,Novel00993,PGSC0003DMG400003001,PGSC0003DMG400012830
GO:0001816	cytokine production	biological_process	0.0035346	0.91528	3	410	24	29181	PGSC0003DMG400004119,PGSC0003DMG400009790,PGSC0003DMG400017999			GO:0015684	ferrous iron transport	biological_process	0.0046614	0.79304	8	713	102	29181	PGSC0003DMG400012830,Novel03132,PGSC0003DMG400003001,Novel00993,PGSC0003DMG400026818,Novel00310,Novel00273,PGSC0003DMG400001593
GO:0001817	regulation of cytokine production	biological_process	0.0035346	0.91528	3	410	24	29181	PGSC0003DMG400009790,PGSC0003DMG400017999,PGSC0003DMG400004119			GO:0018022	peptidyl-lysine methylation	biological_process	0.0051391	0.79304	4	713	27	29181	PGSC0003DMG400017957,PGSC0003DMG400026247,PGSC0003DMG400017150,PGSC0003DMG400014623
GO:0001819	positive regulation of cytokine production	biological_process	0.0035346	0.91528	3	410	24	29181	PGSC0003DMG400004119,PGSC0003DMG400009790,PGSC0003DMG400017999			GO:0034968	histone lysine methylation	biological_process	0.0051391	0.79304	4	713	27	29181	PGSC0003DMG400017957,PGSC0003DMG400026247,PGSC0003DMG400017150,PGSC0003DMG400014623
GO:0001522	pseudouridine synthesis	biological_process	0.0037319	0.91804	4	410	44	29181	PGSC0003DMG400010293,PGSC0003DMG400008366,PGSC0003DMG400007945,PGSC0003DMG400018364			GO:0009260	ribonucleotide biosynthetic process	biological_process	0.0051763	0.79304	18	713	372	29181	PGSC0003DMG400018950,Novel03007,PGSC0003DMG400003906,PGSC0003DMG400002616,PGSC0003DMG400045050,PGSC0003DMG400022427,PGSC0003DMG400017148,PGSC0003DMG400029706,PGSC0003DMG400028045,PGSC0003DMG400026460,PGSC0003DMG400013106,PGSC0003DMG400006144,PGSC0003DMG402019176,PGSC0003DMG400029682,PGSC0003DMG402011647,Novel03282,PGSC0003DMG400009198,PGSC0003DMG400014907
GO:0016682	oxidoreductase activity, acting on diphenols and related substances as donors, oxygen as acceptor	molecular_function	0.0046473	0.97388	4	410	44	29181	PGSC0003DMG400018917,PGSC0003DMG400029575,PGSC0003DMG400029576,PGSC0003DMG400013335			GO:0046390	ribose phosphate biosynthetic process	biological_process	0.0051763	0.79304	18	713	372	29181	PGSC0003DMG400029706,PGSC0003DMG400028045,PGSC0003DMG400026460,PGSC0003DMG400013106,PGSC0003DMG400002616,PGSC0003DMG400045050,PGSC0003DMG400022427,PGSC0003DMG400017148,PGSC0003DMG400018950,PGSC0003DMG400003906,Novel03007,PGSC0003DMG400009198,PGSC0003DMG400014907,PGSC0003DMG402019176,PGSC0003DMG400006144,PGSC0003DMG402011647,Novel03282,PGSC0003DMG400029682
GO:0015996	chlorophyll catabolic process	biological_process	0.0046627	0.97388	5	410	73	29181	PGSC0003DMG400004629,PGSC0003DMG400005808,PGSC0003DMG400000732,PGSC0003DMG400006452,PGSC0003DMG400022379			GO:1901363	heterocyclic compound binding	molecular_function	0.0053149	0.79304	312	713	11199	29181	PGSC0003DMG400000572,PGSC0003DMG400020872,PGSC0003DMG400006317,PGSC0003DMG400026460,PGSC0003DMG400007458,PGSC0003DMG400002995,Novel03132,PGSC0003DMG401008881,PGSC0003DMG400019621,PGSC0003DMG400029498,PGSC0003DMG400011136,PGSC0003DMG400014266,PGSC0003DMG400001323,PGSC0003DMG400011264,PGSC0003DMG400031288,PGSC0003DMG400003054,Novel00463,Novel01836,Novel01238,PGSC0003DMG400046688,PGSC0003DMG40001866…
GO:0047746	chlorophyllase activity	molecular_function	0.0046627	0.97388	5	410	73	29181	PGSC0003DMG400022379,PGSC0003DMG400006452,PGSC0003DMG400000732,PGSC0003DMG400005808,PGSC0003DMG400004629			GO:0016151	nickel cation binding	molecular_function	0.0053216	0.79304	8	713	109	29181	PGSC0003DMG400023400,PGSC0003DMG400022384,PGSC0003DMG400021867,Novel01104,PGSC0003DMG400031865,PGSC0003DMG400002987,PGSC0003DMG400011758,PGSC0003DMG400001679
GO:0015114	phosphate ion transmembrane transporter activity	molecular_function	0.0047506	0.97388	2	410	7	29181	PGSC0003DMG401028565,PGSC0003DMG400021017			GO:0097159	organic cyclic compound binding	molecular_function	0.0053423	0.79304	312	713	11200	29181	Novel00289,PGSC0003DMG400003001,PGSC0003DMG400017199,PGSC0003DMG400007195,PGSC0003DMG400016135,PGSC0003DMG400000353,PGSC0003DMG400026142,PGSC0003DMG400006696,PGSC0003DMG400007590,PGSC0003DMG401029877,Novel00993,PGSC0003DMG400015071,PGSC0003DMG400025099,PGSC0003DMG400031521,PGSC0003DMG400013049,PGSC0003DMG400016248,Novel03523,PGSC0003DMG400023781,PGSC0003DMG400047314,PGSC0003DMG400008425,PGSC0003D…
GO:0030162	regulation of proteolysis	biological_process	0.0049929	0.97644	6	410	106	29181	PGSC0003DMG400001326,PGSC0003DMG400002093,PGSC0003DMG400018107,PGSC0003DMG400023235,PGSC0003DMG401000506,PGSC0003DMG400001841			GO:0046906	tetrapyrrole binding	molecular_function	0.0061304	0.79304	33	713	848	29181	PGSC0003DMG400003305,PGSC0003DMG400009761,PGSC0003DMG402015497,PGSC0003DMG402031520,PGSC0003DMG400023119,PGSC0003DMG400000749,PGSC0003DMG402020453,PGSC0003DMG400026613,PGSC0003DMG400045527,PGSC0003DMG400000894,PGSC0003DMG400023840,PGSC0003DMG400018139,PGSC0003DMG400009386,PGSC0003DMG400016983,PGSC0003DMG400012385,PGSC0003DMG400026778,PGSC0003DMG400013925,PGSC0003DMG400020437,PGSC0003DMG400015149,…
GO:0033014	tetrapyrrole biosynthetic process	biological_process	0.0055275	0.97644	12	410	347	29181	PGSC0003DMG400013335,PGSC0003DMG400015677,PGSC0003DMG400005062,PGSC0003DMG400021152,PGSC0003DMG400024500,PGSC0003DMG400016114,PGSC0003DMG400010136,PGSC0003DMG400009316,PGSC0003DMG402004451,PGSC0003DMG400012109,Novel03619,PGSC0003DMG401026555			GO:0005643	nuclear pore	cellular_component	0.0063523	0.79304	5	713	47	29181	PGSC0003DMG400032191,PGSC0003DMG400004417,PGSC0003DMG400016968,Novel02100,PGSC0003DMG402030272
GO:0046149	pigment catabolic process	biological_process	0.0058276	0.97644	5	410	77	29181	PGSC0003DMG400006452,PGSC0003DMG400022379,PGSC0003DMG400004629,PGSC0003DMG400000732,PGSC0003DMG400005808			GO:0005506	iron ion binding	molecular_function	0.0066653	0.79304	30	713	756	29181	PGSC0003DMG400018133,PGSC0003DMG400009386,Novel03523,PGSC0003DMG400028022,PGSC0003DMG400009079,PGSC0003DMG400018139,Novel01836,PGSC0003DMG400001915,PGSC0003DMG400023840,PGSC0003DMG400017354,PGSC0003DMG400013629,PGSC0003DMG400007644,PGSC0003DMG401019771,PGSC0003DMG400045527,PGSC0003DMG400026613,Novel03642,PGSC0003DMG402021057,PGSC0003DMG400021056,PGSC0003DMG400016778,PGSC0003DMG400008954,PGSC0003D…
GO:0044406	adhesion of symbiont to host	biological_process	0.0060162	0.97644	3	410	24	29181	PGSC0003DMG400006483,PGSC0003DMG401026940,PGSC0003DMG400013352			GO:0009152	purine ribonucleotide biosynthetic process	biological_process	0.0075355	0.79304	17	713	357	29181	PGSC0003DMG400014907,PGSC0003DMG400009198,Novel03282,PGSC0003DMG402011647,PGSC0003DMG400029682,PGSC0003DMG402019176,PGSC0003DMG400006144,PGSC0003DMG400013106,PGSC0003DMG400029706,PGSC0003DMG400026460,PGSC0003DMG400045050,PGSC0003DMG400022427,PGSC0003DMG400017148,PGSC0003DMG400002616,PGSC0003DMG400003906,Novel03007,PGSC0003DMG400018950
GO:0019915	lipid storage	biological_process	0.0063482	0.97644	3	410	27	29181	PGSC0003DMG400009790,PGSC0003DMG400017999,PGSC0003DMG400004119			GO:0008897	holo-[acyl-carrier-protein] synthase activity	molecular_function	0.008191	0.79304	2	713	6	29181	PGSC0003DMG400015737,PGSC0003DMG400016968
GO:0004097	catechol oxidase activity	molecular_function	0.0066549	0.97644	3	410	25	29181	PGSC0003DMG400029575,PGSC0003DMG400018917,PGSC0003DMG400029576			GO:0032007	negative regulation of TOR signaling	biological_process	0.0082216	0.79304	2	713	6	29181	PGSC0003DMG400016130,PGSC0003DMG400008052
GO:0008097	5S rRNA binding	molecular_function	0.0068811	0.97644	2	410	9	29181	PGSC0003DMG400000893,PGSC0003DMG401010657			GO:0038179	neurotrophin signaling pathway	biological_process	0.0082216	0.79304	2	713	6	29181	PGSC0003DMG400008052,PGSC0003DMG400016130
GO:0006787	porphyrin-containing compound catabolic process	biological_process	0.0069475	0.97644	5	410	80	29181	PGSC0003DMG400000732,PGSC0003DMG400005808,PGSC0003DMG400004629,PGSC0003DMG400022379,PGSC0003DMG400006452			GO:0048011	neurotrophin TRK receptor signaling pathway	biological_process	0.0082216	0.79304	2	713	6	29181	PGSC0003DMG400016130,PGSC0003DMG400008052
GO:0033015	tetrapyrrole catabolic process	biological_process	0.0069475	0.97644	5	410	80	29181	PGSC0003DMG400004629,PGSC0003DMG400005808,PGSC0003DMG400000732,PGSC0003DMG400006452,PGSC0003DMG400022379			GO:0070848	response to growth factor	biological_process	0.0082216	0.79304	2	713	6	29181	PGSC0003DMG400008052,PGSC0003DMG400016130
GO:0051188	cofactor biosynthetic process	biological_process	0.00768	0.97644	15	410	490	29181	Novel03008,PGSC0003DMG400006483,PGSC0003DMG400003146,PGSC0003DMG400015677,PGSC0003DMG400012550,PGSC0003DMG400005062,PGSC0003DMG400010136,PGSC0003DMG400016114,PGSC0003DMG400025455,PGSC0003DMG400024500,PGSC0003DMG400021152,PGSC0003DMG400000893,Novel03619,PGSC0003DMG401000923,PGSC0003DMG401026555			GO:0071363	cellular response to growth factor stimulus	biological_process	0.0082216	0.79304	2	713	6	29181	PGSC0003DMG400016130,PGSC0003DMG400008052
GO:0008152	metabolic process	biological_process	0.0080492	0.97644	276	410	17416	29181	PGSC0003DMG400001372,PGSC0003DMG401000554,PGSC0003DMG400021017,PGSC0003DMG400011767,PGSC0003DMG400029547,PGSC0003DMG400015273,PGSC0003DMG400029576,PGSC0003DMG400014274,PGSC0003DMG400004851,PGSC0003DMG400002093,PGSC0003DMG401000506,PGSC0003DMG400031833,PGSC0003DMG400024955,PGSC0003DMG400000732,PGSC0003DMG401010073,PGSC0003DMG401000796,PGSC0003DMG400030566,PGSC0003DMG400005862,PGSC0003DMG400023864,…			GO:1902532	negative regulation of intracellular signal transduction	biological_process	0.0082216	0.79304	2	713	6	29181	PGSC0003DMG400016130,PGSC0003DMG400008052
GO:0051187	cofactor catabolic process	biological_process	0.0080582	0.97644	5	410	83	29181	PGSC0003DMG400000732,PGSC0003DMG400005808,PGSC0003DMG400004629,PGSC0003DMG400022379,PGSC0003DMG400006452			GO:0072522	purine-containing compound biosynthetic process	biological_process	0.0082281	0.79304	18	713	389	29181	PGSC0003DMG400018950,Novel03007,PGSC0003DMG400003906,PGSC0003DMG400026795,PGSC0003DMG400022427,PGSC0003DMG400045050,PGSC0003DMG400017148,PGSC0003DMG400002616,PGSC0003DMG400013106,PGSC0003DMG400026460,PGSC0003DMG400029706,PGSC0003DMG400006144,PGSC0003DMG402019176,PGSC0003DMG400029682,Novel03282,PGSC0003DMG402011647,PGSC0003DMG400009198,PGSC0003DMG400014907
GO:0006783	heme biosynthetic process	biological_process	0.0081689	0.97644	5	410	84	29181	PGSC0003DMG400005062,PGSC0003DMG400021152,PGSC0003DMG400016114,Novel03619,PGSC0003DMG400015677			GO:0016571	histone methylation	biological_process	0.0082662	0.79304	4	713	31	29181	PGSC0003DMG400026247,PGSC0003DMG400017150,PGSC0003DMG400014623,PGSC0003DMG400017957
GO:0015994	chlorophyll metabolic process	biological_process	0.0083148	0.97644	6	410	116	29181	PGSC0003DMG400022379,PGSC0003DMG400006452,PGSC0003DMG400000732,PGSC0003DMG400005808,PGSC0003DMG400004629,PGSC0003DMG400010136			GO:0016842	amidine-lyase activity	molecular_function	0.0082727	0.79304	3	713	17	29181	PGSC0003DMG400000708,PGSC0003DMG400014369,PGSC0003DMG400014907
GO:0008284	positive regulation of cell proliferation	biological_process	0.0084323	0.97644	3	410	31	29181	PGSC0003DMG400004119,PGSC0003DMG400017999,PGSC0003DMG400009790			GO:0006163	purine nucleotide metabolic process	biological_process	0.0083106	0.79304	24	713	569	29181	PGSC0003DMG400013106,PGSC0003DMG400030128,PGSC0003DMG400029706,PGSC0003DMG400026460,PGSC0003DMG400045050,PGSC0003DMG400017148,PGSC0003DMG400022427,PGSC0003DMG400002616,PGSC0003DMG400004460,PGSC0003DMG400018950,PGSC0003DMG400003906,PGSC0003DMG400026795,Novel03007,Novel00415,PGSC0003DMG400024914,PGSC0003DMG400014907,PGSC0003DMG400009198,PGSC0003DMG400009079,PGSC0003DMG402019176,PGSC0003DMG400006144…
GO:0003824	catalytic activity	molecular_function	0.0084634	0.97644	256	410	15776	29181	PGSC0003DMG400006621,PGSC0003DMG400024600,PGSC0003DMG400001326,PGSC0003DMG400006034,PGSC0003DMG400002947,PGSC0003DMG400006452,PGSC0003DMG400007405,Novel02413,PGSC0003DMG400040927,PGSC0003DMG400018236,PGSC0003DMG400011754,PGSC0003DMG400004114,PGSC0003DMG400012109,PGSC0003DMG400030607,PGSC0003DMG400018583,PGSC0003DMG401027064,PGSC0003DMG400031102,PGSC0003DMG400001122,PGSC0003DMG400002808,PGSC0003DM…			GO:0006112	energy reserve metabolic process	biological_process	0.0084095	0.79304	3	713	17	29181	PGSC0003DMG400002895,Novel02925,PGSC0003DMG400023041
GO:1901564	organonitrogen compound metabolic process	biological_process	0.0088167	0.97644	71	410	3713	29181	PGSC0003DMG401026555,PGSC0003DMG400019677,PGSC0003DMG400006899,PGSC0003DMG400000893,PGSC0003DMG400021818,PGSC0003DMG400004899,PGSC0003DMG400021152,PGSC0003DMG401018530,PGSC0003DMG400012109,PGSC0003DMG400019316,PGSC0003DMG400005030,PGSC0003DMG400012274,PGSC0003DMG400016114,PGSC0003DMG400008356,PGSC0003DMG400002808,PGSC0003DMG400010077,PGSC0003DMG401028933,PGSC0003DMG400001122,PGSC0003DMG400006452,…			GO:0006848	pyruvate transport	biological_process	0.0084474	0.79304	3	713	18	29181	PGSC0003DMG400014128,PGSC0003DMG400015238,PGSC0003DMG400008730
GO:0007409	axonogenesis	biological_process	0.0093278	0.97644	4	410	53	29181	PGSC0003DMG400016389,PGSC0003DMG400011541,PGSC0003DMG400015273,PGSC0003DMG400016386			GO:0006850	mitochondrial pyruvate transport	biological_process	0.0084474	0.79304	3	713	18	29181	PGSC0003DMG400014128,PGSC0003DMG400015238,PGSC0003DMG400008730
GO:0007411	axon guidance	biological_process	0.0093278	0.97644	4	410	53	29181	PGSC0003DMG400016386,PGSC0003DMG400011541,PGSC0003DMG400015273,PGSC0003DMG400016389			GO:0043167	ion binding	molecular_function	0.0084739	0.79304	266	713	9429	29181	PGSC0003DMG402021057,Novel00746,PGSC0003DMG400002895,PGSC0003DMG400011109,Novel02441,PGSC0003DMG400026963,PGSC0003DMG400025772,PGSC0003DMG400012385,PGSC0003DMG400019859,PGSC0003DMG400009337,PGSC0003DMG400006572,PGSC0003DMG400031391,PGSC0003DMG401004946,Novel02290,PGSC0003DMG401022238,PGSC0003DMG400017354,PGSC0003DMG400018884,PGSC0003DMG401002242,Novel02670,PGSC0003DMG400011160,PGSC0003DMG40000760…
GO:0048667	cell morphogenesis involved in neuron differentiation	biological_process	0.0093278	0.97644	4	410	53	29181	PGSC0003DMG400011541,PGSC0003DMG400015273,PGSC0003DMG400016389,PGSC0003DMG400016386			GO:0009187	cyclic nucleotide metabolic process	biological_process	0.0086276	0.79304	4	713	33	29181	PGSC0003DMG400006144,PGSC0003DMG400017148,Novel03414,PGSC0003DMG401025733
GO:0048812	neuron projection morphogenesis	biological_process	0.0093278	0.97644	4	410	53	29181	PGSC0003DMG400016386,PGSC0003DMG400011541,PGSC0003DMG400015273,PGSC0003DMG400016389			GO:0006636	unsaturated fatty acid biosynthetic process	biological_process	0.0087127	0.79304	3	713	17	29181	PGSC0003DMG402001979,PGSC0003DMG400002895,PGSC0003DMG400016778
GO:0061564	axon development	biological_process	0.0093278	0.97644	4	410	53	29181	PGSC0003DMG400016386,PGSC0003DMG400011541,PGSC0003DMG400015273,PGSC0003DMG400016389			GO:0006690	icosanoid metabolic process	biological_process	0.0087127	0.79304	3	713	17	29181	PGSC0003DMG400002895,PGSC0003DMG400016778,PGSC0003DMG402001979
GO:0097485	neuron projection guidance	biological_process	0.0093278	0.97644	4	410	53	29181	PGSC0003DMG400016386,PGSC0003DMG400011541,PGSC0003DMG400015273,PGSC0003DMG400016389			GO:0006691	leukotriene metabolic process	biological_process	0.0087127	0.79304	3	713	17	29181	PGSC0003DMG400016778,PGSC0003DMG400002895,PGSC0003DMG402001979
GO:0004176	ATP-dependent peptidase activity	molecular_function	0.0096299	0.98706	2	410	10	29181	PGSC0003DMG400014134,Novel00189			GO:0019370	leukotriene biosynthetic process	biological_process	0.0087127	0.79304	3	713	17	29181	PGSC0003DMG400002895,PGSC0003DMG400016778,PGSC0003DMG402001979
GO:0016616	oxidoreductase activity, acting on the CH-OH group of donors, NAD or NADP as acceptor	molecular_function	0.010126	1	13	410	412	29181	PGSC0003DMG400015677,PGSC0003DMG400006506,PGSC0003DMG400018679,PGSC0003DMG400021152,PGSC0003DMG400016114,PGSC0003DMG400012274,PGSC0003DMG400002947,PGSC0003DMG403007406,PGSC0003DMG400006621,PGSC0003DMG400015273,PGSC0003DMG400002777,Novel03619,PGSC0003DMG400006965			GO:0033559	unsaturated fatty acid metabolic process	biological_process	0.0087127	0.79304	3	713	17	29181	PGSC0003DMG402001979,PGSC0003DMG400016778,PGSC0003DMG400002895
GO:0042168	heme metabolic process	biological_process	0.01147	1	5	410	91	29181	PGSC0003DMG400015677,PGSC0003DMG400005062,Novel03619,PGSC0003DMG400021152,PGSC0003DMG400016114			GO:0046456	icosanoid biosynthetic process	biological_process	0.0087127	0.79304	3	713	17	29181	PGSC0003DMG400002895,PGSC0003DMG400016778,PGSC0003DMG402001979
GO:0032994	protein-lipid complex	cellular_component	0.013352	1	2	410	12	29181	PGSC0003DMG400018792,PGSC0003DMG400011754			GO:1901568	fatty acid derivative metabolic process	biological_process	0.0087127	0.79304	3	713	17	29181	PGSC0003DMG400002895,PGSC0003DMG400016778,PGSC0003DMG402001979
GO:0034358	plasma lipoprotein particle	cellular_component	0.013352	1	2	410	12	29181	PGSC0003DMG400018792,PGSC0003DMG400011754			GO:1901570	fatty acid derivative biosynthetic process	biological_process	0.0087127	0.79304	3	713	17	29181	PGSC0003DMG402001979,PGSC0003DMG400016778,PGSC0003DMG400002895
GO:0042627	chylomicron	cellular_component	0.013352	1	2	410	12	29181	PGSC0003DMG400018792,PGSC0003DMG400011754			GO:0008171	O-methyltransferase activity	molecular_function	0.0087341	0.79304	9	713	144	29181	PGSC0003DMG400023146,PGSC0003DMG400012024,PGSC0003DMG400002995,Novel02977,PGSC0003DMG401025689,PGSC0003DMG401025733,PGSC0003DMG400006696,Novel01003,PGSC0003DMG400026275
GO:1990777	lipoprotein particle	cellular_component	0.013352	1	2	410	12	29181	PGSC0003DMG400011754,PGSC0003DMG400018792			GO:0051301	cell division	biological_process	0.0087867	0.79304	18	713	392	29181	PGSC0003DMG400029761,PGSC0003DMG400015454,PGSC0003DMG400000079,PGSC0003DMG400006143,PGSC0003DMG400002870,PGSC0003DMG400003053,PGSC0003DMG400029498,PGSC0003DMG400001377,PGSC0003DMG402018787,PGSC0003DMG400003770,PGSC0003DMG400008954,PGSC0003DMG400024008,PGSC0003DMG400021476,PGSC0003DMG400026460,PGSC0003DMG400016012,Novel03379,PGSC0003DMG400002616,PGSC0003DMG400022788
GO:0006817	phosphate ion transport	biological_process	0.013496	1	3	410	34	29181	PGSC0003DMG401028565,PGSC0003DMG400021017,PGSC0003DMG400014134			GO:0020037	heme binding	molecular_function	0.0088999	0.79304	31	713	806	29181	PGSC0003DMG400017354,PGSC0003DMG400001915,PGSC0003DMG400023840,PGSC0003DMG400007644,PGSC0003DMG400013629,PGSC0003DMG400009386,PGSC0003DMG400018133,Novel03523,PGSC0003DMG400018139,Novel01836,PGSC0003DMG400015149,PGSC0003DMG400005023,PGSC0003DMG400020437,PGSC0003DMG402020453,PGSC0003DMG400000749,PGSC0003DMG402015497,PGSC0003DMG402031520,PGSC0003DMG400023119,PGSC0003DMG400026778,PGSC0003DMG400012385…
GO:0000904	cell morphogenesis involved in differentiation	biological_process	0.013898	1	4	410	59	29181	PGSC0003DMG400016386,PGSC0003DMG400011541,PGSC0003DMG400015273,PGSC0003DMG400016389			GO:0007218	neuropeptide signaling pathway	biological_process	0.0090795	0.79304	7	713	94	29181	PGSC0003DMG401019771,PGSC0003DMG400033038,PGSC0003DMG400011136,PGSC0003DMG400026364,PGSC0003DMG402003286,PGSC0003DMG400045125,PGSC0003DMG400008619
GO:0016651	oxidoreductase activity, acting on NAD(P)H	molecular_function	0.014784	1	9	410	262	29181	PGSC0003DMG400031833,PGSC0003DMG400020460,Novel02721,PGSC0003DMG400004899,PGSC0003DMG401033880,PGSC0003DMG400006506,PGSC0003DMG400007129,PGSC0003DMG400030439,PGSC0003DMG400024819			GO:0070876	SOSS complex	cellular_component	0.0091876	0.79304	2	713	6	29181	PGSC0003DMG400031797,Novel00310
GO:0042127	regulation of cell proliferation	biological_process	0.015	1	3	410	38	29181	PGSC0003DMG400004119,PGSC0003DMG400009790,PGSC0003DMG400017999			GO:0009259	ribonucleotide metabolic process	biological_process	0.0096459	0.81824	24	713	577	29181	PGSC0003DMG400002616,PGSC0003DMG400022427,PGSC0003DMG400045050,PGSC0003DMG400017148,PGSC0003DMG400028045,PGSC0003DMG400029706,PGSC0003DMG400030128,PGSC0003DMG400026460,PGSC0003DMG400013106,PGSC0003DMG400004460,PGSC0003DMG400018950,Novel03007,PGSC0003DMG400003906,Novel00415,PGSC0003DMG400024914,PGSC0003DMG400014907,PGSC0003DMG400009198,PGSC0003DMG400027925,PGSC0003DMG400006144,PGSC0003DMG402019176…
GO:0044699	single-organism process	biological_process	0.016634	1	214	410	13227	29181	PGSC0003DMG400033921,PGSC0003DMG400029330,PGSC0003DMG400016697,PGSC0003DMG400029436,PGSC0003DMG400016386,PGSC0003DMG400033687,PGSC0003DMG400002777,PGSC0003DMG400006483,PGSC0003DMG400010578,PGSC0003DMG400031515,PGSC0003DMG400006857,PGSC0003DMG400005744,PGSC0003DMG400021123,PGSC0003DMG400011429,PGSC0003DMG400001570,PGSC0003DMG400017439,Novel03619,PGSC0003DMG401027116,PGSC0003DMG400031130,PGSC0003DM…			GO:0072509	divalent inorganic cation transmembrane transporter activity	molecular_function	0.010222	0.85243	14	713	277	29181	PGSC0003DMG400037457,PGSC0003DMG400012830,Novel03132,PGSC0003DMG400003001,Novel00993,PGSC0003DMG400028697,PGSC0003DMG400010170,PGSC0003DMG401009045,PGSC0003DMG400026818,Novel00310,PGSC0003DMG400019390,Novel00273,PGSC0003DMG400001593,PGSC0003DMG400026583
GO:0005975	carbohydrate metabolic process	biological_process	0.0169	1	37	410	1710	29181	PGSC0003DMG400029547,PGSC0003DMG400015273,PGSC0003DMG400011767,PGSC0003DMG400021818,PGSC0003DMG400008938,PGSC0003DMG400016038,PGSC0003DMG400008368,PGSC0003DMG400011872,PGSC0003DMG400002303,PGSC0003DMG400004114,PGSC0003DMG400001570,PGSC0003DMG400030439,PGSC0003DMG400002773,PGSC0003DMG400008517,PGSC0003DMG400025455,PGSC0003DMG400016114,PGSC0003DMG400030414,PGSC0003DMG400016018,PGSC0003DMG400027449,…			GO:0005381	iron ion transmembrane transporter activity	molecular_function	0.011186	0.90055	8	713	119	29181	PGSC0003DMG400026818,Novel00310,Novel00273,PGSC0003DMG400001593,PGSC0003DMG400012830,Novel00993,Novel03132,PGSC0003DMG400003001
GO:0016892	endoribonuclease activity, producing 3'-phosphomonoesters	molecular_function	0.017061	1	3	410	44	29181	PGSC0003DMG400020460,PGSC0003DMG400027453,PGSC0003DMG400040677			GO:0019693	ribose phosphate metabolic process	biological_process	0.011681	0.90055	24	713	587	29181	Novel03007,PGSC0003DMG400003906,PGSC0003DMG400018950,PGSC0003DMG400004460,PGSC0003DMG400002616,PGSC0003DMG400045050,PGSC0003DMG400022427,PGSC0003DMG400017148,PGSC0003DMG400029706,PGSC0003DMG400028045,PGSC0003DMG400030128,PGSC0003DMG400026460,PGSC0003DMG400013106,PGSC0003DMG400029682,PGSC0003DMG402011647,Novel03282,PGSC0003DMG400027925,PGSC0003DMG400006144,PGSC0003DMG402019176,PGSC0003DMG400009079…
GO:0035435	phosphate ion transmembrane transport	biological_process	0.017376	1	1	410	1	29181	PGSC0003DMG400021017			GO:0050840	extracellular matrix binding	molecular_function	0.012146	0.90055	3	713	20	29181	PGSC0003DMG400020231,Novel00449,PGSC0003DMG400013629
GO:0098661	inorganic anion transmembrane transport	biological_process	0.017376	1	1	410	1	29181	PGSC0003DMG400021017			GO:0009132	nucleoside diphosphate metabolic process	biological_process	0.01223	0.90055	7	713	100	29181	PGSC0003DMG400004460,PGSC0003DMG400026460,PGSC0003DMG400030128,Novel00415,PGSC0003DMG400027925,PGSC0003DMG400002616,PGSC0003DMG400016033
GO:0050660	flavin adenine dinucleotide binding	molecular_function	0.018848	1	9	410	263	29181	PGSC0003DMG400006483,PGSC0003DMG400012550,PGSC0003DMG400002808,PGSC0003DMG400010174,PGSC0003DMG400029330,Novel03619,PGSC0003DMG400002777,PGSC0003DMG401024074,PGSC0003DMG400021108			GO:0009150	purine ribonucleotide metabolic process	biological_process	0.013285	0.90055	23	713	562	29181	PGSC0003DMG400029682,PGSC0003DMG402011647,Novel03282,PGSC0003DMG400006144,PGSC0003DMG400027925,PGSC0003DMG400009079,PGSC0003DMG402019176,PGSC0003DMG400024914,PGSC0003DMG400009198,PGSC0003DMG400014907,Novel00415,Novel03007,PGSC0003DMG400003906,PGSC0003DMG400018950,PGSC0003DMG400004460,PGSC0003DMG400045050,PGSC0003DMG400022427,PGSC0003DMG400017148,PGSC0003DMG400002616,PGSC0003DMG400013106,PGSC0003D…
GO:0031175	neuron projection development	biological_process	0.01904	1	4	410	65	29181	PGSC0003DMG400016386,PGSC0003DMG400015273,PGSC0003DMG400011541,PGSC0003DMG400016389			GO:0072521	purine-containing compound metabolic process	biological_process	0.013294	0.90055	24	713	593	29181	PGSC0003DMG400024914,PGSC0003DMG400014907,PGSC0003DMG400009198,Novel00415,PGSC0003DMG402011647,Novel03282,PGSC0003DMG400029682,PGSC0003DMG400009079,PGSC0003DMG402019176,PGSC0003DMG400006144,PGSC0003DMG400027925,PGSC0003DMG400004460,PGSC0003DMG400013106,PGSC0003DMG400026460,PGSC0003DMG400029706,PGSC0003DMG400030128,PGSC0003DMG400045050,PGSC0003DMG400022427,PGSC0003DMG400017148,PGSC0003DMG400002616…
GO:0048666	neuron development	biological_process	0.01904	1	4	410	65	29181	PGSC0003DMG400015273,PGSC0003DMG400011541,PGSC0003DMG400016389,PGSC0003DMG400016386			GO:0003013	circulatory system process	biological_process	0.01346	0.90055	4	713	37	29181	PGSC0003DMG400045444,PGSC0003DMG400030766,PGSC0003DMG400041536,PGSC0003DMG400001086
GO:0000152	nuclear ubiquitin ligase complex	cellular_component	0.019575	1	11	410	372	29181	PGSC0003DMG400007472,PGSC0003DMG400001841,PGSC0003DMG400038651,PGSC0003DMG400009881,PGSC0003DMG400006041,PGSC0003DMG400030571,PGSC0003DMG400033921,PGSC0003DMG400027099,PGSC0003DMG400002093,PGSC0003DMG400020061,PGSC0003DMG400011399			GO:0003018	vascular process in circulatory system	biological_process	0.01346	0.90055	4	713	37	29181	PGSC0003DMG400041536,PGSC0003DMG400001086,PGSC0003DMG400030766,PGSC0003DMG400045444
GO:0005680	anaphase-promoting complex	cellular_component	0.019575	1	11	410	372	29181	PGSC0003DMG400038651,PGSC0003DMG400009881,PGSC0003DMG400001841,PGSC0003DMG400033921,PGSC0003DMG400030571,PGSC0003DMG400006041,PGSC0003DMG400007472,PGSC0003DMG400020061,PGSC0003DMG400011399,PGSC0003DMG400027099,PGSC0003DMG400002093			GO:0008015	blood circulation	biological_process	0.01346	0.90055	4	713	37	29181	PGSC0003DMG400030766,PGSC0003DMG400041536,PGSC0003DMG400001086,PGSC0003DMG400045444
GO:0031461	cullin-RING ubiquitin ligase complex	cellular_component	0.019575	1	11	410	372	29181	PGSC0003DMG400007472,PGSC0003DMG400033921,PGSC0003DMG400030571,PGSC0003DMG400006041,PGSC0003DMG400038651,PGSC0003DMG400001841,PGSC0003DMG400009881,PGSC0003DMG400002093,PGSC0003DMG400027099,PGSC0003DMG400011399,PGSC0003DMG400020061			GO:0035150	regulation of tube size	biological_process	0.01346	0.90055	4	713	37	29181	PGSC0003DMG400045444,PGSC0003DMG400030766,PGSC0003DMG400001086,PGSC0003DMG400041536
GO:0003857	3-hydroxyacyl-CoA dehydrogenase activity	molecular_function	0.019746	1	5	410	106	29181	PGSC0003DMG400015677,PGSC0003DMG400006506,PGSC0003DMG400021152,PGSC0003DMG400016114,PGSC0003DMG400012274			GO:0050880	regulation of blood vessel size	biological_process	0.01346	0.90055	4	713	37	29181	PGSC0003DMG400045444,PGSC0003DMG400001086,PGSC0003DMG400041536,PGSC0003DMG400030766
GO:0033897	ribonuclease T2 activity	molecular_function	0.019961	1	2	410	20	29181	PGSC0003DMG400027453,PGSC0003DMG400040677			GO:1903522	regulation of blood circulation	biological_process	0.01346	0.90055	4	713	37	29181	PGSC0003DMG400001086,PGSC0003DMG400041536,PGSC0003DMG400030766,PGSC0003DMG400045444
GO:0015936	coenzyme A metabolic process	biological_process	0.020063	1	3	410	41	29181	PGSC0003DMG401000923,Novel03008,PGSC0003DMG400018679			GO:0007186	G-protein coupled receptor signaling pathway	biological_process	0.014166	0.90055	19	713	433	29181	PGSC0003DMG402003286,PGSC0003DMG402016272,Novel00449,PGSC0003DMG400007496,PGSC0003DMG400013629,PGSC0003DMG400005585,PGSC0003DMG400026364,PGSC0003DMG400033038,PGSC0003DMG401019771,PGSC0003DMG400009908,PGSC0003DMG400008901,PGSC0003DMG400011136,PGSC0003DMG400022964,PGSC0003DMG400005654,PGSC0003DMG400045125,PGSC0003DMG400008619,PGSC0003DMG400020231,PGSC0003DMG400022427,PGSC0003DMG400015238
GO:0030182	neuron differentiation	biological_process	0.020102	1	4	410	67	29181	PGSC0003DMG400016386,PGSC0003DMG400016389,PGSC0003DMG400015273,PGSC0003DMG400011541			GO:0006826	iron ion transport	biological_process	0.014619	0.90055	8	713	125	29181	PGSC0003DMG400001593,Novel00273,Novel00310,PGSC0003DMG400026818,Novel00993,PGSC0003DMG400003001,Novel03132,PGSC0003DMG400012830
GO:0048699	generation of neurons	biological_process	0.020102	1	4	410	67	29181	PGSC0003DMG400016386,PGSC0003DMG400016389,PGSC0003DMG400011541,PGSC0003DMG400015273			GO:0009975	cyclase activity	molecular_function	0.015152	0.90055	4	713	38	29181	PGSC0003DMG400006144,PGSC0003DMG400017148,PGSC0003DMG400004314,Novel03436
GO:0009081	branched-chain amino acid metabolic process	biological_process	0.020941	1	3	410	37	29181	PGSC0003DMG400018939,PGSC0003DMG400020601,PGSC0003DMG400014622			GO:0006753	nucleoside phosphate metabolic process	biological_process	0.015428	0.90055	28	713	731	29181	PGSC0003DMG400029682,Novel03282,PGSC0003DMG402011647,PGSC0003DMG400006144,PGSC0003DMG400027925,PGSC0003DMG400009079,Novel03414,PGSC0003DMG402019176,PGSC0003DMG400024914,PGSC0003DMG400014907,PGSC0003DMG400009198,Novel00415,Novel03007,PGSC0003DMG401025733,PGSC0003DMG400026795,PGSC0003DMG400003906,PGSC0003DMG400016033,PGSC0003DMG400018950,PGSC0003DMG400004460,PGSC0003DMG400017148,PGSC0003DMG40004505…
GO:0009082	branched-chain amino acid biosynthetic process	biological_process	0.020941	1	3	410	37	29181	PGSC0003DMG400014622,PGSC0003DMG400018939,PGSC0003DMG400020601			GO:0007167	enzyme linked receptor protein signaling pathway	biological_process	0.015832	0.90055	3	713	22	29181	Novel00714,PGSC0003DMG400016130,PGSC0003DMG400008052
GO:0019354	siroheme biosynthetic process	biological_process	0.021391	1	4	410	71	29181	PGSC0003DMG400021152,PGSC0003DMG400016114,Novel03619,PGSC0003DMG400015677			GO:0007169	transmembrane receptor protein tyrosine kinase signaling pathway	biological_process	0.015832	0.90055	3	713	22	29181	Novel00714,PGSC0003DMG400008052,PGSC0003DMG400016130
GO:0043115	precorrin-2 dehydrogenase activity	molecular_function	0.021391	1	4	410	71	29181	PGSC0003DMG400015677,Novel03619,PGSC0003DMG400016114,PGSC0003DMG400021152			GO:0005525	GTP binding	molecular_function	0.016899	0.90055	31	713	799	29181	Novel02209,PGSC0003DMG400012830,PGSC0003DMG400018693,Novel03132,PGSC0003DMG400003001,PGSC0003DMG400010944,PGSC0003DMG400021343,PGSC0003DMG400026818,PGSC0003DMG400026795,PGSC0003DMG400002275,PGSC0003DMG400011109,PGSC0003DMG400010726,PGSC0003DMG400007353,PGSC0003DMG402014476,Novel00746,PGSC0003DMG401002242,PGSC0003DMG400002239,PGSC0003DMG400012470,PGSC0003DMG400007352,PGSC0003DMG400025596,PGSC0003D…
GO:0046156	siroheme metabolic process	biological_process	0.021391	1	4	410	71	29181	PGSC0003DMG400021152,PGSC0003DMG400016114,Novel03619,PGSC0003DMG400015677			GO:0046915	transition metal ion transmembrane transporter activity	molecular_function	0.017464	0.90055	11	713	208	29181	PGSC0003DMG400012830,PGSC0003DMG400003001,Novel00993,Novel03132,Novel01563,PGSC0003DMG400028697,PGSC0003DMG400026818,PGSC0003DMG400019390,Novel00310,Novel00273,PGSC0003DMG400001593
GO:0022008	neurogenesis	biological_process	0.02168	1	4	410	69	29181	PGSC0003DMG400016389,PGSC0003DMG400011541,PGSC0003DMG400015273,PGSC0003DMG400016386			GO:0019062	virion attachment to host cell	biological_process	0.017478	0.90055	3	713	22	29181	PGSC0003DMG400019371,PGSC0003DMG400022756,PGSC0003DMG400016920
GO:0006230	TMP biosynthetic process	biological_process	0.021688	1	2	410	15	29181	PGSC0003DMG400001896,PGSC0003DMG400021818			GO:0044650	adhesion of symbiont to host cell	biological_process	0.017478	0.90055	3	713	22	29181	PGSC0003DMG400022756,PGSC0003DMG400016920,PGSC0003DMG400019371
GO:0009173	pyrimidine ribonucleoside monophosphate metabolic process	biological_process	0.021688	1	2	410	15	29181	PGSC0003DMG400001896,PGSC0003DMG400021818			GO:0006091	generation of precursor metabolites and energy	biological_process	0.018614	0.90055	24	713	607	29181	Novel00415,PGSC0003DMG400024914,Novel00481,PGSC0003DMG400008454,Novel02925,PGSC0003DMG400009079,PGSC0003DMG400017848,PGSC0003DMG400027925,PGSC0003DMG400042507,PGSC0003DMG400025591,PGSC0003DMG400007141,PGSC0003DMG403000594,PGSC0003DMG400030128,PGSC0003DMG400023041,PGSC0003DMG400022427,PGSC0003DMG400004460,PGSC0003DMG400006371,PGSC0003DMG400028735,Novel00637,PGSC0003DMG400004417,PGSC0003DMG40000692…
GO:0009174	pyrimidine ribonucleoside monophosphate biosynthetic process	biological_process	0.021688	1	2	410	15	29181	PGSC0003DMG400021818,PGSC0003DMG400001896			GO:0016832	aldehyde-lyase activity	molecular_function	0.019745	0.90055	4	713	42	29181	PGSC0003DMG400004460,PGSC0003DMG400007623,PGSC0003DMG400034531,PGSC0003DMG400003054
GO:0046044	TMP metabolic process	biological_process	0.021688	1	2	410	15	29181	PGSC0003DMG400021818,PGSC0003DMG400001896			GO:0055114	oxidation-reduction process	biological_process	0.019792	0.90055	107	713	3591	29181	PGSC0003DMG400032491,PGSC0003DMG402014313,PGSC0003DMG400017150,PGSC0003DMG400045527,PGSC0003DMG400026613,PGSC0003DMG400045083,PGSC0003DMG400028015,PGSC0003DMG400000894,PGSC0003DMG402001979,PGSC0003DMG400016477,PGSC0003DMG402031520,PGSC0003DMG400023119,PGSC0003DMG400023041,PGSC0003DMG400018575,PGSC0003DMG400000749,PGSC0003DMG401005707,Novel00747,PGSC0003DMG400017848,PGSC0003DMG400020079,PGSC0003DM…
GO:0016705	oxidoreductase activity, acting on paired donors, with incorporation or reduction of molecular oxygen	molecular_function	0.022048	1	19	410	762	29181	PGSC0003DMG402009791,PGSC0003DMG400038978,PGSC0003DMG400014274,PGSC0003DMG400001960,PGSC0003DMG400001533,PGSC0003DMG400021157,PGSC0003DMG401010073,Novel00754,Novel03619,PGSC0003DMG400009790,PGSC0003DMG400043512,PGSC0003DMG400002345,PGSC0003DMG400017999,PGSC0003DMG400031515,PGSC0003DMG400014954,PGSC0003DMG400010578,PGSC0003DMG400029330,PGSC0003DMG401010026,PGSC0003DMG400009316			GO:0032561	guanyl ribonucleotide binding	molecular_function	0.019871	0.90055	31	713	810	29181	Novel00310,PGSC0003DMG400007141,PGSC0003DMG400001593,PGSC0003DMG400045444,PGSC0003DMG400007496,Novel00273,PGSC0003DMG400002239,PGSC0003DMG401002242,PGSC0003DMG400015327,PGSC0003DMG400015697,Novel00993,Novel02290,PGSC0003DMG400012470,PGSC0003DMG400028197,PGSC0003DMG400007352,PGSC0003DMG400025596,PGSC0003DMG400026795,PGSC0003DMG400002275,PGSC0003DMG400011109,PGSC0003DMG400026818,PGSC0003DMG40002134…
GO:0016614	oxidoreductase activity, acting on CH-OH group of donors	molecular_function	0.022258	1	13	410	455	29181	PGSC0003DMG400002947,PGSC0003DMG400021152,PGSC0003DMG400016114,PGSC0003DMG400012274,PGSC0003DMG400018679,PGSC0003DMG400006506,PGSC0003DMG400015677,PGSC0003DMG400006965,PGSC0003DMG400002777,Novel03619,PGSC0003DMG400006621,PGSC0003DMG400015273,PGSC0003DMG403007406			GO:0006260	DNA replication	biological_process	0.020592	0.90055	36	713	1012	29181	PGSC0003DMG400024971,PGSC0003DMG400012081,PGSC0003DMG400016248,PGSC0003DMG400015454,Novel02443,Novel02830,PGSC0003DMG400026264,PGSC0003DMG400028197,Novel02290,PGSC0003DMG400012664,PGSC0003DMG401002242,PGSC0003DMG400002900,PGSC0003DMG400001377,PGSC0003DMG404014059,PGSC0003DMG400003001,PGSC0003DMG400015238,PGSC0003DMG400026963,PGSC0003DMG400004865,PGSC0003DMG400009079,PGSC0003DMG400025511,PGSC0003D…
GO:0016894	endonuclease activity, active with either ribo- or deoxyribonucleic acids and producing 3'-phosphomonoesters	molecular_function	0.022281	1	3	410	48	29181	PGSC0003DMG400020460,PGSC0003DMG400040677,PGSC0003DMG400027453			GO:0009161	ribonucleoside monophosphate metabolic process	biological_process	0.020923	0.90055	20	713	491	29181	PGSC0003DMG400018950,Novel03007,PGSC0003DMG400003906,PGSC0003DMG400022427,PGSC0003DMG400045050,PGSC0003DMG400013106,PGSC0003DMG400030128,PGSC0003DMG400028045,PGSC0003DMG400029706,PGSC0003DMG400004460,PGSC0003DMG400027925,PGSC0003DMG400009079,PGSC0003DMG402019176,PGSC0003DMG400029682,Novel03282,PGSC0003DMG402011647,Novel00415,PGSC0003DMG400009198,PGSC0003DMG400024914,PGSC0003DMG400014907
GO:0004140	dephospho-CoA kinase activity	molecular_function	0.023721	1	2	410	17	29181	PGSC0003DMG401000923,Novel03008			GO:0009117	nucleotide metabolic process	biological_process	0.021366	0.90055	27	713	719	29181	PGSC0003DMG400013106,PGSC0003DMG400028045,PGSC0003DMG400029706,PGSC0003DMG400030128,PGSC0003DMG400026460,PGSC0003DMG400045050,PGSC0003DMG400022427,PGSC0003DMG400017148,PGSC0003DMG400002616,PGSC0003DMG400004460,PGSC0003DMG400018950,PGSC0003DMG401025733,PGSC0003DMG400026795,PGSC0003DMG400003906,Novel03007,Novel00415,PGSC0003DMG400024914,PGSC0003DMG400009198,PGSC0003DMG400014907,PGSC0003DMG400009079…
GO:0007399	nervous system development	biological_process	0.024028	1	4	410	72	29181	PGSC0003DMG400011541,PGSC0003DMG400015273,PGSC0003DMG400016389,PGSC0003DMG400016386			GO:0001510	RNA methylation	biological_process	0.021396	0.90055	6	713	87	29181	PGSC0003DMG400023146,Novel00179,PGSC0003DMG400026275,PGSC0003DMG401025427,PGSC0003DMG400030366,Novel01003
GO:0052547	regulation of peptidase activity	biological_process	0.024188	1	3	410	42	29181	PGSC0003DMG400018107,PGSC0003DMG401000506,PGSC0003DMG400023235			GO:0000276	mitochondrial proton-transporting ATP synthase complex, coupling factor F(o)	cellular_component	0.021494	0.90055	8	713	138	29181	Novel03282,PGSC0003DMG400029682,Novel03007,PGSC0003DMG402019176,PGSC0003DMG400009198,PGSC0003DMG400013106,PGSC0003DMG400045050,PGSC0003DMG400022427
GO:0052548	regulation of endopeptidase activity	biological_process	0.024188	1	3	410	42	29181	PGSC0003DMG400018107,PGSC0003DMG400023235,PGSC0003DMG401000506			GO:0044406	adhesion of symbiont to host	biological_process	0.021949	0.90055	3	713	24	29181	PGSC0003DMG400022756,PGSC0003DMG400016920,PGSC0003DMG400019371
GO:0051287	NAD binding	molecular_function	0.024838	1	9	410	276	29181	PGSC0003DMG400015677,PGSC0003DMG400006506,PGSC0003DMG400008356,PGSC0003DMG400021152,PGSC0003DMG400016114,PGSC0003DMG400012274,PGSC0003DMG400006965,PGSC0003DMG400002777,Novel03619			GO:0019001	guanyl nucleotide binding	molecular_function	0.02195	0.90055	31	713	817	29181	PGSC0003DMG400007141,Novel00310,Novel00273,PGSC0003DMG400001593,PGSC0003DMG400045444,PGSC0003DMG400007496,PGSC0003DMG401002242,PGSC0003DMG400002239,PGSC0003DMG400007352,PGSC0003DMG400012470,PGSC0003DMG400025596,PGSC0003DMG400028197,Novel02290,Novel00993,PGSC0003DMG400015697,PGSC0003DMG400015327,PGSC0003DMG400021343,PGSC0003DMG400026818,PGSC0003DMG400002275,PGSC0003DMG400026795,PGSC0003DMG40001110…
GO:0051240	positive regulation of multicellular organismal process	biological_process	0.024861	1	3	410	48	29181	PGSC0003DMG400004119,PGSC0003DMG400017999,PGSC0003DMG400009790			GO:0008092	cytoskeletal protein binding	molecular_function	0.021984	0.90055	24	713	609	29181	Novel03379,PGSC0003DMG400038520,PGSC0003DMG400003663,PGSC0003DMG400020437,PGSC0003DMG400022788,PGSC0003DMG401020463,PGSC0003DMG400026237,PGSC0003DMG400046551,Novel02835,PGSC0003DMG400012003,PGSC0003DMG400029498,PGSC0003DMG400007841,PGSC0003DMG400003770,PGSC0003DMG400016156,PGSC0003DMG400000079,PGSC0003DMG400016130,PGSC0003DMG400007354,PGSC0003DMG400002870,PGSC0003DMG400007605,Novel01912,PGSC0003D…
GO:0016762	xyloglucan:xyloglucosyl transferase activity	molecular_function	0.025477	1	3	410	45	29181	PGSC0003DMG401028565,PGSC0003DMG400001809,PGSC0003DMG400007854			GO:0004888	transmembrane signaling receptor activity	molecular_function	0.022006	0.90055	13	713	273	29181	PGSC0003DMG400015238,PGSC0003DMG400001981,PGSC0003DMG400022427,PGSC0003DMG400009185,PGSC0003DMG400015463,PGSC0003DMG400031835,PGSC0003DMG400029165,PGSC0003DMG400004208,PGSC0003DMG400022964,PGSC0003DMG400029473,PGSC0003DMG400008901,PGSC0003DMG400009908,Novel00714
GO:0048046	apoplast	cellular_component	0.025477	1	3	410	45	29181	PGSC0003DMG401028565,PGSC0003DMG400001809,PGSC0003DMG400007854			GO:0006812	cation transport	biological_process	0.022188	0.90055	51	713	1543	29181	PGSC0003DMG400019390,PGSC0003DMG400019371,Novel03007,PGSC0003DMG400013103,PGSC0003DMG400026583,PGSC0003DMG400046551,PGSC0003DMG400012830,PGSC0003DMG400026949,PGSC0003DMG400010936,PGSC0003DMG400013106,PGSC0003DMG400045050,Novel00899,Novel03282,PGSC0003DMG400007623,Novel00310,PGSC0003DMG400029682,PGSC0003DMG400007292,PGSC0003DMG401019352,PGSC0003DMG400025907,PGSC0003DMG400028022,PGSC0003DMG40000159…
GO:0018580	nitronate monooxygenase activity	molecular_function	0.025909	1	2	410	16	29181	PGSC0003DMG400006483,PGSC0003DMG400012550			GO:0009156	ribonucleoside monophosphate biosynthetic process	biological_process	0.022333	0.90055	14	713	311	29181	PGSC0003DMG402019176,PGSC0003DMG400018950,PGSC0003DMG400029682,Novel03007,Novel03282,PGSC0003DMG402011647,PGSC0003DMG400003906,PGSC0003DMG400022427,PGSC0003DMG400045050,PGSC0003DMG400013106,PGSC0003DMG400028045,PGSC0003DMG400029706,PGSC0003DMG400014907,PGSC0003DMG400009198
GO:0046148	pigment biosynthetic process	biological_process	0.026654	1	7	410	190	29181	PGSC0003DMG400015677,PGSC0003DMG400029330,PGSC0003DMG400005062,PGSC0003DMG400016114,PGSC0003DMG400021152,PGSC0003DMG400010136,Novel03619			GO:0016849	phosphorus-oxygen lyase activity	molecular_function	0.022448	0.90055	4	713	43	29181	PGSC0003DMG400006144,PGSC0003DMG400017148,PGSC0003DMG400004314,PGSC0003DMG400015737
GO:0032990	cell part morphogenesis	biological_process	0.026703	1	4	410	74	29181	PGSC0003DMG400015273,PGSC0003DMG400011541,PGSC0003DMG400016389,PGSC0003DMG400016386			GO:0005942	phosphatidylinositol 3-kinase complex	cellular_component	0.022652	0.90055	3	713	25	29181	PGSC0003DMG400026583,PGSC0003DMG400001914,PGSC0003DMG400037457
GO:0048858	cell projection morphogenesis	biological_process	0.026703	1	4	410	74	29181	PGSC0003DMG400016386,PGSC0003DMG400016389,PGSC0003DMG400015273,PGSC0003DMG400011541			GO:0005944	phosphatidylinositol 3-kinase complex, class IB	cellular_component	0.022652	0.90055	3	713	25	29181	PGSC0003DMG400026583,PGSC0003DMG400001914,PGSC0003DMG400037457
GO:0000151	ubiquitin ligase complex	cellular_component	0.026707	1	11	410	390	29181	PGSC0003DMG400020061,PGSC0003DMG400011399,PGSC0003DMG400027099,PGSC0003DMG400002093,PGSC0003DMG400038651,PGSC0003DMG400001841,PGSC0003DMG400009881,PGSC0003DMG400030571,PGSC0003DMG400006041,PGSC0003DMG400033921,PGSC0003DMG400007472			GO:0035014	phosphatidylinositol 3-kinase regulator activity	molecular_function	0.022652	0.90055	3	713	25	29181	PGSC0003DMG400037457,PGSC0003DMG400026583,PGSC0003DMG400001914
GO:0031224	intrinsic component of membrane	cellular_component	0.026809	1	80	410	4432	29181	PGSC0003DMG400011317,PGSC0003DMG400005839,PGSC0003DMG400004072,PGSC0003DMG400006452,PGSC0003DMG400010431,PGSC0003DMG400013352,PGSC0003DMG400017186,PGSC0003DMG400018364,PGSC0003DMG401028565,PGSC0003DMG403019442,PGSC0003DMG400007945,PGSC0003DMG401013112,PGSC0003DMG400022820,PGSC0003DMG400018236,PGSC0003DMG400005062,PGSC0003DMG400022953,PGSC0003DMG400001896,PGSC0003DMG400011156,PGSC0003DMG400001326,…			GO:0046935	1-phosphatidylinositol-3-kinase regulator activity	molecular_function	0.022652	0.90055	3	713	25	29181	PGSC0003DMG400037457,PGSC0003DMG400026583,PGSC0003DMG400001914
GO:0031012	extracellular matrix	cellular_component	0.02731	1	6	410	167	29181	PGSC0003DMG400003146,PGSC0003DMG400006233,PGSC0003DMG402028340,PGSC0003DMG400020493,PGSC0003DMG400014797,PGSC0003DMG400008692			GO:0097651	phosphatidylinositol 3-kinase complex, class I	cellular_component	0.022652	0.90055	3	713	25	29181	PGSC0003DMG400037457,PGSC0003DMG400001914,PGSC0003DMG400026583
GO:0004424	imidazoleglycerol-phosphate dehydratase activity	molecular_function	0.027523	1	1	410	2	29181	PGSC0003DMG400030566			GO:0009144	purine nucleoside triphosphate metabolic process	biological_process	0.022808	0.90055	19	713	464	29181	PGSC0003DMG400003906,Novel03007,PGSC0003DMG400029706,PGSC0003DMG400030128,PGSC0003DMG400026460,PGSC0003DMG400013106,PGSC0003DMG400002616,PGSC0003DMG400045050,PGSC0003DMG400022427,PGSC0003DMG400004460,PGSC0003DMG402019176,PGSC0003DMG400009079,PGSC0003DMG400027925,Novel03282,PGSC0003DMG402011647,PGSC0003DMG400029682,Novel00415,PGSC0003DMG400024914,PGSC0003DMG400009198
GO:0005992	trehalose biosynthetic process	biological_process	0.027812	1	3	410	42	29181	PGSC0003DMG400004792,PGSC0003DMG400004114,PGSC0003DMG400027449			GO:0009199	ribonucleoside triphosphate metabolic process	biological_process	0.022808	0.90055	19	713	464	29181	Novel03007,PGSC0003DMG400003906,PGSC0003DMG400004460,PGSC0003DMG400045050,PGSC0003DMG400022427,PGSC0003DMG400002616,PGSC0003DMG400013106,PGSC0003DMG400029706,PGSC0003DMG400030128,PGSC0003DMG400026460,PGSC0003DMG400029682,Novel03282,PGSC0003DMG402011647,PGSC0003DMG400027925,PGSC0003DMG400009079,PGSC0003DMG402019176,PGSC0003DMG400009198,PGSC0003DMG400024914,Novel00415
GO:0016021	integral component of membrane	cellular_component	0.028317	1	79	410	4381	29181	PGSC0003DMG400018236,PGSC0003DMG400005062,PGSC0003DMG400022820,PGSC0003DMG401013112,PGSC0003DMG400007945,PGSC0003DMG400022953,PGSC0003DMG401028565,PGSC0003DMG403019442,PGSC0003DMG400010431,PGSC0003DMG400018364,PGSC0003DMG400013352,PGSC0003DMG400017186,PGSC0003DMG400004072,PGSC0003DMG400011317,PGSC0003DMG400005839,PGSC0003DMG400006452,PGSC0003DMG400028635,PGSC0003DMG402000216,PGSC0003DMG400026093,…			GO:0009205	purine ribonucleoside triphosphate metabolic process	biological_process	0.022808	0.90055	19	713	464	29181	PGSC0003DMG400004460,PGSC0003DMG400045050,PGSC0003DMG400022427,PGSC0003DMG400002616,PGSC0003DMG400013106,PGSC0003DMG400029706,PGSC0003DMG400026460,PGSC0003DMG400030128,Novel03007,PGSC0003DMG400003906,PGSC0003DMG400009198,PGSC0003DMG400024914,Novel00415,PGSC0003DMG400029682,Novel03282,PGSC0003DMG402011647,PGSC0003DMG400027925,PGSC0003DMG400009079,PGSC0003DMG402019176
GO:0008452	RNA ligase activity	molecular_function	0.028845	1	2	410	17	29181	PGSC0003DMG400033921,PGSC0003DMG402004451			GO:0006165	nucleoside diphosphate phosphorylation	biological_process	0.023052	0.90055	6	713	89	29181	PGSC0003DMG400002616,PGSC0003DMG400027925,PGSC0003DMG400030128,PGSC0003DMG400026460,Novel00415,PGSC0003DMG400004460
GO:0006855	drug transmembrane transport	biological_process	0.029005	1	5	410	110	29181	PGSC0003DMG400025273,PGSC0003DMG400006506,PGSC0003DMG400025501,PGSC0003DMG401005047,PGSC0003DMG402030515			GO:0046939	nucleotide phosphorylation	biological_process	0.023052	0.90055	6	713	89	29181	PGSC0003DMG400004460,PGSC0003DMG400026460,PGSC0003DMG400030128,Novel00415,PGSC0003DMG400002616,PGSC0003DMG400027925
GO:0015893	drug transport	biological_process	0.029005	1	5	410	110	29181	PGSC0003DMG400025273,PGSC0003DMG400006506,PGSC0003DMG400025501,PGSC0003DMG401005047,PGSC0003DMG402030515			GO:0008818	cobalamin 5'-phosphate synthase activity	molecular_function	0.023069	0.90055	1	713	1	29181	PGSC0003DMG400016156
GO:0004520	endodeoxyribonuclease activity	molecular_function	0.029509	1	7	410	201	29181	PGSC0003DMG400011542,PGSC0003DMG400012109,PGSC0003DMG400017999,PGSC0003DMG400007945,PGSC0003DMG400002947,PGSC0003DMG402000216,PGSC0003DMG400009790			GO:0051073	adenosylcobinamide-GDP ribazoletransferase activity	molecular_function	0.023069	0.90055	1	713	1	29181	PGSC0003DMG400016156
GO:0006919	activation of cysteine-type endopeptidase activity involved in apoptotic process	biological_process	0.030039	1	2	410	19	29181	PGSC0003DMG401000506,PGSC0003DMG400023235			GO:0044057	regulation of system process	biological_process	0.023373	0.90055	4	713	43	29181	PGSC0003DMG400045444,PGSC0003DMG400001086,PGSC0003DMG400041536,PGSC0003DMG400030766
GO:0010950	positive regulation of endopeptidase activity	biological_process	0.030039	1	2	410	19	29181	PGSC0003DMG400023235,PGSC0003DMG401000506			GO:0009165	nucleotide biosynthetic process	biological_process	0.023539	0.90055	19	713	468	29181	Novel03007,PGSC0003DMG400026795,PGSC0003DMG400003906,PGSC0003DMG400018950,PGSC0003DMG400002616,PGSC0003DMG400022427,PGSC0003DMG400045050,PGSC0003DMG400017148,PGSC0003DMG400028045,PGSC0003DMG400026460,PGSC0003DMG400029706,PGSC0003DMG400013106,PGSC0003DMG400029682,PGSC0003DMG402011647,Novel03282,PGSC0003DMG400006144,PGSC0003DMG402019176,PGSC0003DMG400009198,PGSC0003DMG400014907
GO:0010952	positive regulation of peptidase activity	biological_process	0.030039	1	2	410	19	29181	PGSC0003DMG401000506,PGSC0003DMG400023235			GO:1901293	nucleoside phosphate biosynthetic process	biological_process	0.023539	0.90055	19	713	468	29181	PGSC0003DMG400018950,PGSC0003DMG400026795,PGSC0003DMG400003906,Novel03007,PGSC0003DMG400028045,PGSC0003DMG400026460,PGSC0003DMG400029706,PGSC0003DMG400013106,PGSC0003DMG400002616,PGSC0003DMG400017148,PGSC0003DMG400045050,PGSC0003DMG400022427,PGSC0003DMG402019176,PGSC0003DMG400006144,PGSC0003DMG402011647,Novel03282,PGSC0003DMG400029682,PGSC0003DMG400014907,PGSC0003DMG400009198
GO:0043280	positive regulation of cysteine-type endopeptidase activity involved in apoptotic process	biological_process	0.030039	1	2	410	19	29181	PGSC0003DMG400023235,PGSC0003DMG401000506			GO:0055086	nucleobase-containing small molecule metabolic process	biological_process	0.023743	0.90055	30	713	825	29181	PGSC0003DMG402011647,Novel03282,PGSC0003DMG400029682,PGSC0003DMG401019352,PGSC0003DMG400009079,PGSC0003DMG402019176,Novel03414,PGSC0003DMG400006144,PGSC0003DMG400027925,PGSC0003DMG400009198,PGSC0003DMG400024914,PGSC0003DMG400014907,Novel00415,PGSC0003DMG400002895,PGSC0003DMG401025733,PGSC0003DMG400003906,PGSC0003DMG400026795,Novel03007,PGSC0003DMG400018950,PGSC0003DMG400016033,PGSC0003DMG40000446…
GO:0045862	positive regulation of proteolysis	biological_process	0.030039	1	2	410	19	29181	PGSC0003DMG400023235,PGSC0003DMG401000506			GO:0050385	ureidoglycolate lyase activity	molecular_function	0.023862	0.90055	2	713	10	29181	PGSC0003DMG400014369,PGSC0003DMG400000708
GO:0097202	activation of cysteine-type endopeptidase activity	biological_process	0.030039	1	2	410	19	29181	PGSC0003DMG401000506,PGSC0003DMG400023235			GO:0009142	nucleoside triphosphate biosynthetic process	biological_process	0.023866	0.90055	13	713	284	29181	Novel03007,PGSC0003DMG400029682,PGSC0003DMG400003906,PGSC0003DMG402011647,Novel03282,PGSC0003DMG402019176,PGSC0003DMG400009198,PGSC0003DMG400002616,PGSC0003DMG400022427,PGSC0003DMG400045050,PGSC0003DMG400026460,PGSC0003DMG400029706,PGSC0003DMG400013106
GO:2001056	positive regulation of cysteine-type endopeptidase activity	biological_process	0.030039	1	2	410	19	29181	PGSC0003DMG401000506,PGSC0003DMG400023235			GO:0009145	purine nucleoside triphosphate biosynthetic process	biological_process	0.023866	0.90055	13	713	284	29181	PGSC0003DMG402019176,PGSC0003DMG402011647,Novel03282,PGSC0003DMG400003906,PGSC0003DMG400029682,Novel03007,PGSC0003DMG400013106,PGSC0003DMG400029706,PGSC0003DMG400026460,PGSC0003DMG400045050,PGSC0003DMG400022427,PGSC0003DMG400002616,PGSC0003DMG400009198
GO:0010309	acireductone dioxygenase [iron(II)-requiring] activity	molecular_function	0.030115	1	2	410	19	29181	PGSC0003DMG400015273,PGSC0003DMG400007880			GO:0009201	ribonucleoside triphosphate biosynthetic process	biological_process	0.023866	0.90055	13	713	284	29181	PGSC0003DMG402011647,Novel03282,PGSC0003DMG400003906,PGSC0003DMG400029682,Novel03007,PGSC0003DMG402019176,PGSC0003DMG400009198,PGSC0003DMG400013106,PGSC0003DMG400029706,PGSC0003DMG400026460,PGSC0003DMG400045050,PGSC0003DMG400022427,PGSC0003DMG400002616
GO:0000062	fatty-acyl-CoA binding	molecular_function	0.030376	1	2	410	18	29181	PGSC0003DMG401003285,PGSC0003DMG400014134			GO:0009206	purine ribonucleoside triphosphate biosynthetic process	biological_process	0.023866	0.90055	13	713	284	29181	PGSC0003DMG400002616,PGSC0003DMG400022427,PGSC0003DMG400045050,PGSC0003DMG400029706,PGSC0003DMG400026460,PGSC0003DMG400013106,PGSC0003DMG400009198,PGSC0003DMG402019176,Novel03007,PGSC0003DMG400029682,PGSC0003DMG400003906,Novel03282,PGSC0003DMG402011647
GO:0008641	small protein activating enzyme activity	molecular_function	0.030494	1	3	410	44	29181	PGSC0003DMG400006965,PGSC0003DMG400022953,Novel03619			GO:0043414	macromolecule methylation	biological_process	0.024271	0.90055	10	713	194	29181	Novel01003,PGSC0003DMG401025427,PGSC0003DMG400026275,PGSC0003DMG400014623,Novel00179,PGSC0003DMG400017150,PGSC0003DMG400017957,PGSC0003DMG400030366,PGSC0003DMG400023146,PGSC0003DMG400026247
GO:0004448	isocitrate dehydrogenase activity	molecular_function	0.030926	1	1	410	2	29181	PGSC0003DMG400002947			GO:0051304	chromosome separation	biological_process	0.024396	0.90055	5	713	66	29181	PGSC0003DMG401022041,PGSC0003DMG400029761,PGSC0003DMG400024008,PGSC0003DMG401025689,PGSC0003DMG400014623
GO:0004450	isocitrate dehydrogenase (NADP+) activity	molecular_function	0.030926	1	1	410	2	29181	PGSC0003DMG400002947			GO:0090407	organophosphate biosynthetic process	biological_process	0.024716	0.90055	29	713	794	29181	PGSC0003DMG400028045,PGSC0003DMG400026460,PGSC0003DMG400029706,PGSC0003DMG400013106,PGSC0003DMG402010496,PGSC0003DMG400002616,PGSC0003DMG400017148,PGSC0003DMG400045050,PGSC0003DMG400022427,PGSC0003DMG400007195,PGSC0003DMG400018950,Novel00959,PGSC0003DMG400003906,PGSC0003DMG400026795,Novel03007,PGSC0003DMG400021343,PGSC0003DMG401025662,Novel00138,Novel00164,PGSC0003DMG400007352,PGSC0003DMG40000919…
GO:0006820	anion transport	biological_process	0.030978	1	11	410	384	29181	PGSC0003DMG400014134,PGSC0003DMG400030715,PGSC0003DMG400011538,PGSC0003DMG400011317,PGSC0003DMG400002104,PGSC0003DMG400028635,PGSC0003DMG400032771,PGSC0003DMG401028565,PGSC0003DMG400013962,PGSC0003DMG400021017,PGSC0003DMG400018422			GO:0005744	mitochondrial inner membrane presequence translocase complex	cellular_component	0.024734	0.90055	2	713	10	29181	PGSC0003DMG400032228,PGSC0003DMG400024914
GO:0005506	iron ion binding	molecular_function	0.031173	1	18	410	756	29181	PGSC0003DMG400014954,PGSC0003DMG400031515,PGSC0003DMG400017999,PGSC0003DMG400010578,PGSC0003DMG401010026,PGSC0003DMG400009316,PGSC0003DMG400030414,PGSC0003DMG400014274,PGSC0003DMG402009791,PGSC0003DMG400038978,PGSC0003DMG400021157,PGSC0003DMG400001960,Novel00754,PGSC0003DMG400009790,PGSC0003DMG400010174,PGSC0003DMG401010073,PGSC0003DMG400002345,PGSC0003DMG400043512			GO:0042908	xenobiotic transport	biological_process	0.025011	0.90055	1	713	1	29181	PGSC0003DMG400011000
GO:0017150	tRNA dihydrouridine synthase activity	molecular_function	0.03284	1	2	410	19	29181	PGSC0003DMG400006483,PGSC0003DMG400012550			GO:0042910	xenobiotic transporter activity	molecular_function	0.025011	0.90055	1	713	1	29181	PGSC0003DMG400011000
GO:0015238	drug transmembrane transporter activity	molecular_function	0.032901	1	5	410	114	29181	PGSC0003DMG401005047,PGSC0003DMG402030515,PGSC0003DMG400006506,PGSC0003DMG400025273,PGSC0003DMG400025501			GO:0042919	benzoate transport	biological_process	0.025011	0.90055	1	713	1	29181	PGSC0003DMG400011000
GO:0090484	drug transporter activity	molecular_function	0.032901	1	5	410	114	29181	PGSC0003DMG402030515,PGSC0003DMG401005047,PGSC0003DMG400025501,PGSC0003DMG400025273,PGSC0003DMG400006506			GO:0042925	benzoate transporter activity	molecular_function	0.025011	0.90055	1	713	1	29181	PGSC0003DMG400011000
GO:0006551	leucine metabolic process	biological_process	0.033747	1	2	410	18	29181	PGSC0003DMG400014622,PGSC0003DMG400018939			GO:0005635	nuclear envelope	cellular_component	0.025113	0.90055	5	713	67	29181	PGSC0003DMG402030272,Novel02100,PGSC0003DMG400016968,PGSC0003DMG400004417,PGSC0003DMG400032191
GO:0009098	leucine biosynthetic process	biological_process	0.033747	1	2	410	18	29181	PGSC0003DMG400018939,PGSC0003DMG400014622			GO:0005048	signal sequence binding	molecular_function	0.02521	0.90055	3	713	26	29181	PGSC0003DMG401023448,PGSC0003DMG400045050,PGSC0003DMG400017199
GO:0042176	regulation of protein catabolic process	biological_process	0.033788	1	4	410	81	29181	PGSC0003DMG400001326,PGSC0003DMG400002093,PGSC0003DMG400001841,PGSC0003DMG400023864			GO:0009218	pyrimidine ribonucleotide metabolic process	biological_process	0.025368	0.90055	3	713	26	29181	PGSC0003DMG400002616,PGSC0003DMG400028045,PGSC0003DMG400026460
GO:0033865	nucleoside bisphosphate metabolic process	biological_process	0.033986	1	3	410	49	29181	Novel03008,PGSC0003DMG400018679,PGSC0003DMG401000923			GO:0009220	pyrimidine ribonucleotide biosynthetic process	biological_process	0.025368	0.90055	3	713	26	29181	PGSC0003DMG400002616,PGSC0003DMG400028045,PGSC0003DMG400026460
GO:0033875	ribonucleoside bisphosphate metabolic process	biological_process	0.033986	1	3	410	49	29181	PGSC0003DMG401000923,PGSC0003DMG400018679,Novel03008			GO:0045263	proton-transporting ATP synthase complex, coupling factor F(o)	cellular_component	0.025489	0.90055	9	713	170	29181	PGSC0003DMG402019176,Novel03282,Novel03007,PGSC0003DMG400029682,PGSC0003DMG400029706,PGSC0003DMG400013106,PGSC0003DMG400022427,PGSC0003DMG400045050,PGSC0003DMG400009198
GO:0034032	purine nucleoside bisphosphate metabolic process	biological_process	0.033986	1	3	410	49	29181	Novel03008,PGSC0003DMG400018679,PGSC0003DMG401000923			GO:0015629	actin cytoskeleton	cellular_component	0.025578	0.90055	7	713	115	29181	PGSC0003DMG400001914,Novel03002,PGSC0003DMG400009097,PGSC0003DMG400017199,Novel02867,PGSC0003DMG400011264,PGSC0003DMG400015737
GO:0016888	endodeoxyribonuclease activity, producing 5'-phosphomonoesters	molecular_function	0.033988	1	6	410	164	29181	PGSC0003DMG400009790,PGSC0003DMG400017999,PGSC0003DMG400012109,PGSC0003DMG400007945,PGSC0003DMG400002947,PGSC0003DMG400011542			GO:0006213	pyrimidine nucleoside metabolic process	biological_process	0.025923	0.90055	3	713	26	29181	PGSC0003DMG401019352,PGSC0003DMG400002616,PGSC0003DMG400026460
GO:0042493	response to drug	biological_process	0.035189	1	5	410	117	29181	PGSC0003DMG402030515,PGSC0003DMG401005047,PGSC0003DMG400025501,PGSC0003DMG400006506,PGSC0003DMG400025273			GO:0051028	mRNA transport	biological_process	0.026566	0.90055	7	713	118	29181	PGSC0003DMG400039005,PGSC0003DMG400015454,PGSC0003DMG400025977,Novel02100,PGSC0003DMG400046688,PGSC0003DMG400032236,PGSC0003DMG400016968
GO:0032879	regulation of localization	biological_process	0.035596	1	5	410	130	29181	PGSC0003DMG400000511,PGSC0003DMG400017999,PGSC0003DMG400021091,PGSC0003DMG400009790,PGSC0003DMG400004119			GO:0032259	methylation	biological_process	0.026655	0.90055	11	713	226	29181	Novel01003,PGSC0003DMG401025427,PGSC0003DMG400026275,Novel00179,PGSC0003DMG400014623,PGSC0003DMG400017150,PGSC0003DMG400017957,PGSC0003DMG400030366,PGSC0003DMG400026247,PGSC0003DMG400001994,PGSC0003DMG400023146
GO:0032270	positive regulation of cellular protein metabolic process	biological_process	0.036079	1	3	410	51	29181	PGSC0003DMG400023235,PGSC0003DMG401000506,PGSC0003DMG400002093			GO:0008276	protein methyltransferase activity	molecular_function	0.026893	0.90055	7	713	116	29181	PGSC0003DMG400014623,PGSC0003DMG400023146,PGSC0003DMG400026247,PGSC0003DMG400017150,Novel01003,PGSC0003DMG400017957,PGSC0003DMG400002995
GO:0051247	positive regulation of protein metabolic process	biological_process	0.036079	1	3	410	51	29181	PGSC0003DMG400002093,PGSC0003DMG401000506,PGSC0003DMG400023235			GO:0046873	metal ion transmembrane transporter activity	molecular_function	0.027708	0.90055	27	713	733	29181	PGSC0003DMG400037457,PGSC0003DMG400045144,PGSC0003DMG400002936,PGSC0003DMG400026949,PGSC0003DMG400012830,PGSC0003DMG400019859,Novel00899,PGSC0003DMG400013106,PGSC0003DMG400003001,Novel03132,PGSC0003DMG400019390,PGSC0003DMG401009045,PGSC0003DMG400026818,PGSC0003DMG400046551,PGSC0003DMG400026583,PGSC0003DMG400026258,PGSC0003DMG400013103,Novel00993,PGSC0003DMG400028697,PGSC0003DMG400010170,Novel0156…
GO:0016209	antioxidant activity	molecular_function	0.038857	1	8	410	267	29181	PGSC0003DMG400022541,PGSC0003DMG402004451,PGSC0003DMG400001570,Novel02721,PGSC0003DMG400000511,PGSC0003DMG400005062,Novel02413,PGSC0003DMG400019872			GO:0030001	metal ion transport	biological_process	0.027979	0.90055	32	713	903	29181	PGSC0003DMG400003054,Novel00993,Novel01563,PGSC0003DMG400028697,PGSC0003DMG400021160,PGSC0003DMG400019909,Novel00273,PGSC0003DMG400045144,PGSC0003DMG400005988,PGSC0003DMG400019859,PGSC0003DMG400002936,PGSC0003DMG400021834,PGSC0003DMG400003001,Novel03132,PGSC0003DMG400026818,PGSC0003DMG401009045,PGSC0003DMG400026258,PGSC0003DMG401019352,PGSC0003DMG400007623,Novel00310,PGSC0003DMG400020079,PGSC0003…
GO:0008283	cell proliferation	biological_process	0.039484	1	3	410	59	29181	PGSC0003DMG400004119,PGSC0003DMG400017999,PGSC0003DMG400009790			GO:0006839	mitochondrial transport	biological_process	0.028048	0.90055	6	713	94	29181	PGSC0003DMG401025689,PGSC0003DMG400008730,PGSC0003DMG400024914,PGSC0003DMG400032228,PGSC0003DMG400014128,PGSC0003DMG400015238
GO:0048522	positive regulation of cellular process	biological_process	0.039817	1	12	410	478	29181	PGSC0003DMG401000506,PGSC0003DMG400023235,PGSC0003DMG401026940,PGSC0003DMG400017999,PGSC0003DMG401033880,PGSC0003DMG400000511,PGSC0003DMG400002093,PGSC0003DMG400029547,PGSC0003DMG400028304,PGSC0003DMG400004119,PGSC0003DMG400001326,PGSC0003DMG400009790			GO:0009141	nucleoside triphosphate metabolic process	biological_process	0.028582	0.90055	19	713	476	29181	PGSC0003DMG400024914,PGSC0003DMG400009198,Novel00415,PGSC0003DMG400029682,Novel03282,PGSC0003DMG402011647,PGSC0003DMG400027925,PGSC0003DMG402019176,PGSC0003DMG400009079,PGSC0003DMG400004460,PGSC0003DMG400002616,PGSC0003DMG400045050,PGSC0003DMG400022427,PGSC0003DMG400029706,PGSC0003DMG400030128,PGSC0003DMG400026460,PGSC0003DMG400013106,Novel03007,PGSC0003DMG400003906
GO:0005578	proteinaceous extracellular matrix	cellular_component	0.03987	1	5	410	137	29181	PGSC0003DMG400008692,PGSC0003DMG400014797,PGSC0003DMG400020493,PGSC0003DMG400006233,PGSC0003DMG400003146			GO:0009887	organ morphogenesis	biological_process	0.028705	0.90055	2	713	11	29181	PGSC0003DMG400043035,PGSC0003DMG400007141
GO:0009036	Type II site-specific deoxyribonuclease activity	molecular_function	0.042244	1	5	410	131	29181	PGSC0003DMG400011542,PGSC0003DMG400009790,PGSC0003DMG400017999,PGSC0003DMG400012109,PGSC0003DMG400002947			GO:0042475	odontogenesis of dentin-containing tooth	biological_process	0.028705	0.90055	2	713	11	29181	PGSC0003DMG400007141,PGSC0003DMG400043035
GO:0015666	restriction endodeoxyribonuclease activity	molecular_function	0.042244	1	5	410	131	29181	PGSC0003DMG400011542,PGSC0003DMG400009790,PGSC0003DMG400002947,PGSC0003DMG400017999,PGSC0003DMG400012109			GO:0042476	odontogenesis	biological_process	0.028705	0.90055	2	713	11	29181	PGSC0003DMG400043035,PGSC0003DMG400007141
GO:0006304	DNA modification	biological_process	0.042823	1	7	410	224	29181	PGSC0003DMG400027051,PGSC0003DMG400011542,PGSC0003DMG400009790,PGSC0003DMG402027355,PGSC0003DMG400017999,PGSC0003DMG400012109,PGSC0003DMG400002947			GO:0009126	purine nucleoside monophosphate metabolic process	biological_process	0.028707	0.90055	19	713	476	29181	Novel00415,PGSC0003DMG400009198,PGSC0003DMG400024914,PGSC0003DMG400014907,PGSC0003DMG400027925,PGSC0003DMG400009079,PGSC0003DMG402019176,PGSC0003DMG400029682,Novel03282,PGSC0003DMG402011647,PGSC0003DMG400045050,PGSC0003DMG400022427,PGSC0003DMG400013106,PGSC0003DMG400029706,PGSC0003DMG400030128,PGSC0003DMG400004460,PGSC0003DMG400018950,Novel03007,PGSC0003DMG400003906
GO:0016755	transferase activity, transferring amino-acyl groups	molecular_function	0.044883	1	4	410	89	29181	PGSC0003DMG402027355,PGSC0003DMG400023557,PGSC0003DMG400030715,PGSC0003DMG402003154			GO:0009167	purine ribonucleoside monophosphate metabolic process	biological_process	0.028707	0.90055	19	713	476	29181	PGSC0003DMG400014907,PGSC0003DMG400024914,PGSC0003DMG400009198,Novel00415,PGSC0003DMG402011647,Novel03282,PGSC0003DMG400029682,PGSC0003DMG400009079,PGSC0003DMG402019176,PGSC0003DMG400027925,PGSC0003DMG400004460,PGSC0003DMG400013106,PGSC0003DMG400029706,PGSC0003DMG400030128,PGSC0003DMG400022427,PGSC0003DMG400045050,PGSC0003DMG400003906,Novel03007,PGSC0003DMG400018950
GO:0046351	disaccharide biosynthetic process	biological_process	0.045201	1	3	410	51	29181	PGSC0003DMG400004792,PGSC0003DMG400004114,PGSC0003DMG400027449			GO:0090066	regulation of anatomical structure size	biological_process	0.028808	0.90055	6	713	93	29181	PGSC0003DMG400045444,PGSC0003DMG400041536,PGSC0003DMG400001086,PGSC0003DMG400015737,PGSC0003DMG400017199,PGSC0003DMG400030766
GO:0019062	virion attachment to host cell	biological_process	0.045524	1	2	410	22	29181	PGSC0003DMG401026940,PGSC0003DMG400006483			GO:0004550	nucleoside diphosphate kinase activity	molecular_function	0.029048	0.90055	2	713	11	29181	PGSC0003DMG400002616,PGSC0003DMG400026460
GO:0044650	adhesion of symbiont to host cell	biological_process	0.045524	1	2	410	22	29181	PGSC0003DMG401026940,PGSC0003DMG400006483			GO:0006183	GTP biosynthetic process	biological_process	0.029048	0.90055	2	713	11	29181	PGSC0003DMG400026460,PGSC0003DMG400002616
GO:0005834	heterotrimeric G-protein complex	cellular_component	0.046014	1	2	410	25	29181	PGSC0003DMG400020460,PGSC0003DMG400018939			GO:0006228	UTP biosynthetic process	biological_process	0.029048	0.90055	2	713	11	29181	PGSC0003DMG400026460,PGSC0003DMG400002616
GO:0019897	extrinsic component of plasma membrane	cellular_component	0.046014	1	2	410	25	29181	PGSC0003DMG400020460,PGSC0003DMG400018939			GO:0006241	CTP biosynthetic process	biological_process	0.029048	0.90055	2	713	11	29181	PGSC0003DMG400002616,PGSC0003DMG400026460
GO:0031234	extrinsic component of cytoplasmic side of plasma membrane	cellular_component	0.046014	1	2	410	25	29181	PGSC0003DMG400020460,PGSC0003DMG400018939			GO:0009148	pyrimidine nucleoside triphosphate biosynthetic process	biological_process	0.029048	0.90055	2	713	11	29181	PGSC0003DMG400026460,PGSC0003DMG400002616
GO:0044421	extracellular region part	cellular_component	0.046038	1	11	410	449	29181	PGSC0003DMG400006233,PGSC0003DMG400001326,PGSC0003DMG400018792,PGSC0003DMG400003146,PGSC0003DMG400001122,PGSC0003DMG400020493,PGSC0003DMG400020061,PGSC0003DMG400014797,PGSC0003DMG400008692,PGSC0003DMG400001646,PGSC0003DMG400011754			GO:0009208	pyrimidine ribonucleoside triphosphate metabolic process	biological_process	0.029048	0.90055	2	713	11	29181	PGSC0003DMG400002616,PGSC0003DMG400026460
GO:0098657	import into cell	biological_process	0.046482	1	1	410	3	29181	PGSC0003DMG400002012			GO:0009209	pyrimidine ribonucleoside triphosphate biosynthetic process	biological_process	0.029048	0.90055	2	713	11	29181	PGSC0003DMG400002616,PGSC0003DMG400026460
GO:0016620	oxidoreductase activity, acting on the aldehyde or oxo group of donors, NAD or NADP as acceptor	molecular_function	0.046857	1	5	410	131	29181	PGSC0003DMG400012109,PGSC0003DMG400008356,PGSC0003DMG400007405,PGSC0003DMG400019677,PGSC0003DMG400013335			GO:0046036	CTP metabolic process	biological_process	0.029048	0.90055	2	713	11	29181	PGSC0003DMG400002616,PGSC0003DMG400026460
GO:0009312	oligosaccharide biosynthetic process	biological_process	0.047194	1	5	410	131	29181	PGSC0003DMG400016114,PGSC0003DMG400027449,PGSC0003DMG400002773,PGSC0003DMG400004792,PGSC0003DMG400004114			GO:0046039	GTP metabolic process	biological_process	0.029048	0.90055	2	713	11	29181	PGSC0003DMG400026460,PGSC0003DMG400002616
GO:0031638	zymogen activation	biological_process	0.047316	1	2	410	24	29181	PGSC0003DMG400023235,PGSC0003DMG401000506			GO:0046051	UTP metabolic process	biological_process	0.029048	0.90055	2	713	11	29181	PGSC0003DMG400026460,PGSC0003DMG400002616
GO:0009307	DNA restriction-modification system	biological_process	0.048062	1	5	410	136	29181	PGSC0003DMG400012109,PGSC0003DMG400017999,PGSC0003DMG400002947,PGSC0003DMG400009790,PGSC0003DMG400011542			GO:0046132	pyrimidine ribonucleoside biosynthetic process	biological_process	0.029048	0.90055	2	713	11	29181	PGSC0003DMG400002616,PGSC0003DMG400026460
GO:0044355	clearance of foreign intracellular DNA	biological_process	0.048062	1	5	410	136	29181	PGSC0003DMG400002947,PGSC0003DMG400017999,PGSC0003DMG400012109,PGSC0003DMG400009790,PGSC0003DMG400011542			GO:0046134	pyrimidine nucleoside biosynthetic process	biological_process	0.029048	0.90055	2	713	11	29181	PGSC0003DMG400026460,PGSC0003DMG400002616
GO:0004629	phospholipase C activity	molecular_function	0.048413	1	2	410	25	29181	PGSC0003DMG400020264,PGSC0003DMG400006621			GO:0016459	myosin complex	cellular_component	0.029103	0.90055	4	713	45	29181	Novel02867,PGSC0003DMG400011264,Novel03002,PGSC0003DMG400009097
GO:0031490	chromatin DNA binding	molecular_function	0.049124	1	1	410	3	29181	PGSC0003DMG400006621			GO:0003785	actin monomer binding	molecular_function	0.029766	0.91123	2	713	11	29181	PGSC0003DMG401020463,PGSC0003DMG400038520
GO:0031492	nucleosomal DNA binding	molecular_function	0.049124	1	1	410	3	29181	PGSC0003DMG400006621			GO:0009123	nucleoside monophosphate metabolic process	biological_process	0.030058	0.91123	20	713	511	29181	PGSC0003DMG400009079,PGSC0003DMG402019176,PGSC0003DMG400027925,Novel03282,PGSC0003DMG402011647,PGSC0003DMG400029682,Novel00415,PGSC0003DMG400009198,PGSC0003DMG400014907,PGSC0003DMG400024914,PGSC0003DMG400018950,PGSC0003DMG400003906,Novel03007,PGSC0003DMG400013106,PGSC0003DMG400030128,PGSC0003DMG400028045,PGSC0003DMG400029706,PGSC0003DMG400045050,PGSC0003DMG400022427,PGSC0003DMG400004460
GO:0006568	tryptophan metabolic process	biological_process	0.049185	1	2	410	24	29181	PGSC0003DMG400012274,PGSC0003DMG400025005			GO:0016973	poly(A)+ mRNA export from nucleus	biological_process	0.030278	0.91123	2	713	11	29181	Novel02100,PGSC0003DMG400016968
GO:0006586	indolalkylamine metabolic process	biological_process	0.049185	1	2	410	24	29181	PGSC0003DMG400012274,PGSC0003DMG400025005			GO:0009214	cyclic nucleotide catabolic process	biological_process	0.030307	0.91123	2	713	11	29181	Novel03414,PGSC0003DMG401025733
GO:0042430	indole-containing compound metabolic process	biological_process	0.049185	1	2	410	24	29181	PGSC0003DMG400012274,PGSC0003DMG400025005			GO:0045259	proton-transporting ATP synthase complex	cellular_component	0.030374	0.91123	11	713	234	29181	PGSC0003DMG400045050,PGSC0003DMG400022427,PGSC0003DMG400029706,PGSC0003DMG400013106,PGSC0003DMG400009198,PGSC0003DMG402019176,Novel03007,PGSC0003DMG400029682,PGSC0003DMG400003906,PGSC0003DMG402011647,Novel03282
GO:0006935	chemotaxis	biological_process	0.050231	1	5	410	131	29181	PGSC0003DMG400016386,PGSC0003DMG400029320,PGSC0003DMG400016389,PGSC0003DMG400011541,PGSC0003DMG400015273			GO:0005126	cytokine receptor binding	molecular_function	0.030741	0.91665	8	713	147	29181	PGSC0003DMG400011160,PGSC0003DMG400002870,PGSC0003DMG401002242,PGSC0003DMG402021124,PGSC0003DMG400007605,PGSC0003DMG400005350,Novel00744,PGSC0003DMG400012003
GO:0051345	positive regulation of hydrolase activity	biological_process	0.051537	1	2	410	27	29181	PGSC0003DMG400023235,PGSC0003DMG401000506			GO:0005977	glycogen metabolic process	biological_process	0.031783	0.92369	2	713	11	29181	Novel02925,PGSC0003DMG400002895
GO:0008083	growth factor activity	molecular_function	0.051627	1	5	410	146	29181	PGSC0003DMG400027766,PGSC0003DMG400022820,PGSC0003DMG400018792,PGSC0003DMG400006185,PGSC0003DMG400004243			GO:0005978	glycogen biosynthetic process	biological_process	0.031783	0.92369	2	713	11	29181	Novel02925,PGSC0003DMG400002895
GO:0017022	myosin binding	molecular_function	0.053653	1	1	410	4	29181	Novel01960			GO:0009127	purine nucleoside monophosphate biosynthetic process	biological_process	0.032078	0.92369	13	713	296	29181	PGSC0003DMG400014907,PGSC0003DMG400009198,PGSC0003DMG400013106,PGSC0003DMG400029706,PGSC0003DMG400045050,PGSC0003DMG400022427,Novel03282,PGSC0003DMG402011647,PGSC0003DMG400003906,PGSC0003DMG400029682,Novel03007,PGSC0003DMG400018950,PGSC0003DMG402019176
GO:0009898	cytoplasmic side of plasma membrane	cellular_component	0.053661	1	2	410	27	29181	PGSC0003DMG400018939,PGSC0003DMG400020460			GO:0009168	purine ribonucleoside monophosphate biosynthetic process	biological_process	0.032078	0.92369	13	713	296	29181	PGSC0003DMG400022427,PGSC0003DMG400045050,PGSC0003DMG400029706,PGSC0003DMG400013106,PGSC0003DMG400014907,PGSC0003DMG400009198,PGSC0003DMG400018950,PGSC0003DMG402019176,Novel03007,PGSC0003DMG400029682,PGSC0003DMG400003906,PGSC0003DMG402011647,Novel03282
GO:0098552	side of membrane	cellular_component	0.053661	1	2	410	27	29181	PGSC0003DMG400018939,PGSC0003DMG400020460			GO:0009627	systemic acquired resistance	biological_process	0.032479	0.92369	2	713	12	29181	PGSC0003DMG401025733,Novel00064
GO:0098562	cytoplasmic side of membrane	cellular_component	0.053661	1	2	410	27	29181	PGSC0003DMG400020460,PGSC0003DMG400018939			GO:0009814	defense response, incompatible interaction	biological_process	0.032479	0.92369	2	713	12	29181	PGSC0003DMG401025733,Novel00064
GO:0005991	trehalose metabolic process	biological_process	0.054705	1	3	410	55	29181	PGSC0003DMG400027449,PGSC0003DMG400004792,PGSC0003DMG400004114			GO:0010112	regulation of systemic acquired resistance	biological_process	0.032479	0.92369	2	713	12	29181	Novel00064,PGSC0003DMG401025733
GO:0007091	metaphase/anaphase transition of mitotic cell cycle	biological_process	0.054738	1	3	410	58	29181	PGSC0003DMG400001841,PGSC0003DMG400001326,PGSC0003DMG400002093			GO:0008131	primary amine oxidase activity	molecular_function	0.032877	0.92962	3	713	28	29181	PGSC0003DMG400017157,Novel00141,PGSC0003DMG400017203
GO:0010965	regulation of mitotic sister chromatid separation	biological_process	0.054738	1	3	410	58	29181	PGSC0003DMG400001841,PGSC0003DMG400002093,PGSC0003DMG400001326			GO:0006811	ion transport	biological_process	0.033345	0.93748	63	713	2011	29181	PGSC0003DMG400001593,PGSC0003DMG400028022,PGSC0003DMG400013296,PGSC0003DMG400029761,PGSC0003DMG402019176,PGSC0003DMG400025907,PGSC0003DMG400020079,PGSC0003DMG400014128,PGSC0003DMG400007623,Novel00310,Novel03282,PGSC0003DMG401019352,PGSC0003DMG400029682,PGSC0003DMG400007292,Novel03529,PGSC0003DMG400020685,PGSC0003DMG400011000,PGSC0003DMG400026583,PGSC0003DMG400013103,PGSC0003DMG400046551,PGSC0003D…
GO:0030071	regulation of mitotic metaphase/anaphase transition	biological_process	0.054738	1	3	410	58	29181	PGSC0003DMG400001841,PGSC0003DMG400002093,PGSC0003DMG400001326			GO:0009124	nucleoside monophosphate biosynthetic process	biological_process	0.034305	0.95689	14	713	330	29181	PGSC0003DMG400009198,PGSC0003DMG400014907,PGSC0003DMG400029706,PGSC0003DMG400028045,PGSC0003DMG400013106,PGSC0003DMG400022427,PGSC0003DMG400045050,PGSC0003DMG400003906,PGSC0003DMG402011647,Novel03282,Novel03007,PGSC0003DMG400029682,PGSC0003DMG402019176,PGSC0003DMG400018950
GO:0031145	anaphase-promoting complex-dependent proteasomal ubiquitin-dependent protein catabolic process	biological_process	0.054738	1	3	410	58	29181	PGSC0003DMG400001841,PGSC0003DMG400002093,PGSC0003DMG400001326			GO:0030151	molybdenum ion binding	molecular_function	0.034764	0.95689	3	713	29	29181	PGSC0003DMG400012003,PGSC0003DMG400012851,PGSC0003DMG400019621
GO:0032434	regulation of proteasomal ubiquitin-dependent protein catabolic process	biological_process	0.054738	1	3	410	58	29181	PGSC0003DMG400001326,PGSC0003DMG400002093,PGSC0003DMG400001841			GO:0009496	plastoquinol--plastocyanin reductase activity	molecular_function	0.034814	0.95689	2	713	12	29181	PGSC0003DMG400028197,PGSC0003DMG400044557
GO:0033044	regulation of chromosome organization	biological_process	0.054738	1	3	410	58	29181	PGSC0003DMG400001326,PGSC0003DMG400002093,PGSC0003DMG400001841			GO:0052880	oxidoreductase activity, acting on diphenols and related substances as donors, with copper protein as acceptor	molecular_function	0.034814	0.95689	2	713	12	29181	PGSC0003DMG400028197,PGSC0003DMG400044557
GO:0033045	regulation of sister chromatid segregation	biological_process	0.054738	1	3	410	58	29181	PGSC0003DMG400001841,PGSC0003DMG400001326,PGSC0003DMG400002093			GO:0000041	transition metal ion transport	biological_process	0.036379	0.99435	11	713	234	29181	PGSC0003DMG400012830,Novel00993,PGSC0003DMG400003001,Novel03132,PGSC0003DMG400026818,PGSC0003DMG400019390,Novel00310,Novel01563,PGSC0003DMG400028697,Novel00273,PGSC0003DMG400001593
GO:0033047	regulation of mitotic sister chromatid segregation	biological_process	0.054738	1	3	410	58	29181	PGSC0003DMG400001841,PGSC0003DMG400001326,PGSC0003DMG400002093			GO:0016591	DNA-directed RNA polymerase II, holoenzyme	cellular_component	0.038159	1	8	713	156	29181	PGSC0003DMG401025427,PGSC0003DMG400026583,PGSC0003DMG400013280,PGSC0003DMG402029166,PGSC0003DMG401025870,PGSC0003DMG401025662,PGSC0003DMG400024977,PGSC0003DMG400009761
GO:0044784	metaphase/anaphase transition of cell cycle	biological_process	0.054738	1	3	410	58	29181	PGSC0003DMG400001841,PGSC0003DMG400001326,PGSC0003DMG400002093			GO:0008324	cation transmembrane transporter activity	molecular_function	0.040825	1	49	713	1538	29181	PGSC0003DMG401021786,Novel00993,PGSC0003DMG400009198,PGSC0003DMG400019909,PGSC0003DMG400021160,Novel00273,PGSC0003DMG400004208,PGSC0003DMG400028697,Novel01563,PGSC0003DMG402011647,PGSC0003DMG400022427,PGSC0003DMG400029706,PGSC0003DMG400003001,Novel03132,PGSC0003DMG400037457,PGSC0003DMG400045144,PGSC0003DMG400002936,PGSC0003DMG400023146,PGSC0003DMG400019859,Novel03237,PGSC0003DMG400026258,PGSC0003…
GO:0051306	mitotic sister chromatid separation	biological_process	0.054738	1	3	410	58	29181	PGSC0003DMG400001841,PGSC0003DMG400001326,PGSC0003DMG400002093			GO:0005786	signal recognition particle, endoplasmic reticulum targeting	cellular_component	0.041076	1	2	713	13	29181	PGSC0003DMG401023448,PGSC0003DMG400017199
GO:0051983	regulation of chromosome segregation	biological_process	0.054738	1	3	410	58	29181	PGSC0003DMG400001841,PGSC0003DMG400002093,PGSC0003DMG400001326			GO:0030942	endoplasmic reticulum signal peptide binding	molecular_function	0.041076	1	2	713	13	29181	PGSC0003DMG401023448,PGSC0003DMG400017199
GO:1902099	regulation of metaphase/anaphase transition of cell cycle	biological_process	0.054738	1	3	410	58	29181	PGSC0003DMG400001841,PGSC0003DMG400002093,PGSC0003DMG400001326			GO:0005581	collagen trimer	cellular_component	0.041462	1	2	713	13	29181	PGSC0003DMG400002616,PGSC0003DMG400026460
GO:0008509	anion transmembrane transporter activity	molecular_function	0.054932	1	7	410	219	29181	PGSC0003DMG400002104,PGSC0003DMG400021017,PGSC0003DMG400018422,PGSC0003DMG400011317,PGSC0003DMG401028565,PGSC0003DMG400030715,PGSC0003DMG400028635			GO:0015980	energy derivation by oxidation of organic compounds	biological_process	0.041918	1	14	713	333	29181	PGSC0003DMG400002895,PGSC0003DMG400042507,PGSC0003DMG400026818,PGSC0003DMG400007141,PGSC0003DMG403000594,PGSC0003DMG400009079,PGSC0003DMG400006923,PGSC0003DMG400008454,PGSC0003DMG400024914,Novel00481,PGSC0003DMG400028735,PGSC0003DMG400006371,Novel02925,PGSC0003DMG400023041
GO:0016877	ligase activity, forming carbon-sulfur bonds	molecular_function	0.055831	1	3	410	56	29181	PGSC0003DMG400006965,PGSC0003DMG400022953,Novel03619			GO:0005137	interleukin-5 receptor binding	molecular_function	0.042537	1	2	713	14	29181	PGSC0003DMG401002242,PGSC0003DMG400007605
GO:0016903	oxidoreductase activity, acting on the aldehyde or oxo group of donors	molecular_function	0.056249	1	6	410	181	29181	PGSC0003DMG400019677,PGSC0003DMG400012109,PGSC0003DMG400007405,PGSC0003DMG400008356,PGSC0003DMG400007129,PGSC0003DMG400013335			GO:0022890	inorganic cation transmembrane transporter activity	molecular_function	0.042701	1	45	713	1399	29181	PGSC0003DMG401021786,Novel00993,PGSC0003DMG400009198,PGSC0003DMG400021160,PGSC0003DMG400019909,Novel00273,PGSC0003DMG400028697,Novel01563,PGSC0003DMG402011647,PGSC0003DMG400022427,PGSC0003DMG400029706,PGSC0003DMG400003001,Novel03132,PGSC0003DMG400037457,PGSC0003DMG400045144,PGSC0003DMG400002936,PGSC0003DMG400019859,PGSC0003DMG400023146,Novel03237,PGSC0003DMG400026258,PGSC0003DMG400003906,PGSC0003…
GO:0042330	taxis	biological_process	0.056345	1	5	410	136	29181	PGSC0003DMG400029320,PGSC0003DMG400016386,PGSC0003DMG400015273,PGSC0003DMG400011541,PGSC0003DMG400016389			GO:0016569	covalent chromatin modification	biological_process	0.043208	1	5	713	77	29181	PGSC0003DMG400026247,PGSC0003DMG400017150,PGSC0003DMG400014623,PGSC0003DMG400026583,PGSC0003DMG400017957
GO:0042578	phosphoric ester hydrolase activity	molecular_function	0.056767	1	14	410	572	29181	PGSC0003DMG400031130,PGSC0003DMG401027064,PGSC0003DMG401000923,PGSC0003DMG400020264,PGSC0003DMG400029457,PGSC0003DMG400009178,PGSC0003DMG400006621,PGSC0003DMG400027427,PGSC0003DMG400010788,PGSC0003DMG401013112,PGSC0003DMG400002947,PGSC0003DMG400014226,Novel02897,PGSC0003DMG400006034			GO:0016570	histone modification	biological_process	0.043208	1	5	713	77	29181	PGSC0003DMG400014623,PGSC0003DMG400026247,PGSC0003DMG400017150,PGSC0003DMG400017957,PGSC0003DMG400026583
GO:0006631	fatty acid metabolic process	biological_process	0.057435	1	9	410	323	29181	PGSC0003DMG400006506,PGSC0003DMG400015677,PGSC0003DMG400012274,PGSC0003DMG400016114,PGSC0003DMG400021152,PGSC0003DMG400018583,PGSC0003DMG401003285,PGSC0003DMG400014134,PGSC0003DMG401024074			GO:0042277	peptide binding	molecular_function	0.04342	1	3	713	32	29181	PGSC0003DMG400017199,PGSC0003DMG400045050,PGSC0003DMG401023448
GO:0009218	pyrimidine ribonucleotide metabolic process	biological_process	0.05818	1	2	410	26	29181	PGSC0003DMG400021818,PGSC0003DMG400001896			GO:0010648	negative regulation of cell communication	biological_process	0.044149	1	3	713	32	29181	PGSC0003DMG400016130,PGSC0003DMG400008052,PGSC0003DMG400033607
GO:0009220	pyrimidine ribonucleotide biosynthetic process	biological_process	0.05818	1	2	410	26	29181	PGSC0003DMG400021818,PGSC0003DMG400001896			GO:0023057	negative regulation of signaling	biological_process	0.044149	1	3	713	32	29181	PGSC0003DMG400008052,PGSC0003DMG400016130,PGSC0003DMG400033607
GO:0016788	hydrolase activity, acting on ester bonds	molecular_function	0.059371	1	38	410	1974	29181	PGSC0003DMG400004629,PGSC0003DMG400020264,PGSC0003DMG400005808,PGSC0003DMG400008407,PGSC0003DMG400009178,PGSC0003DMG400006621,PGSC0003DMG402000216,PGSC0003DMG400002947,PGSC0003DMG400022379,PGSC0003DMG400006034,PGSC0003DMG402008032,PGSC0003DMG400029457,PGSC0003DMG400006452,PGSC0003DMG400022820,PGSC0003DMG401013112,PGSC0003DMG400007945,PGSC0003DMG400017999,PGSC0003DMG400040927,PGSC0003DMG402028340,…			GO:0030599	pectinesterase activity	molecular_function	0.044509	1	5	713	79	29181	PGSC0003DMG400006672,PGSC0003DMG400005206,PGSC0003DMG400019256,PGSC0003DMG400007992,PGSC0003DMG400045868
GO:0042470	melanosome	cellular_component	0.059406	1	2	410	27	29181	PGSC0003DMG400027264,PGSC0003DMG401009389			GO:0042545	cell wall modification	biological_process	0.044509	1	5	713	79	29181	PGSC0003DMG400005206,PGSC0003DMG400019256,PGSC0003DMG400006672,PGSC0003DMG400045868,PGSC0003DMG400007992
GO:0048770	pigment granule	cellular_component	0.059406	1	2	410	27	29181	PGSC0003DMG401009389,PGSC0003DMG400027264			GO:0019637	organophosphate metabolic process	biological_process	0.044875	1	41	713	1255	29181	PGSC0003DMG400045050,PGSC0003DMG400017148,PGSC0003DMG400002616,PGSC0003DMG402010496,PGSC0003DMG400013106,PGSC0003DMG400028045,Novel00959,PGSC0003DMG400016033,PGSC0003DMG400018950,PGSC0003DMG401025662,Novel03007,PGSC0003DMG401025733,PGSC0003DMG400026795,Novel00164,Novel00138,Novel00415,PGSC0003DMG400004314,PGSC0003DMG400014907,PGSC0003DMG400024914,PGSC0003DMG400006144,PGSC0003DMG400009079,PGSC0003…
GO:0046872	metal ion binding	molecular_function	0.059932	1	86	410	5075	29181	PGSC0003DMG401013112,PGSC0003DMG400006956,PGSC0003DMG400017999,PGSC0003DMG400022953,PGSC0003DMG400026941,PGSC0003DMG400018364,PGSC0003DMG401010026,PGSC0003DMG400009316,PGSC0003DMG400007328,Novel02721,PGSC0003DMG402009791,PGSC0003DMG400028635,PGSC0003DMG402000216,PGSC0003DMG400000311,PGSC0003DMG400027264,PGSC0003DMG400003146,PGSC0003DMG400001960,PGSC0003DMG400025811,PGSC0003DMG400006507,PGSC0003DM…			GO:0006171	cAMP biosynthetic process	biological_process	0.045	1	2	713	14	29181	PGSC0003DMG400017148,PGSC0003DMG400006144
GO:0015103	inorganic anion transmembrane transporter activity	molecular_function	0.061036	1	4	410	92	29181	PGSC0003DMG401028565,PGSC0003DMG400021017,PGSC0003DMG400018422,PGSC0003DMG400028635			GO:0005201	extracellular matrix structural constituent	molecular_function	0.045153	1	3	713	32	29181	PGSC0003DMG400043035,PGSC0003DMG400026460,PGSC0003DMG400002616
GO:0010604	positive regulation of macromolecule metabolic process	biological_process	0.061753	1	6	410	191	29181	PGSC0003DMG401026940,PGSC0003DMG400029547,PGSC0003DMG400023235,PGSC0003DMG401000506,PGSC0003DMG401033880,PGSC0003DMG400002093			GO:0061695	transferase complex, transferring phosphorus-containing groups	cellular_component	0.045537	1	11	713	250	29181	PGSC0003DMG401025870,PGSC0003DMG401025662,PGSC0003DMG400024977,PGSC0003DMG401025427,PGSC0003DMG400026583,PGSC0003DMG400013280,PGSC0003DMG402029166,PGSC0003DMG400009761,PGSC0003DMG400037457,PGSC0003DMG400030051,PGSC0003DMG400001914
GO:0015698	inorganic anion transport	biological_process	0.062322	1	5	410	136	29181	PGSC0003DMG400014134,PGSC0003DMG400028635,PGSC0003DMG400021017,PGSC0003DMG400018422,PGSC0003DMG401028565			GO:0016157	sucrose synthase activity	molecular_function	0.046585	1	2	713	13	29181	PGSC0003DMG400002895,PGSC0003DMG400006672
GO:0005922	connexon complex	cellular_component	0.062407	1	1	410	5	29181	PGSC0003DMG400026211			GO:0015985	energy coupled proton transport, down electrochemical gradient	biological_process	0.047012	1	11	713	252	29181	PGSC0003DMG402019176,PGSC0003DMG402011647,Novel03282,PGSC0003DMG400003906,PGSC0003DMG400029682,Novel03007,PGSC0003DMG400013106,PGSC0003DMG400029706,PGSC0003DMG400045050,PGSC0003DMG400022427,PGSC0003DMG400009198
GO:0031297	replication fork processing	biological_process	0.062962	1	1	410	4	29181	PGSC0003DMG400030872			GO:0015986	ATP synthesis coupled proton transport	biological_process	0.047012	1	11	713	252	29181	PGSC0003DMG400045050,PGSC0003DMG400022427,PGSC0003DMG400029706,PGSC0003DMG400013106,PGSC0003DMG400009198,PGSC0003DMG402019176,Novel03007,PGSC0003DMG400029682,PGSC0003DMG400003906,Novel03282,PGSC0003DMG402011647
GO:0004557	alpha-galactosidase activity	molecular_function	0.063244	1	1	410	4	29181	PGSC0003DMG400015273			GO:0032039	integrator complex	cellular_component	0.047236	1	1	713	2	29181	PGSC0003DMG400009761
GO:0008483	transaminase activity	molecular_function	0.063852	1	2	410	25	29181	PGSC0003DMG400011754,PGSC0003DMG400004899			GO:0050830	defense response to Gram-positive bacterium	biological_process	0.047443	1	3	713	33	29181	PGSC0003DMG401004803,Novel01823,PGSC0003DMG400016968
GO:0051129	negative regulation of cellular component organization	biological_process	0.06418	1	4	410	101	29181	PGSC0003DMG400001326,PGSC0003DMG400002093,PGSC0003DMG400005062,PGSC0003DMG400021091			GO:0004448	isocitrate dehydrogenase activity	molecular_function	0.048214	1	1	713	2	29181	PGSC0003DMG400042507
GO:0017004	cytochrome complex assembly	biological_process	0.06436	1	4	410	106	29181	PGSC0003DMG400007150,PGSC0003DMG400026093,PGSC0003DMG400017999,PGSC0003DMG400009790			GO:0004450	isocitrate dehydrogenase (NADP+) activity	molecular_function	0.048214	1	1	713	2	29181	PGSC0003DMG400042507
GO:0016853	isomerase activity	molecular_function	0.065312	1	13	410	548	29181	PGSC0003DMG400002345,PGSC0003DMG400011156,PGSC0003DMG400025005,PGSC0003DMG400031102,PGSC0003DMG401008890,PGSC0003DMG400009790,PGSC0003DMG400031016,PGSC0003DMG400012550,PGSC0003DMG400040927,PGSC0003DMG400007976,PGSC0003DMG400021818,PGSC0003DMG400007945,PGSC0003DMG402009791			GO:0005096	GTPase activator activity	molecular_function	0.048277	1	7	713	134	29181	PGSC0003DMG400031154,PGSC0003DMG400026364,PGSC0003DMG400012566,PGSC0003DMG400029896,PGSC0003DMG400008088,PGSC0003DMG400007841,PGSC0003DMG400029498
GO:0008272	sulfate transport	biological_process	0.066206	1	2	410	25	29181	PGSC0003DMG400028635,PGSC0003DMG400018422			GO:0008814	citrate CoA-transferase activity	molecular_function	0.049691	1	1	713	2	29181	PGSC0003DMG400003728
GO:0015116	sulfate transmembrane transporter activity	molecular_function	0.066206	1	2	410	25	29181	PGSC0003DMG400018422,PGSC0003DMG400028635			GO:0009346	citrate lyase complex	cellular_component	0.049691	1	1	713	2	29181	PGSC0003DMG400003728
GO:0051239	regulation of multicellular organismal process	biological_process	0.066576	1	5	410	152	29181	PGSC0003DMG400009790,PGSC0003DMG400007405,PGSC0003DMG400017999,PGSC0003DMG400012550,PGSC0003DMG400004119			GO:0000428	DNA-directed RNA polymerase complex	cellular_component	0.049802	1	9	713	195	29181	PGSC0003DMG400030051,PGSC0003DMG400009761,PGSC0003DMG401025427,PGSC0003DMG400026583,PGSC0003DMG400013280,PGSC0003DMG402029166,PGSC0003DMG401025870,PGSC0003DMG401025662,PGSC0003DMG400024977
GO:0008375	acetylglucosaminyltransferase activity	molecular_function	0.066897	1	4	410	97	29181	PGSC0003DMG400030897,PGSC0003DMG401026940,PGSC0003DMG400012415,PGSC0003DMG400005902			GO:0030880	RNA polymerase complex	cellular_component	0.049802	1	9	713	195	29181	PGSC0003DMG400030051,PGSC0003DMG400009761,PGSC0003DMG400026583,PGSC0003DMG401025427,PGSC0003DMG400013280,PGSC0003DMG402029166,PGSC0003DMG401025870,PGSC0003DMG401025662,PGSC0003DMG400024977
GO:0045861	negative regulation of proteolysis	biological_process	0.066967	1	3	410	63	29181	PGSC0003DMG400002093,PGSC0003DMG400001326,PGSC0003DMG400018107			GO:0055029	nuclear DNA-directed RNA polymerase complex	cellular_component	0.049802	1	9	713	195	29181	PGSC0003DMG401025662,PGSC0003DMG400024977,PGSC0003DMG401025870,PGSC0003DMG400013280,PGSC0003DMG402029166,PGSC0003DMG401025427,PGSC0003DMG400026583,PGSC0003DMG400009761,PGSC0003DMG400030051
GO:0032787	monocarboxylic acid metabolic process	biological_process	0.06754	1	12	410	488	29181	PGSC0003DMG400025455,PGSC0003DMG400022953,PGSC0003DMG400021152,PGSC0003DMG400016114,PGSC0003DMG400012274,PGSC0003DMG400015677,PGSC0003DMG400006506,PGSC0003DMG400018583,PGSC0003DMG400014134,PGSC0003DMG401024074,PGSC0003DMG401003285,PGSC0003DMG400025734			GO:0005184	neuropeptide hormone activity	molecular_function	0.050207	1	5	713	80	29181	Novel00945,PGSC0003DMG401019771,PGSC0003DMG400011136,PGSC0003DMG400007605,PGSC0003DMG400031154
GO:1901135	carbohydrate derivative metabolic process	biological_process	0.067572	1	26	410	1297	29181	PGSC0003DMG400025455,PGSC0003DMG400016114,PGSC0003DMG401033880,PGSC0003DMG400001618,PGSC0003DMG400018679,Novel03008,PGSC0003DMG400024819,PGSC0003DMG400020460,PGSC0003DMG401000923,PGSC0003DMG400006965,PGSC0003DMG400025734,PGSC0003DMG400012407,PGSC0003DMG400008276,PGSC0003DMG400011872,PGSC0003DMG400001896,PGSC0003DMG400021413,PGSC0003DMG400022953,PGSC0003DMG400021818,PGSC0003DMG400001372,PGSC0003DM…			GO:0017089	glycolipid transporter activity	molecular_function	0.050668	1	2	713	15	29181	PGSC0003DMG400007605,PGSC0003DMG400024796
GO:1901681	sulfur compound binding	molecular_function	0.068309	1	4	410	102	29181	PGSC0003DMG400018679,PGSC0003DMG400014134,PGSC0003DMG401003285,PGSC0003DMG400022953			GO:0046836	glycolipid transport	biological_process	0.050668	1	2	713	15	29181	PGSC0003DMG400007605,PGSC0003DMG400024796
GO:0008833	deoxyribonuclease IV (phage-T4-induced) activity	molecular_function	0.068457	1	1	410	5	29181	PGSC0003DMG400007945			GO:0042176	regulation of protein catabolic process	biological_process	0.051483	1	5	713	81	29181	PGSC0003DMG402006167,PGSC0003DMG401025733,Novel03304,PGSC0003DMG400024008,PGSC0003DMG400029761
GO:0048731	system development	biological_process	0.068539	1	5	410	145	29181	PGSC0003DMG400016386,PGSC0003DMG400018583,PGSC0003DMG400016389,PGSC0003DMG400011541,PGSC0003DMG400015273			GO:0004016	adenylate cyclase activity	molecular_function	0.051987	1	2	713	15	29181	PGSC0003DMG400006144,PGSC0003DMG400017148
GO:0008242	omega peptidase activity	molecular_function	0.068958	1	2	410	29	29181	PGSC0003DMG400025811,PGSC0003DMG400027003			GO:0016638	oxidoreductase activity, acting on the CH-NH2 group of donors	molecular_function	0.052673	1	6	713	106	29181	PGSC0003DMG402001979,PGSC0003DMG400017203,PGSC0003DMG400001994,Novel00141,PGSC0003DMG400017157,PGSC0003DMG400021343
GO:0008883	glutamyl-tRNA reductase activity	molecular_function	0.069051	1	2	410	31	29181	PGSC0003DMG400013335,PGSC0003DMG400012109			GO:1902578	single-organism localization	biological_process	0.053708	1	117	713	4081	29181	PGSC0003DMG400003906,PGSC0003DMG400008954,PGSC0003DMG401009045,PGSC0003DMG400026818,PGSC0003DMG400021343,PGSC0003DMG400022756,PGSC0003DMG400005988,PGSC0003DMG400017620,PGSC0003DMG400017199,PGSC0003DMG400045144,PGSC0003DMG400029706,PGSC0003DMG400003001,PGSC0003DMG400021834,PGSC0003DMG400030345,PGSC0003DMG402032252,PGSC0003DMG400013925,PGSC0003DMG400025977,PGSC0003DMG400025334,PGSC0003DMG400011759,…
GO:0061136	regulation of proteasomal protein catabolic process	biological_process	0.069167	1	3	410	64	29181	PGSC0003DMG400001326,PGSC0003DMG400002093,PGSC0003DMG400001841			GO:0003924	GTPase activity	molecular_function	0.053768	1	21	713	553	29181	PGSC0003DMG400012830,Novel03132,PGSC0003DMG400003001,PGSC0003DMG400021343,PGSC0003DMG400026818,PGSC0003DMG400002275,PGSC0003DMG400046551,PGSC0003DMG400007353,PGSC0003DMG402014476,PGSC0003DMG401002242,PGSC0003DMG400028197,PGSC0003DMG400012470,PGSC0003DMG400007352,Novel02290,Novel00993,PGSC0003DMG400007141,Novel00310,Novel00273,PGSC0003DMG400007496,PGSC0003DMG400029761,PGSC0003DMG400001593
GO:1903050	regulation of proteolysis involved in cellular protein catabolic process	biological_process	0.069167	1	3	410	64	29181	PGSC0003DMG400001841,PGSC0003DMG400002093,PGSC0003DMG400001326			GO:0007591	molting cycle, chitin-based cuticle	biological_process	0.053961	1	2	713	15	29181	PGSC0003DMG400011136,PGSC0003DMG401019771
GO:1903362	regulation of cellular protein catabolic process	biological_process	0.069167	1	3	410	64	29181	PGSC0003DMG400001841,PGSC0003DMG400001326,PGSC0003DMG400002093			GO:0008255	ecdysis-triggering hormone activity	molecular_function	0.053961	1	2	713	15	29181	PGSC0003DMG401019771,PGSC0003DMG400011136
GO:0043169	cation binding	molecular_function	0.069348	1	86	410	5111	29181	PGSC0003DMG400026941,PGSC0003DMG401013112,PGSC0003DMG400017999,PGSC0003DMG400006956,PGSC0003DMG400022953,PGSC0003DMG401010026,PGSC0003DMG400007328,PGSC0003DMG400009316,Novel02721,PGSC0003DMG400018364,PGSC0003DMG400027264,PGSC0003DMG400001960,PGSC0003DMG400003146,PGSC0003DMG400025811,PGSC0003DMG400006507,PGSC0003DMG400028635,PGSC0003DMG402009791,PGSC0003DMG402000216,PGSC0003DMG400000311,PGSC0003DM…			GO:0018990	ecdysis, chitin-based cuticle	biological_process	0.053961	1	2	713	15	29181	PGSC0003DMG401019771,PGSC0003DMG400011136
GO:0043281	regulation of cysteine-type endopeptidase activity involved in apoptotic process	biological_process	0.069565	1	2	410	30	29181	PGSC0003DMG400023235,PGSC0003DMG401000506			GO:0022404	molting cycle process	biological_process	0.053961	1	2	713	15	29181	PGSC0003DMG400011136,PGSC0003DMG401019771
GO:2000116	regulation of cysteine-type endopeptidase activity	biological_process	0.069565	1	2	410	30	29181	PGSC0003DMG401000506,PGSC0003DMG400023235			GO:0042303	molting cycle	biological_process	0.053961	1	2	713	15	29181	PGSC0003DMG400011136,PGSC0003DMG401019771
GO:0000105	histidine biosynthetic process	biological_process	0.069741	1	3	410	66	29181	PGSC0003DMG400006483,PGSC0003DMG400023557,PGSC0003DMG400030566			GO:0008217	regulation of blood pressure	biological_process	0.054324	1	2	713	15	29181	PGSC0003DMG400041536,PGSC0003DMG400001086
GO:0000070	mitotic sister chromatid segregation	biological_process	0.070252	1	3	410	64	29181	PGSC0003DMG400001326,PGSC0003DMG400002093,PGSC0003DMG400001841			GO:0042311	vasodilation	biological_process	0.054324	1	2	713	15	29181	PGSC0003DMG400001086,PGSC0003DMG400041536
GO:0000819	sister chromatid segregation	biological_process	0.070252	1	3	410	64	29181	PGSC0003DMG400002093,PGSC0003DMG400001326,PGSC0003DMG400001841			GO:0042312	regulation of vasodilation	biological_process	0.054324	1	2	713	15	29181	PGSC0003DMG400041536,PGSC0003DMG400001086
GO:0003756	protein disulfide isomerase activity	molecular_function	0.070338	1	1	410	5	29181	PGSC0003DMG400031102			GO:0000910	cytokinesis	biological_process	0.057375	1	10	713	231	29181	PGSC0003DMG400002870,PGSC0003DMG400022788,Novel03379,PGSC0003DMG400021476,PGSC0003DMG400008954,PGSC0003DMG400015454,PGSC0003DMG400001377,PGSC0003DMG402018787,PGSC0003DMG400029498,PGSC0003DMG400003053
GO:0016864	intramolecular oxidoreductase activity, transposing S-S bonds	molecular_function	0.070338	1	1	410	5	29181	PGSC0003DMG400031102			GO:0000255	allantoin metabolic process	biological_process	0.057766	1	2	713	16	29181	PGSC0003DMG400014369,PGSC0003DMG400000708
GO:0043167	ion binding	molecular_function	0.071118	1	155	410	9429	29181	PGSC0003DMG400029330,PGSC0003DMG400008101,Novel03208,PGSC0003DMG400002777,PGSC0003DMG400033921,Novel02031,PGSC0003DMG401015976,PGSC0003DMG400009881,PGSC0003DMG400006857,Novel03348,PGSC0003DMG400031515,PGSC0003DMG400005744,PGSC0003DMG400010578,PGSC0003DMG400006483,PGSC0003DMG400010520,PGSC0003DMG400007472,PGSC0003DMG401027116,Novel03619,PGSC0003DMG400025316,PGSC0003DMG400014226,PGSC0003DMG40202735…			GO:0000256	allantoin catabolic process	biological_process	0.057766	1	2	713	16	29181	PGSC0003DMG400014369,PGSC0003DMG400000708
GO:0009428	bacterial-type flagellum basal body, distal rod, P ring	cellular_component	0.071623	1	1	410	5	29181	PGSC0003DMG400002104			GO:0031214	biomineral tissue development	biological_process	0.057815	1	2	713	16	29181	PGSC0003DMG400015238,PGSC0003DMG400007141
GO:0006547	histidine metabolic process	biological_process	0.072136	1	3	410	67	29181	PGSC0003DMG400023557,PGSC0003DMG400030566,PGSC0003DMG400006483			GO:0070167	regulation of biomineral tissue development	biological_process	0.057815	1	2	713	16	29181	PGSC0003DMG400015238,PGSC0003DMG400007141
GO:0052803	imidazole-containing compound metabolic process	biological_process	0.072136	1	3	410	67	29181	PGSC0003DMG400006483,PGSC0003DMG400030566,PGSC0003DMG400023557			GO:0019898	extrinsic component of membrane	cellular_component	0.057854	1	7	713	140	29181	PGSC0003DMG400037457,PGSC0003DMG402016272,Novel03379,PGSC0003DMG400001914,PGSC0003DMG400046551,PGSC0003DMG400026583,PGSC0003DMG400007841
GO:0015937	coenzyme A biosynthetic process	biological_process	0.073015	1	2	410	31	29181	Novel03008,PGSC0003DMG401000923			GO:0098772	molecular function regulator	molecular_function	0.057989	1	40	713	1258	29181	PGSC0003DMG400026857,PGSC0003DMG400019256,PGSC0003DMG400029498,PGSC0003DMG400021881,PGSC0003DMG400037457,PGSC0003DMG400016533,Novel03304,PGSC0003DMG400018403,PGSC0003DMG400001914,PGSC0003DMG400004343,Novel00289,PGSC0003DMG400039917,PGSC0003DMG400032173,PGSC0003DMG400025977,PGSC0003DMG400019342,PGSC0003DMG400028197,PGSC0003DMG402001552,PGSC0003DMG402006167,PGSC0003DMG401025733,PGSC0003DMG400026364…
GO:0033866	nucleoside bisphosphate biosynthetic process	biological_process	0.073015	1	2	410	31	29181	Novel03008,PGSC0003DMG401000923			GO:0051015	actin filament binding	molecular_function	0.058117	1	3	713	36	29181	PGSC0003DMG400016156,PGSC0003DMG400016920,PGSC0003DMG400020437
GO:0034030	ribonucleoside bisphosphate biosynthetic process	biological_process	0.073015	1	2	410	31	29181	PGSC0003DMG401000923,Novel03008			GO:0072511	divalent inorganic cation transport	biological_process	0.058578	1	11	713	254	29181	Novel00273,PGSC0003DMG400001593,PGSC0003DMG401009045,PGSC0003DMG400026818,Novel00310,PGSC0003DMG400019390,PGSC0003DMG400028697,PGSC0003DMG400003001,Novel00993,Novel03132,PGSC0003DMG400012830
GO:0034033	purine nucleoside bisphosphate biosynthetic process	biological_process	0.073015	1	2	410	31	29181	Novel03008,PGSC0003DMG401000923			GO:0046034	ATP metabolic process	biological_process	0.059052	1	17	713	453	29181	PGSC0003DMG400029706,PGSC0003DMG400030128,PGSC0003DMG400013106,PGSC0003DMG400022427,PGSC0003DMG400045050,PGSC0003DMG400004460,PGSC0003DMG400003906,Novel03007,Novel00415,PGSC0003DMG400009198,PGSC0003DMG400024914,PGSC0003DMG402019176,PGSC0003DMG400009079,PGSC0003DMG400027925,Novel03282,PGSC0003DMG402011647,PGSC0003DMG400029682
GO:0017137	Rab GTPase binding	molecular_function	0.073356	1	1	410	5	29181	PGSC0003DMG400018107			GO:0008168	methyltransferase activity	molecular_function	0.059589	1	29	713	859	29181	PGSC0003DMG400006696,PGSC0003DMG400017150,PGSC0003DMG401025733,Novel00179,PGSC0003DMG401025689,PGSC0003DMG400022795,PGSC0003DMG400032491,PGSC0003DMG400026258,PGSC0003DMG401025427,PGSC0003DMG400026275,PGSC0003DMG400010424,Novel01003,PGSC0003DMG400006923,PGSC0003DMG400012024,PGSC0003DMG400023146,Novel02977,PGSC0003DMG401030252,PGSC0003DMG400002995,PGSC0003DMG400017957,PGSC0003DMG400003728,PGSC0003D…
GO:0044161	host cell cytoplasmic vesicle	cellular_component	0.073356	1	1	410	5	29181	PGSC0003DMG400018107			GO:0030286	dynein complex	cellular_component	0.059978	1	2	713	16	29181	PGSC0003DMG400007806,PGSC0003DMG400031391
GO:0050829	defense response to Gram-negative bacterium	biological_process	0.0734	1	2	410	31	29181	PGSC0003DMG400008938,PGSC0003DMG400011541			GO:0018205	peptidyl-lysine modification	biological_process	0.060327	1	4	713	58	29181	PGSC0003DMG400017150,PGSC0003DMG400026247,PGSC0003DMG400014623,PGSC0003DMG400017957
GO:0000902	cell morphogenesis	biological_process	0.073948	1	5	410	142	29181	PGSC0003DMG400015273,PGSC0003DMG400011541,PGSC0003DMG400016389,PGSC0003DMG400025734,PGSC0003DMG400016386			GO:0016741	transferase activity, transferring one-carbon groups	molecular_function	0.060362	1	30	713	895	29181	PGSC0003DMG400014623,PGSC0003DMG400031835,PGSC0003DMG400009079,Novel01663,PGSC0003DMG400014128,PGSC0003DMG400001994,PGSC0003DMG400026247,PGSC0003DMG400041231,PGSC0003DMG400015463,PGSC0003DMG400004314,PGSC0003DMG400006696,PGSC0003DMG400017150,PGSC0003DMG401025733,Novel00179,PGSC0003DMG401025689,PGSC0003DMG400022795,PGSC0003DMG400032491,PGSC0003DMG400026258,PGSC0003DMG401025427,PGSC0003DMG400026275…
GO:0032989	cellular component morphogenesis	biological_process	0.073948	1	5	410	142	29181	PGSC0003DMG400016386,PGSC0003DMG400025734,PGSC0003DMG400016389,PGSC0003DMG400015273,PGSC0003DMG400011541			GO:0045088	regulation of innate immune response	biological_process	0.061282	1	2	713	17	29181	Novel00064,PGSC0003DMG401025733
GO:0051304	chromosome separation	biological_process	0.075721	1	3	410	66	29181	PGSC0003DMG400001841,PGSC0003DMG400002093,PGSC0003DMG400001326			GO:0006479	protein methylation	biological_process	0.063187	1	5	713	85	29181	PGSC0003DMG400014623,PGSC0003DMG400023146,PGSC0003DMG400026247,PGSC0003DMG400017150,PGSC0003DMG400017957
GO:0000122	negative regulation of transcription from RNA polymerase II promoter	biological_process	0.077258	1	1	410	5	29181	PGSC0003DMG401013112			GO:0008213	protein alkylation	biological_process	0.063187	1	5	713	85	29181	PGSC0003DMG400017957,PGSC0003DMG400017150,PGSC0003DMG400026247,PGSC0003DMG400023146,PGSC0003DMG400014623
GO:0060627	regulation of vesicle-mediated transport	biological_process	0.077631	1	2	410	32	29181	PGSC0003DMG400021091,PGSC0003DMG400000511			GO:0009116	nucleoside metabolic process	biological_process	0.06422	1	21	713	593	29181	PGSC0003DMG400024914,PGSC0003DMG400009198,Novel00415,PGSC0003DMG400029682,PGSC0003DMG401019352,PGSC0003DMG402011647,Novel03282,PGSC0003DMG400027925,PGSC0003DMG400009079,PGSC0003DMG402019176,PGSC0003DMG400004460,PGSC0003DMG400022427,PGSC0003DMG400045050,PGSC0003DMG400002616,PGSC0003DMG400013106,PGSC0003DMG400026460,PGSC0003DMG400029706,PGSC0003DMG400030128,Novel03007,PGSC0003DMG400002895,PGSC0003D…
GO:0031324	negative regulation of cellular metabolic process	biological_process	0.077632	1	7	410	245	29181	PGSC0003DMG400018107,PGSC0003DMG400001326,PGSC0003DMG401013112,PGSC0003DMG400002093,PGSC0003DMG400005062,PGSC0003DMG400025501,PGSC0003DMG400007150			GO:1901070	guanosine-containing compound biosynthetic process	biological_process	0.064276	1	2	713	17	29181	PGSC0003DMG400002616,PGSC0003DMG400026460
GO:0060567	negative regulation of DNA-templated transcription, termination	biological_process	0.078951	1	1	410	5	29181	PGSC0003DMG400005062			GO:0006261	DNA-dependent DNA replication	biological_process	0.064626	1	10	713	233	29181	PGSC0003DMG400026583,PGSC0003DMG400009079,PGSC0003DMG400016248,PGSC0003DMG400031865,PGSC0003DMG401025733,PGSC0003DMG400007141,PGSC0003DMG400003001,Novel02290,PGSC0003DMG400028197,PGSC0003DMG400012664
GO:0004616	phosphogluconate dehydrogenase (decarboxylating) activity	molecular_function	0.079199	1	3	410	65	29181	PGSC0003DMG400015677,PGSC0003DMG400016114,PGSC0003DMG400021152			GO:0005488	binding	molecular_function	0.064733	1	470	713	18221	29181	PGSC0003DMG400000593,PGSC0003DMG400014025,PGSC0003DMG400006143,PGSC0003DMG401025870,PGSC0003DMG400036472,PGSC0003DMG400028022,PGSC0003DMG400007869,PGSC0003DMG401006305,PGSC0003DMG400025511,PGSC0003DMG400015476,PGSC0003DMG400016646,PGSC0003DMG400014387,PGSC0003DMG400030894,Novel02623,PGSC0003DMG400026237,PGSC0003DMG401020463,PGSC0003DMG400005545,PGSC0003DMG400015258,PGSC0003DMG402031520,Novel03379…
GO:0044712	single-organism catabolic process	biological_process	0.079319	1	12	410	505	29181	PGSC0003DMG400022379,PGSC0003DMG400010077,PGSC0003DMG400002093,PGSC0003DMG400025455,PGSC0003DMG400001841,PGSC0003DMG400006452,PGSC0003DMG400025734,PGSC0003DMG400005808,PGSC0003DMG400000732,PGSC0003DMG400001326,PGSC0003DMG400020264,PGSC0003DMG400004629			GO:0015075	ion transmembrane transporter activity	molecular_function	0.065446	1	56	713	1839	29181	PGSC0003DMG400026258,Novel03237,PGSC0003DMG401009045,PGSC0003DMG400026818,PGSC0003DMG400003906,Novel03132,PGSC0003DMG400003001,PGSC0003DMG400029706,PGSC0003DMG400022427,PGSC0003DMG400019859,PGSC0003DMG400023146,PGSC0003DMG400002936,PGSC0003DMG400045144,PGSC0003DMG400037457,PGSC0003DMG400004208,Novel00273,PGSC0003DMG400018133,PGSC0003DMG400019909,PGSC0003DMG400021160,PGSC0003DMG402011647,Novel0156…
GO:0003942	N-acetyl-gamma-glutamyl-phosphate reductase activity	molecular_function	0.079869	1	1	410	5	29181	PGSC0003DMG400019677			GO:1901657	glycosyl compound metabolic process	biological_process	0.066772	1	21	713	596	29181	Novel00415,PGSC0003DMG400009198,PGSC0003DMG400024914,PGSC0003DMG400027925,PGSC0003DMG400009079,PGSC0003DMG402019176,PGSC0003DMG400029682,PGSC0003DMG401019352,PGSC0003DMG402011647,Novel03282,PGSC0003DMG400045050,PGSC0003DMG400022427,PGSC0003DMG400002616,PGSC0003DMG400013106,PGSC0003DMG400026460,PGSC0003DMG400029706,PGSC0003DMG400030128,PGSC0003DMG400004460,Novel03007,PGSC0003DMG400002895,PGSC0003D…
GO:0016769	transferase activity, transferring nitrogenous groups	molecular_function	0.080361	1	2	410	29	29181	PGSC0003DMG400004899,PGSC0003DMG400011754			GO:0009292	genetic transfer	biological_process	0.067101	1	2	713	17	29181	PGSC0003DMG400031391,PGSC0003DMG400011136
GO:1901566	organonitrogen compound biosynthetic process	biological_process	0.080364	1	51	410	2905	29181	PGSC0003DMG400008276,PGSC0003DMG400012407,PGSC0003DMG400001896,PGSC0003DMG400021413,PGSC0003DMG400020601,PGSC0003DMG400016852,PGSC0003DMG400004285,PGSC0003DMG400024500,PGSC0003DMG400006991,PGSC0003DMG400015677,PGSC0003DMG400013335,PGSC0003DMG400025811,PGSC0003DMG400024819,Novel03008,PGSC0003DMG400003146,PGSC0003DMG402004451,PGSC0003DMG400009316,PGSC0003DMG400030566,PGSC0003DMG400010136,PGSC0003DM…			GO:0006188	IMP biosynthetic process	biological_process	0.06712	1	2	713	17	29181	PGSC0003DMG400018950,PGSC0003DMG400014907
GO:0050568	protein-glutamine glutaminase activity	molecular_function	0.080471	1	1	410	6	29181	PGSC0003DMG400029320			GO:0046040	IMP metabolic process	biological_process	0.06712	1	2	713	17	29181	PGSC0003DMG400014907,PGSC0003DMG400018950
GO:0019205	nucleobase-containing compound kinase activity	molecular_function	0.080486	1	5	410	150	29181	PGSC0003DMG400001896,Novel03008,PGSC0003DMG400024466,PGSC0003DMG401000923,PGSC0003DMG400021818			GO:0004340	glucokinase activity	molecular_function	0.068272	1	1	713	3	29181	Novel00415
GO:0018492	carbon-monoxide dehydrogenase (acceptor) activity	molecular_function	0.080651	1	1	410	5	29181	PGSC0003DMG400007129			GO:0004396	hexokinase activity	molecular_function	0.068272	1	1	713	3	29181	Novel00415
GO:0005143	interleukin-12 receptor binding	molecular_function	0.080683	1	1	410	6	29181	PGSC0003DMG400022820			GO:1902580	single-organism cellular localization	biological_process	0.068728	1	18	713	488	29181	PGSC0003DMG400020231,PGSC0003DMG400017199,PGSC0003DMG400032228,PGSC0003DMG400046551,PGSC0003DMG400007841,PGSC0003DMG400021343,PGSC0003DMG401025689,PGSC0003DMG400007352,Novel00364,PGSC0003DMG401023448,PGSC0003DMG400013629,PGSC0003DMG400002239,PGSC0003DMG400024914,Novel00449,PGSC0003DMG400007496,PGSC0003DMG400037302,PGSC0003DMG400006457,PGSC0003DMG400015454
GO:0009129	pyrimidine nucleoside monophosphate metabolic process	biological_process	0.080719	1	2	410	34	29181	PGSC0003DMG400001896,PGSC0003DMG400021818			GO:0009452	7-methylguanosine RNA capping	biological_process	0.069143	1	3	713	39	29181	PGSC0003DMG400026275,PGSC0003DMG401025427,Novel01003
GO:0009130	pyrimidine nucleoside monophosphate biosynthetic process	biological_process	0.080719	1	2	410	34	29181	PGSC0003DMG400001896,PGSC0003DMG400021818			GO:0036260	RNA capping	biological_process	0.069143	1	3	713	39	29181	Novel01003,PGSC0003DMG400026275,PGSC0003DMG401025427
GO:0009157	deoxyribonucleoside monophosphate biosynthetic process	biological_process	0.080719	1	2	410	34	29181	PGSC0003DMG400021818,PGSC0003DMG400001896			GO:0000725	recombinational repair	biological_process	0.069412	1	2	713	18	29181	PGSC0003DMG400026949,PGSC0003DMG400010587
GO:0009176	pyrimidine deoxyribonucleoside monophosphate metabolic process	biological_process	0.080719	1	2	410	34	29181	PGSC0003DMG400001896,PGSC0003DMG400021818			GO:0030234	enzyme regulator activity	molecular_function	0.069489	1	31	713	954	29181	PGSC0003DMG400004735,PGSC0003DMG400009079,PGSC0003DMG400025977,PGSC0003DMG400016920,PGSC0003DMG400010170,PGSC0003DMG400029559,PGSC0003DMG400004241,PGSC0003DMG400008088,PGSC0003DMG400010146,PGSC0003DMG400029896,PGSC0003DMG402001552,PGSC0003DMG400011190,PGSC0003DMG400031154,PGSC0003DMG400026583,PGSC0003DMG400021881,PGSC0003DMG400007841,PGSC0003DMG400029498,PGSC0003DMG400026364,PGSC0003DMG400012566,…
GO:0009177	pyrimidine deoxyribonucleoside monophosphate biosynthetic process	biological_process	0.080719	1	2	410	34	29181	PGSC0003DMG400021818,PGSC0003DMG400001896			GO:0042451	purine nucleoside biosynthetic process	biological_process	0.069748	1	13	713	334	29181	PGSC0003DMG400029682,Novel03007,Novel03282,PGSC0003DMG402011647,PGSC0003DMG400003906,PGSC0003DMG402019176,PGSC0003DMG400009198,PGSC0003DMG400045050,PGSC0003DMG400022427,PGSC0003DMG400002616,PGSC0003DMG400013106,PGSC0003DMG400029706,PGSC0003DMG400026460
GO:0009221	pyrimidine deoxyribonucleotide biosynthetic process	biological_process	0.080719	1	2	410	34	29181	PGSC0003DMG400021818,PGSC0003DMG400001896			GO:0046129	purine ribonucleoside biosynthetic process	biological_process	0.069748	1	13	713	334	29181	PGSC0003DMG400013106,PGSC0003DMG400026460,PGSC0003DMG400029706,PGSC0003DMG400022427,PGSC0003DMG400045050,PGSC0003DMG400002616,PGSC0003DMG400009198,PGSC0003DMG402019176,Novel03282,PGSC0003DMG402011647,PGSC0003DMG400003906,PGSC0003DMG400029682,Novel03007
GO:0009263	deoxyribonucleotide biosynthetic process	biological_process	0.080719	1	2	410	34	29181	PGSC0003DMG400001896,PGSC0003DMG400021818			GO:0008063	Toll signaling pathway	biological_process	0.06993	1	1	713	3	29181	PGSC0003DMG400024977
GO:0009265	2'-deoxyribonucleotide biosynthetic process	biological_process	0.080719	1	2	410	34	29181	PGSC0003DMG400001896,PGSC0003DMG400021818			GO:0015948	methanogenesis	biological_process	0.070476	1	6	713	116	29181	PGSC0003DMG400006923,PGSC0003DMG400026818,PGSC0003DMG403000594,PGSC0003DMG400006371,PGSC0003DMG400007141,PGSC0003DMG400028735
GO:0046385	deoxyribose phosphate biosynthetic process	biological_process	0.080719	1	2	410	34	29181	PGSC0003DMG400021818,PGSC0003DMG400001896			GO:0015975	energy derivation by oxidation of reduced inorganic compounds	biological_process	0.070476	1	6	713	116	29181	PGSC0003DMG400006923,PGSC0003DMG403000594,PGSC0003DMG400007141,PGSC0003DMG400006371,PGSC0003DMG400028735,PGSC0003DMG400026818
GO:0008746	NAD(P)+ transhydrogenase activity	molecular_function	0.080928	1	1	410	5	29181	PGSC0003DMG400004899			GO:0043447	alkane biosynthetic process	biological_process	0.070476	1	6	713	116	29181	PGSC0003DMG400026818,PGSC0003DMG400028735,PGSC0003DMG400007141,PGSC0003DMG400006371,PGSC0003DMG403000594,PGSC0003DMG400006923
GO:0008750	NAD(P)+ transhydrogenase (AB-specific) activity	molecular_function	0.080928	1	1	410	5	29181	PGSC0003DMG400004899			GO:0044699	single-organism process	biological_process	0.070667	1	346	713	13227	29181	PGSC0003DMG400019559,PGSC0003DMG400004208,PGSC0003DMG401022041,PGSC0003DMG400045444,Novel00449,PGSC0003DMG400025977,PGSC0003DMG400025334,PGSC0003DMG400011759,PGSC0003DMG400013479,PGSC0003DMG400028197,Novel01604,PGSC0003DMG400013392,PGSC0003DMG400002870,Novel00816,PGSC0003DMG400005675,Novel03642,PGSC0003DMG400008868,PGSC0003DMG400017248,PGSC0003DMG400016778,PGSC0003DMG400000732,PGSC0003DMG40000502…
GO:0016652	oxidoreductase activity, acting on NAD(P)H, NAD(P) as acceptor	molecular_function	0.080928	1	1	410	5	29181	PGSC0003DMG400004899			GO:0042278	purine nucleoside metabolic process	biological_process	0.070704	1	19	713	532	29181	Novel00415,PGSC0003DMG400024914,PGSC0003DMG400009198,PGSC0003DMG400027925,PGSC0003DMG400009079,PGSC0003DMG402019176,PGSC0003DMG400029682,PGSC0003DMG402011647,Novel03282,PGSC0003DMG400045050,PGSC0003DMG400022427,PGSC0003DMG400002616,PGSC0003DMG400013106,PGSC0003DMG400029706,PGSC0003DMG400030128,PGSC0003DMG400026460,PGSC0003DMG400004460,Novel03007,PGSC0003DMG400003906
GO:0004834	tryptophan synthase activity	molecular_function	0.081094	1	1	410	5	29181	PGSC0003DMG400012274			GO:0046128	purine ribonucleoside metabolic process	biological_process	0.070704	1	19	713	532	29181	PGSC0003DMG400003906,Novel03007,PGSC0003DMG400004460,PGSC0003DMG400013106,PGSC0003DMG400030128,PGSC0003DMG400029706,PGSC0003DMG400026460,PGSC0003DMG400022427,PGSC0003DMG400045050,PGSC0003DMG400002616,PGSC0003DMG402011647,Novel03282,PGSC0003DMG400029682,PGSC0003DMG400009079,PGSC0003DMG402019176,PGSC0003DMG400027925,PGSC0003DMG400024914,PGSC0003DMG400009198,Novel00415
GO:0004367	glycerol-3-phosphate dehydrogenase [NAD+] activity	molecular_function	0.081517	1	1	410	5	29181	PGSC0003DMG400006965			GO:0015016	[heparan sulfate]-glucosamine N-sulfotransferase activity	molecular_function	0.071002	1	1	713	3	29181	Novel01181
GO:0051191	prosthetic group biosynthetic process	biological_process	0.081533	1	1	410	6	29181	PGSC0003DMG400000893			GO:0034483	heparan sulfate sulfotransferase activity	molecular_function	0.071002	1	1	713	3	29181	Novel01181
GO:0005669	transcription factor TFIID complex	cellular_component	0.081615	1	2	410	36	29181	PGSC0003DMG400016019,PGSC0003DMG403030312			GO:0034505	tooth mineralization	biological_process	0.071013	1	1	713	3	29181	PGSC0003DMG400007141
GO:0071704	organic substance metabolic process	biological_process	0.081956	1	227	410	14590	29181	PGSC0003DMG400007129,PGSC0003DMG400030439,PGSC0003DMG400002773,PGSC0003DMG401026940,PGSC0003DMG400008517,PGSC0003DMG400013765,PGSC0003DMG400014226,PGSC0003DMG402027355,PGSC0003DMG400021123,PGSC0003DMG400012828,PGSC0003DMG400025316,PGSC0003DMG400002303,PGSC0003DMG400020460,PGSC0003DMG400031130,Novel03619,PGSC0003DMG400017439,PGSC0003DMG400001570,PGSC0003DMG400008434,PGSC0003DMG400006483,PGSC0003DM…			GO:0042481	regulation of odontogenesis	biological_process	0.071013	1	1	713	3	29181	PGSC0003DMG400007141
GO:0034593	phosphatidylinositol bisphosphate phosphatase activity	molecular_function	0.082028	1	1	410	5	29181	PGSC0003DMG400031130			GO:0042482	positive regulation of odontogenesis	biological_process	0.071013	1	1	713	3	29181	PGSC0003DMG400007141
GO:0034596	phosphatidylinositol phosphate 4-phosphatase activity	molecular_function	0.082028	1	1	410	5	29181	PGSC0003DMG400031130			GO:0042487	regulation of odontogenesis of dentin-containing tooth	biological_process	0.071013	1	1	713	3	29181	PGSC0003DMG400007141
GO:0034597	phosphatidylinositol-4,5-bisphosphate 4-phosphatase activity	molecular_function	0.082028	1	1	410	5	29181	PGSC0003DMG400031130			GO:0042488	positive regulation of odontogenesis of dentin-containing tooth	biological_process	0.071013	1	1	713	3	29181	PGSC0003DMG400007141
GO:0046839	phospholipid dephosphorylation	biological_process	0.082028	1	1	410	5	29181	PGSC0003DMG400031130			GO:0070166	enamel mineralization	biological_process	0.071013	1	1	713	3	29181	PGSC0003DMG400007141
GO:0046856	phosphatidylinositol dephosphorylation	biological_process	0.082028	1	1	410	5	29181	PGSC0003DMG400031130			GO:0070169	positive regulation of biomineral tissue development	biological_process	0.071013	1	1	713	3	29181	PGSC0003DMG400007141
GO:0052866	phosphatidylinositol phosphate phosphatase activity	molecular_function	0.082028	1	1	410	5	29181	PGSC0003DMG400031130			GO:0070170	regulation of tooth mineralization	biological_process	0.071013	1	1	713	3	29181	PGSC0003DMG400007141
GO:0004127	cytidylate kinase activity	molecular_function	0.082459	1	3	410	66	29181	Novel03008,PGSC0003DMG400024466,PGSC0003DMG401000923			GO:0070172	positive regulation of tooth mineralization	biological_process	0.071013	1	1	713	3	29181	PGSC0003DMG400007141
GO:0007088	regulation of mitotic nuclear division	biological_process	0.083483	1	3	410	68	29181	PGSC0003DMG400001326,PGSC0003DMG400002093,PGSC0003DMG400001841			GO:0070173	regulation of enamel mineralization	biological_process	0.071013	1	1	713	3	29181	PGSC0003DMG400007141
GO:0004096	catalase activity	molecular_function	0.083782	1	1	410	5	29181	PGSC0003DMG400001570			GO:0070175	positive regulation of enamel mineralization	biological_process	0.071013	1	1	713	3	29181	PGSC0003DMG400007141
GO:0008897	holo-[acyl-carrier-protein] synthase activity	molecular_function	0.083929	1	1	410	6	29181	PGSC0003DMG400010520			GO:0097186	amelogenesis	biological_process	0.071013	1	1	713	3	29181	PGSC0003DMG400007141
GO:0031410	cytoplasmic vesicle	cellular_component	0.084519	1	7	410	250	29181	PGSC0003DMG401009389,PGSC0003DMG400030571,PGSC0003DMG400027264,PGSC0003DMG400011873,PGSC0003DMG400017186,PGSC0003DMG402008032,PGSC0003DMG400012807			GO:2000027	regulation of organ morphogenesis	biological_process	0.071013	1	1	713	3	29181	PGSC0003DMG400007141
GO:0009162	deoxyribonucleoside monophosphate metabolic process	biological_process	0.085893	1	2	410	35	29181	PGSC0003DMG400001896,PGSC0003DMG400021818			GO:0006403	RNA localization	biological_process	0.071115	1	7	713	146	29181	PGSC0003DMG400016968,PGSC0003DMG400025977,PGSC0003DMG400015454,PGSC0003DMG400039005,Novel02100,PGSC0003DMG400032236,PGSC0003DMG400046688
GO:0004673	protein histidine kinase activity	molecular_function	0.08612	1	5	410	159	29181	PGSC0003DMG400027003,PGSC0003DMG400017186,PGSC0003DMG401027064,PGSC0003DMG400006857,PGSC0003DMG400029941			GO:0050657	nucleic acid transport	biological_process	0.071115	1	7	713	146	29181	PGSC0003DMG400016968,PGSC0003DMG400039005,PGSC0003DMG400015454,PGSC0003DMG400025977,Novel02100,PGSC0003DMG400032236,PGSC0003DMG400046688
GO:0016775	phosphotransferase activity, nitrogenous group as acceptor	molecular_function	0.08612	1	5	410	159	29181	PGSC0003DMG400029941,PGSC0003DMG400006857,PGSC0003DMG400017186,PGSC0003DMG401027064,PGSC0003DMG400027003			GO:0050658	RNA transport	biological_process	0.071115	1	7	713	146	29181	PGSC0003DMG400039005,PGSC0003DMG400015454,PGSC0003DMG400025977,PGSC0003DMG400046688,PGSC0003DMG400032236,Novel02100,PGSC0003DMG400016968
GO:0007154	cell communication	biological_process	0.086363	1	43	410	2372	29181	PGSC0003DMG400021413,PGSC0003DMG400006621,PGSC0003DMG402019242,PGSC0003DMG400001326,PGSC0003DMG400002725,PGSC0003DMG400003146,PGSC0003DMG400001960,PGSC0003DMG400020493,PGSC0003DMG400016852,PGSC0003DMG400011317,PGSC0003DMG400029457,Novel02722,PGSC0003DMG400026226,PGSC0003DMG401009684,PGSC0003DMG402004451,PGSC0003DMG400017186,PGSC0003DMG400003573,PGSC0003DMG400026211,PGSC0003DMG400022820,PGSC0003DM…			GO:0051236	establishment of RNA localization	biological_process	0.071115	1	7	713	146	29181	PGSC0003DMG400016968,PGSC0003DMG400015454,PGSC0003DMG400039005,PGSC0003DMG400025977,PGSC0003DMG400046688,PGSC0003DMG400032236,Novel02100
GO:0019752	carboxylic acid metabolic process	biological_process	0.086468	1	27	410	1353	29181	PGSC0003DMG401024074,PGSC0003DMG401003285,PGSC0003DMG400018583,PGSC0003DMG400006965,PGSC0003DMG400025734,PGSC0003DMG400005030,PGSC0003DMG400018939,PGSC0003DMG400025005,PGSC0003DMG400020601,PGSC0003DMG400025455,PGSC0003DMG400016114,PGSC0003DMG400012274,PGSC0003DMG400008356,PGSC0003DMG400002947,PGSC0003DMG400030439,PGSC0003DMG400015677,PGSC0003DMG400014134,PGSC0003DMG400019677,PGSC0003DMG400033921,…			GO:0004499	N,N-dimethylaniline monooxygenase activity	molecular_function	0.07124	1	3	713	39	29181	PGSC0003DMG400020079,PGSC0003DMG400018660,PGSC0003DMG400002314
GO:0015321	sodium-dependent phosphate transmembrane transporter activity	molecular_function	0.087419	1	1	410	6	29181	PGSC0003DMG401028565			GO:0046131	pyrimidine ribonucleoside metabolic process	biological_process	0.071741	1	2	713	18	29181	PGSC0003DMG400026460,PGSC0003DMG400002616
GO:0044341	sodium-dependent phosphate transport	biological_process	0.087419	1	1	410	6	29181	PGSC0003DMG401028565			GO:0003729	mRNA binding	molecular_function	0.071857	1	3	713	40	29181	PGSC0003DMG400015464,PGSC0003DMG400016646,PGSC0003DMG400044557
GO:1901682	sulfur compound transmembrane transporter activity	molecular_function	0.087663	1	2	410	30	29181	PGSC0003DMG400018422,PGSC0003DMG400028635			GO:0044822	poly(A) RNA binding	molecular_function	0.071857	1	3	713	40	29181	PGSC0003DMG400044557,PGSC0003DMG400015464,PGSC0003DMG400016646
GO:0050896	response to stimulus	biological_process	0.088264	1	83	410	5028	29181	PGSC0003DMG400015561,PGSC0003DMG400007150,PGSC0003DMG400005902,PGSC0003DMG400019677,PGSC0003DMG400002804,PGSC0003DMG400006506,PGSC0003DMG400033615,PGSC0003DMG400016389,PGSC0003DMG400008938,PGSC0003DMG400004899,PGSC0003DMG400030872,PGSC0003DMG400007963,PGSC0003DMG400002100,PGSC0003DMG400025501,PGSC0003DMG401027064,PGSC0003DMG400012109,PGSC0003DMG400027003,PGSC0003DMG400001122,PGSC0003DMG400012274,…			GO:0008047	enzyme activator activity	molecular_function	0.072058	1	9	713	206	29181	PGSC0003DMG400007841,PGSC0003DMG400029498,PGSC0003DMG400026364,PGSC0003DMG400012566,PGSC0003DMG400022094,PGSC0003DMG400032173,PGSC0003DMG400008088,PGSC0003DMG400029896,PGSC0003DMG400031154
GO:0016703	oxidoreductase activity, acting on single donors with incorporation of molecular oxygen, incorporation of one atom of oxygen (internal monooxygenases or internal mixed function oxidases)	molecular_function	0.089201	1	2	410	31	29181	PGSC0003DMG400012550,PGSC0003DMG400006483			GO:0000975	regulatory region DNA binding	molecular_function	0.072194	1	2	713	18	29181	PGSC0003DMG401021786,PGSC0003DMG400033038
GO:0016627	oxidoreductase activity, acting on the CH-CH group of donors	molecular_function	0.089904	1	7	410	255	29181	PGSC0003DMG400015677,PGSC0003DMG400012550,PGSC0003DMG400006483,Novel03619,PGSC0003DMG400021152,PGSC0003DMG400016114,PGSC0003DMG400005062			GO:0001067	regulatory region nucleic acid binding	molecular_function	0.072194	1	2	713	18	29181	PGSC0003DMG400033038,PGSC0003DMG401021786
GO:0044770	cell cycle phase transition	biological_process	0.090239	1	3	410	71	29181	PGSC0003DMG400001326,PGSC0003DMG400002093,PGSC0003DMG400001841			GO:0030541	plasmid partitioning	biological_process	0.072286	1	1	713	3	29181	PGSC0003DMG400023840
GO:0044772	mitotic cell cycle phase transition	biological_process	0.090239	1	3	410	71	29181	PGSC0003DMG400002093,PGSC0003DMG400001326,PGSC0003DMG400001841			GO:0016021	integral component of membrane	cellular_component	0.072561	1	123	713	4381	29181	PGSC0003DMG401004803,PGSC0003DMG400028022,PGSC0003DMG400029761,PGSC0003DMG400010170,PGSC0003DMG402004568,PGSC0003DMG400005206,PGSC0003DMG400016920,PGSC0003DMG400007623,PGSC0003DMG400017637,PGSC0003DMG400024925,PGSC0003DMG400020685,PGSC0003DMG400004615,PGSC0003DMG400020675,PGSC0003DMG400017751,PGSC0003DMG400045527,PGSC0003DMG400045083,Novel00959,PGSC0003DMG400031265,PGSC0003DMG400026583,PGSC0003DM…
GO:1901987	regulation of cell cycle phase transition	biological_process	0.090239	1	3	410	71	29181	PGSC0003DMG400001326,PGSC0003DMG400002093,PGSC0003DMG400001841			GO:0008939	nicotinate-nucleotide-dimethylbenzimidazole phosphoribosyltransferase activity	molecular_function	0.072629	1	1	713	3	29181	PGSC0003DMG400007496
GO:1901990	regulation of mitotic cell cycle phase transition	biological_process	0.090239	1	3	410	71	29181	PGSC0003DMG400001326,PGSC0003DMG400002093,PGSC0003DMG400001841			GO:0008270	zinc ion binding	molecular_function	0.072817	1	72	713	2463	29181	Novel01604,PGSC0003DMG400011758,PGSC0003DMG400044001,PGSC0003DMG400026247,PGSC0003DMG400009802,PGSC0003DMG400019342,PGSC0003DMG401001720,PGSC0003DMG400016248,PGSC0003DMG400045444,PGSC0003DMG400013055,PGSC0003DMG400023400,PGSC0003DMG400023781,PGSC0003DMG400017957,PGSC0003DMG400028864,PGSC0003DMG400000353,Novel00816,PGSC0003DMG401025427,PGSC0003DMG400016778,Novel02940,PGSC0003DMG400003906,PGSC0003D…
GO:0009311	oligosaccharide metabolic process	biological_process	0.090257	1	5	410	157	29181	PGSC0003DMG400004114,PGSC0003DMG400004792,PGSC0003DMG400002773,PGSC0003DMG400027449,PGSC0003DMG400016114			GO:0005173	stem cell factor receptor binding	molecular_function	0.073217	1	2	713	17	29181	PGSC0003DMG400011160,PGSC0003DMG400002870
GO:1901137	carbohydrate derivative biosynthetic process	biological_process	0.091541	1	17	410	818	29181	PGSC0003DMG400030897,PGSC0003DMG400040927,PGSC0003DMG400021818,PGSC0003DMG400001372,PGSC0003DMG400022953,PGSC0003DMG400023557,PGSC0003DMG400027050,PGSC0003DMG400029547,PGSC0003DMG400029436,PGSC0003DMG400024819,Novel03008,PGSC0003DMG400016114,PGSC0003DMG400008276,PGSC0003DMG400011872,PGSC0003DMG400012407,PGSC0003DMG400001896,PGSC0003DMG401000923			GO:0003008	system process	biological_process	0.073303	1	6	713	118	29181	PGSC0003DMG400045444,PGSC0003DMG400001981,PGSC0003DMG400029473,PGSC0003DMG400001086,PGSC0003DMG400041536,PGSC0003DMG400030766
GO:0006353	DNA-templated transcription, termination	biological_process	0.091997	1	3	410	67	29181	PGSC0003DMG402000216,PGSC0003DMG400005062,PGSC0003DMG400046044			GO:0044765	single-organism transport	biological_process	0.073759	1	113	713	3988	29181	PGSC0003DMG400009198,PGSC0003DMG400007644,PGSC0003DMG400012664,Novel00993,PGSC0003DMG401023448,PGSC0003DMG400001915,PGSC0003DMG400025977,PGSC0003DMG400025334,Novel01563,PGSC0003DMG400011759,PGSC0003DMG400004208,PGSC0003DMG400013280,PGSC0003DMG400019342,PGSC0003DMG400017216,PGSC0003DMG400022756,PGSC0003DMG400017199,PGSC0003DMG400045144,PGSC0003DMG400017620,PGSC0003DMG400005988,PGSC0003DMG400021834…
GO:0030021	extracellular matrix structural constituent conferring compression resistance	molecular_function	0.092216	1	1	410	8	29181	PGSC0003DMG400018583			GO:0005654	nucleoplasm	cellular_component	0.074304	1	19	713	538	29181	PGSC0003DMG400009761,PGSC0003DMG402029166,PGSC0003DMG400046551,Novel02835,PGSC0003DMG400026583,PGSC0003DMG401025427,PGSC0003DMG401025662,PGSC0003DMG400026364,PGSC0003DMG400039005,PGSC0003DMG402024806,PGSC0003DMG400028197,PGSC0003DMG400030051,PGSC0003DMG400044557,PGSC0003DMG400013280,PGSC0003DMG400045444,PGSC0003DMG401031322,PGSC0003DMG400024977,PGSC0003DMG401025870,Novel03282
GO:0030345	structural constituent of tooth enamel	molecular_function	0.092216	1	1	410	8	29181	PGSC0003DMG400018583			GO:0044451	nucleoplasm part	cellular_component	0.074304	1	19	713	538	29181	PGSC0003DMG402029166,PGSC0003DMG400046551,Novel02835,PGSC0003DMG400026583,PGSC0003DMG401025427,PGSC0003DMG401025662,PGSC0003DMG400039005,PGSC0003DMG400026364,PGSC0003DMG402024806,PGSC0003DMG400009761,PGSC0003DMG400013280,PGSC0003DMG400045444,PGSC0003DMG400024977,PGSC0003DMG401031322,PGSC0003DMG401025870,Novel03282,PGSC0003DMG400028197,PGSC0003DMG400030051,PGSC0003DMG400044557
GO:0016835	carbon-oxygen lyase activity	molecular_function	0.09298	1	9	410	364	29181	PGSC0003DMG401024074,PGSC0003DMG401011252,PGSC0003DMG402011252,PGSC0003DMG400005030,PGSC0003DMG400009316,PGSC0003DMG402000216,PGSC0003DMG400012274,PGSC0003DMG400030566,PGSC0003DMG400006956			GO:0006754	ATP biosynthetic process	biological_process	0.074584	1	11	713	273	29181	PGSC0003DMG400009198,PGSC0003DMG400029706,PGSC0003DMG400013106,PGSC0003DMG400045050,PGSC0003DMG400022427,PGSC0003DMG400003906,Novel03282,PGSC0003DMG402011647,Novel03007,PGSC0003DMG400029682,PGSC0003DMG402019176
GO:0004661	protein geranylgeranyltransferase activity	molecular_function	0.094053	1	1	410	6	29181	PGSC0003DMG400029457			GO:0004721	phosphoprotein phosphatase activity	molecular_function	0.075003	1	5	713	91	29181	Novel01003,PGSC0003DMG400024543,PGSC0003DMG400000688,PGSC0003DMG400019995,PGSC0003DMG401025870
GO:0004663	Rab geranylgeranyltransferase activity	molecular_function	0.094053	1	1	410	6	29181	PGSC0003DMG400029457			GO:0000176	nuclear exosome (RNase complex)	cellular_component	0.076272	1	2	713	18	29181	PGSC0003DMG401025733,PGSC0003DMG400029761
GO:0015658	branched-chain amino acid transmembrane transporter activity	molecular_function	0.094063	1	1	410	8	29181	PGSC0003DMG400002104			GO:0031929	TOR signaling	biological_process	0.076582	1	2	713	19	29181	PGSC0003DMG400016130,PGSC0003DMG400008052
GO:0015803	branched-chain amino acid transport	biological_process	0.094063	1	1	410	8	29181	PGSC0003DMG400002104			GO:0032006	regulation of TOR signaling	biological_process	0.076582	1	2	713	19	29181	PGSC0003DMG400016130,PGSC0003DMG400008052
GO:0019211	phosphatase activator activity	molecular_function	0.094072	1	1	410	7	29181	PGSC0003DMG400027449			GO:0006189	'de novo' IMP biosynthetic process	biological_process	0.076925	1	1	713	3	29181	PGSC0003DMG400018950
GO:0010565	regulation of cellular ketone metabolic process	biological_process	0.094736	1	1	410	6	29181	PGSC0003DMG400014134			GO:0031072	heat shock protein binding	molecular_function	0.077157	1	3	713	41	29181	PGSC0003DMG400019150,PGSC0003DMG400002987,PGSC0003DMG400023400
GO:0019216	regulation of lipid metabolic process	biological_process	0.094736	1	1	410	6	29181	PGSC0003DMG400014134			GO:0009061	anaerobic respiration	biological_process	0.07761	1	6	713	119	29181	PGSC0003DMG400006923,PGSC0003DMG403000594,PGSC0003DMG400006371,PGSC0003DMG400007141,PGSC0003DMG400028735,PGSC0003DMG400026818
GO:0019217	regulation of fatty acid metabolic process	biological_process	0.094736	1	1	410	6	29181	PGSC0003DMG400014134			GO:0005753	mitochondrial proton-transporting ATP synthase complex	cellular_component	0.077948	1	8	713	180	29181	PGSC0003DMG400029682,Novel03007,Novel03282,PGSC0003DMG402019176,PGSC0003DMG400009198,PGSC0003DMG400022427,PGSC0003DMG400045050,PGSC0003DMG400013106
GO:0006024	glycosaminoglycan biosynthetic process	biological_process	0.095578	1	2	410	35	29181	PGSC0003DMG400012407,PGSC0003DMG400023557			GO:0006276	plasmid maintenance	biological_process	0.077981	1	3	713	41	29181	PGSC0003DMG400007644,PGSC0003DMG400023840,PGSC0003DMG400002900
GO:0008914	leucyltransferase activity	molecular_function	0.095598	1	1	410	6	29181	PGSC0003DMG400030715			GO:0052652	cyclic purine nucleotide metabolic process	biological_process	0.078144	1	2	713	19	29181	PGSC0003DMG400017148,PGSC0003DMG400006144
GO:0006784	heme a biosynthetic process	biological_process	0.097674	1	1	410	7	29181	PGSC0003DMG400005062			GO:0001504	neurotransmitter uptake	biological_process	0.079068	1	1	713	3	29181	PGSC0003DMG400033607
GO:0046160	heme a metabolic process	biological_process	0.097674	1	1	410	7	29181	PGSC0003DMG400005062			GO:0001505	regulation of neurotransmitter levels	biological_process	0.079068	1	1	713	3	29181	PGSC0003DMG400033607
GO:0003830	beta-1,4-mannosylglycoprotein 4-beta-N-acetylglucosaminyltransferase activity	molecular_function	0.097906	1	1	410	6	29181	PGSC0003DMG400030897			GO:0050805	negative regulation of synaptic transmission	biological_process	0.079068	1	1	713	3	29181	PGSC0003DMG400033607
GO:0051015	actin filament binding	molecular_function	0.098316	1	2	410	36	29181	Novel03348,Novel02777			GO:0050827	toxin receptor binding	molecular_function	0.079068	1	1	713	3	29181	PGSC0003DMG400033607
GO:0044711	single-organism biosynthetic process	biological_process	0.098407	1	42	410	2306	29181	PGSC0003DMG400027856,PGSC0003DMG400002947,PGSC0003DMG400015677,Novel03008,PGSC0003DMG400024819,PGSC0003DMG401003285,PGSC0003DMG400008276,PGSC0003DMG400012407,PGSC0003DMG400001896,PGSC0003DMG400020601,PGSC0003DMG400006621,PGSC0003DMG400004792,PGSC0003DMG400030566,PGSC0003DMG400010136,PGSC0003DMG400022953,PGSC0003DMG400014622,PGSC0003DMG400005062,PGSC0003DMG400022820,PGSC0003DMG400040927,PGSC0003DM…			GO:0051580	regulation of neurotransmitter uptake	biological_process	0.079068	1	1	713	3	29181	PGSC0003DMG400033607
GO:0019295	coenzyme M biosynthetic process	biological_process	0.09845	1	1	410	7	29181	PGSC0003DMG400012550			GO:0051581	negative regulation of neurotransmitter uptake	biological_process	0.079068	1	1	713	3	29181	PGSC0003DMG400033607
GO:0019296	coenzyme M metabolic process	biological_process	0.09845	1	1	410	7	29181	PGSC0003DMG400012550			GO:0051588	regulation of neurotransmitter transport	biological_process	0.079068	1	1	713	3	29181	PGSC0003DMG400033607
GO:0050790	regulation of catalytic activity	biological_process	0.098849	1	6	410	220	29181	PGSC0003DMG400001326,PGSC0003DMG400002093,PGSC0003DMG400002012,PGSC0003DMG400018107,PGSC0003DMG400023235,PGSC0003DMG401000506			GO:0051589	negative regulation of neurotransmitter transport	biological_process	0.079068	1	1	713	3	29181	PGSC0003DMG400033607
GO:0004519	endonuclease activity	molecular_function	0.099932	1	12	410	549	29181	PGSC0003DMG400012109,PGSC0003DMG400020460,PGSC0003DMG402008032,PGSC0003DMG400009790,PGSC0003DMG400031833,PGSC0003DMG400027453,PGSC0003DMG400011542,PGSC0003DMG400007945,PGSC0003DMG400002947,PGSC0003DMG400017999,PGSC0003DMG402000216,PGSC0003DMG400040677			GO:0051609	inhibition of neurotransmitter uptake	biological_process	0.079068	1	1	713	3	29181	PGSC0003DMG400033607
GO:0048518	positive regulation of biological process	biological_process	0.10026	1	12	410	560	29181	PGSC0003DMG400028304,PGSC0003DMG400029547,PGSC0003DMG400004119,PGSC0003DMG400001326,PGSC0003DMG400009790,PGSC0003DMG400023235,PGSC0003DMG401000506,PGSC0003DMG401026940,PGSC0003DMG401033880,PGSC0003DMG400017999,PGSC0003DMG400000511,PGSC0003DMG400002093			GO:0015947	methane metabolic process	biological_process	0.080115	1	6	713	120	29181	PGSC0003DMG400006923,PGSC0003DMG403000594,PGSC0003DMG400007141,PGSC0003DMG400006371,PGSC0003DMG400028735,PGSC0003DMG400026818
GO:0050661	NADP binding	molecular_function	0.10034	1	4	410	121	29181	PGSC0003DMG400004899,Novel03619,PGSC0003DMG400012109,PGSC0003DMG400013335			GO:0043446	cellular alkane metabolic process	biological_process	0.080115	1	6	713	120	29181	PGSC0003DMG400006923,PGSC0003DMG400026818,PGSC0003DMG400028735,PGSC0003DMG400007141,PGSC0003DMG400006371,PGSC0003DMG403000594
GO:0006023	aminoglycan biosynthetic process	biological_process	0.10102	1	2	410	36	29181	PGSC0003DMG400023557,PGSC0003DMG400012407			GO:0043605	cellular amide catabolic process	biological_process	0.080239	1	2	713	19	29181	PGSC0003DMG400014369,PGSC0003DMG400000708
GO:0016023	cytoplasmic membrane-bounded vesicle	cellular_component	0.10114	1	6	410	212	29181	PGSC0003DMG401009389,PGSC0003DMG400030571,PGSC0003DMG400027264,PGSC0003DMG402008032,PGSC0003DMG400011873,PGSC0003DMG400012807			GO:0004347	glucose-6-phosphate isomerase activity	molecular_function	0.080917	1	2	713	19	29181	PGSC0003DMG400030128,PGSC0003DMG400027925
GO:0043436	oxoacid metabolic process	biological_process	0.1013	1	27	410	1376	29181	PGSC0003DMG400002947,PGSC0003DMG400008356,PGSC0003DMG400012274,PGSC0003DMG400016114,PGSC0003DMG400025455,PGSC0003DMG400015677,PGSC0003DMG400030439,PGSC0003DMG400006965,PGSC0003DMG400018583,PGSC0003DMG401003285,PGSC0003DMG401024074,PGSC0003DMG400020601,PGSC0003DMG400018939,PGSC0003DMG400025005,PGSC0003DMG400005030,PGSC0003DMG400025734,PGSC0003DMG400023557,PGSC0003DMG400030566,PGSC0003DMG400004899,…			GO:0051090	regulation of sequence-specific DNA binding transcription factor activity	biological_process	0.081262	1	2	713	19	29181	PGSC0003DMG400025772,PGSC0003DMG400044557
GO:0051783	regulation of nuclear division	biological_process	0.10135	1	3	410	75	29181	PGSC0003DMG400001841,PGSC0003DMG400002093,PGSC0003DMG400001326			GO:0006099	tricarboxylic acid cycle	biological_process	0.081292	1	3	713	40	29181	PGSC0003DMG400008454,PGSC0003DMG400042507,Novel00481
GO:0009976	tocopherol cyclase activity	molecular_function	0.1022	1	1	410	7	29181	PGSC0003DMG400004607			GO:0006101	citrate metabolic process	biological_process	0.081292	1	3	713	40	29181	Novel00481,PGSC0003DMG400042507,PGSC0003DMG400008454
GO:0004853	uroporphyrinogen decarboxylase activity	molecular_function	0.1024	1	1	410	7	29181	PGSC0003DMG400024500			GO:0051239	regulation of multicellular organismal process	biological_process	0.08451	1	7	713	152	29181	PGSC0003DMG400041536,PGSC0003DMG400001086,PGSC0003DMG400009248,PGSC0003DMG400030766,PGSC0003DMG400007141,PGSC0003DMG400045444,PGSC0003DMG400015238
GO:0005088	Ras guanyl-nucleotide exchange factor activity	molecular_function	0.10488	1	2	410	40	29181	Novel01251,PGSC0003DMG400029379			GO:0070838	divalent metal ion transport	biological_process	0.084833	1	9	713	210	29181	PGSC0003DMG400012830,PGSC0003DMG400003001,Novel03132,Novel00993,Novel00310,PGSC0003DMG400026818,PGSC0003DMG401009045,PGSC0003DMG400001593,Novel00273
GO:0005089	Rho guanyl-nucleotide exchange factor activity	molecular_function	0.10488	1	2	410	40	29181	PGSC0003DMG400029379,Novel01251			GO:0017111	nucleoside-triphosphatase activity	molecular_function	0.08485	1	50	713	1605	29181	PGSC0003DMG400012677,PGSC0003DMG400017148,PGSC0003DMG400012830,Novel00901,PGSC0003DMG400046551,PGSC0003DMG400007353,Novel02867,PGSC0003DMG400019371,PGSC0003DMG400002275,PGSC0003DMG400012470,PGSC0003DMG400019097,Novel00415,PGSC0003DMG400009097,PGSC0003DMG400007496,PGSC0003DMG400001593,PGSC0003DMG400029761,PGSC0003DMG400025511,PGSC0003DMG400007141,Novel01912,PGSC0003DMG400007806,Novel00310,PGSC0003…
GO:0051130	positive regulation of cellular component organization	biological_process	0.10635	1	3	410	80	29181	PGSC0003DMG400028304,PGSC0003DMG400002093,PGSC0003DMG400000511			GO:0004719	protein-L-isoaspartate (D-aspartate) O-methyltransferase activity	molecular_function	0.084889	1	3	713	42	29181	PGSC0003DMG400002995,Novel01003,PGSC0003DMG400023146
GO:0016701	oxidoreductase activity, acting on single donors with incorporation of molecular oxygen	molecular_function	0.10677	1	5	410	177	29181	PGSC0003DMG400015273,PGSC0003DMG400006483,PGSC0003DMG400012550,PGSC0003DMG400007880,PGSC0003DMG400030414			GO:0030150	protein import into mitochondrial matrix	biological_process	0.084898	1	3	713	42	29181	PGSC0003DMG400032228,PGSC0003DMG401025689,PGSC0003DMG400024914
GO:0003852	2-isopropylmalate synthase activity	molecular_function	0.10688	1	1	410	7	29181	PGSC0003DMG400014622			GO:0043565	sequence-specific DNA binding	molecular_function	0.088095	1	25	713	758	29181	PGSC0003DMG400031154,PGSC0003DMG400026264,PGSC0003DMG400028197,PGSC0003DMG400020685,Novel03141,PGSC0003DMG401002714,PGSC0003DMG400044001,PGSC0003DMG400001434,PGSC0003DMG400023781,PGSC0003DMG400024971,PGSC0003DMG400015494,PGSC0003DMG400004916,PGSC0003DMG400009248,PGSC0003DMG400002616,PGSC0003DMG400010008,PGSC0003DMG400015238,PGSC0003DMG400026460,PGSC0003DMG400026963,PGSC0003DMG400015225,Novel02940…
GO:0051128	regulation of cellular component organization	biological_process	0.10696	1	8	410	321	29181	PGSC0003DMG400021091,PGSC0003DMG400005062,PGSC0003DMG400000511,PGSC0003DMG400002093,PGSC0003DMG400001841,PGSC0003DMG400025734,PGSC0003DMG400028304,PGSC0003DMG400001326			GO:0003779	actin binding	molecular_function	0.088612	1	11	713	273	29181	PGSC0003DMG400012003,PGSC0003DMG400016156,PGSC0003DMG400016920,PGSC0003DMG400016630,PGSC0003DMG400013305,PGSC0003DMG400007354,PGSC0003DMG400020437,PGSC0003DMG400038520,PGSC0003DMG400003663,PGSC0003DMG401020463,PGSC0003DMG400026237
GO:0006082	organic acid metabolic process	biological_process	0.10701	1	27	410	1386	29181	PGSC0003DMG400022953,PGSC0003DMG400014622,PGSC0003DMG400021152,PGSC0003DMG400030566,PGSC0003DMG400004899,PGSC0003DMG400023557,PGSC0003DMG400006506,PGSC0003DMG400006483,PGSC0003DMG400014134,PGSC0003DMG400019677,PGSC0003DMG400033921,PGSC0003DMG400025455,PGSC0003DMG400016114,PGSC0003DMG400012274,PGSC0003DMG400002947,PGSC0003DMG400008356,PGSC0003DMG400030439,PGSC0003DMG400015677,PGSC0003DMG401003285,…			GO:0007264	small GTPase mediated signal transduction	biological_process	0.089047	1	12	713	306	29181	Novel00993,PGSC0003DMG400010944,PGSC0003DMG400007352,PGSC0003DMG400012830,PGSC0003DMG400007841,Novel00746,PGSC0003DMG400045444,PGSC0003DMG402014476,PGSC0003DMG400010726,PGSC0003DMG400026818,Novel00310,PGSC0003DMG400011109
GO:0052689	carboxylic ester hydrolase activity	molecular_function	0.10721	1	7	410	268	29181	PGSC0003DMG400000732,PGSC0003DMG400005808,PGSC0003DMG400004629,PGSC0003DMG400022379,PGSC0003DMG400010077,PGSC0003DMG400009178,PGSC0003DMG400006452			GO:0009163	nucleoside biosynthetic process	biological_process	0.090898	1	13	713	349	29181	PGSC0003DMG402019176,PGSC0003DMG400029682,Novel03007,Novel03282,PGSC0003DMG402011647,PGSC0003DMG400003906,PGSC0003DMG400045050,PGSC0003DMG400022427,PGSC0003DMG400002616,PGSC0003DMG400013106,PGSC0003DMG400026460,PGSC0003DMG400029706,PGSC0003DMG400009198
GO:0000394	RNA splicing, via endonucleolytic cleavage and ligation	biological_process	0.10842	1	2	410	39	29181	PGSC0003DMG402004451,PGSC0003DMG400020460			GO:0042455	ribonucleoside biosynthetic process	biological_process	0.090898	1	13	713	349	29181	PGSC0003DMG400022427,PGSC0003DMG400045050,PGSC0003DMG400002616,PGSC0003DMG400013106,PGSC0003DMG400026460,PGSC0003DMG400029706,PGSC0003DMG400009198,PGSC0003DMG402019176,PGSC0003DMG400029682,Novel03007,Novel03282,PGSC0003DMG402011647,PGSC0003DMG400003906
GO:0006388	tRNA splicing, via endonucleolytic cleavage and ligation	biological_process	0.10842	1	2	410	39	29181	PGSC0003DMG402004451,PGSC0003DMG400020460			GO:0030695	GTPase regulator activity	molecular_function	0.091357	1	7	713	155	29181	PGSC0003DMG400008088,PGSC0003DMG400007841,PGSC0003DMG400029498,PGSC0003DMG400029896,PGSC0003DMG400026364,PGSC0003DMG400012566,PGSC0003DMG400031154
GO:0016298	lipase activity	molecular_function	0.10846	1	3	410	77	29181	PGSC0003DMG400006621,PGSC0003DMG400010077,PGSC0003DMG400020264			GO:0004531	deoxyribonuclease II activity	molecular_function	0.091691	1	1	713	4	29181	PGSC0003DMG400043204
GO:0006298	mismatch repair	biological_process	0.10884	1	3	410	78	29181	PGSC0003DMG402008032,PGSC0003DMG400019897,PGSC0003DMG400031833			GO:0016889	endodeoxyribonuclease activity, producing 3'-phosphomonoesters	molecular_function	0.091691	1	1	713	4	29181	PGSC0003DMG400043204
GO:0016791	phosphatase activity	molecular_function	0.10887	1	11	410	466	29181	PGSC0003DMG401000923,PGSC0003DMG400031130,PGSC0003DMG401027064,PGSC0003DMG400027427,PGSC0003DMG400009178,PGSC0003DMG400029457,Novel02897,PGSC0003DMG400002947,PGSC0003DMG401013112,PGSC0003DMG400010788,PGSC0003DMG400006034			GO:0009405	pathogenesis	biological_process	0.092033	1	27	713	826	29181	PGSC0003DMG400009079,PGSC0003DMG400029761,PGSC0003DMG400019342,PGSC0003DMG400021160,PGSC0003DMG400029682,PGSC0003DMG400005350,PGSC0003DMG400006457,PGSC0003DMG401031322,PGSC0003DMG401016333,PGSC0003DMG400028197,PGSC0003DMG400013942,PGSC0003DMG400000079,PGSC0003DMG400047079,PGSC0003DMG400044731,PGSC0003DMG400020685,PGSC0003DMG401024603,PGSC0003DMG400033607,PGSC0003DMG400019371,PGSC0003DMG400028045,…
GO:0048468	cell development	biological_process	0.10907	1	4	410	121	29181	PGSC0003DMG400016386,PGSC0003DMG400016389,PGSC0003DMG400015273,PGSC0003DMG400011541			GO:0008759	UDP-3-O-[3-hydroxymyristoyl] N-acetylglucosamine deacetylase activity	molecular_function	0.093038	1	1	713	4	29181	Novel00164
GO:0004640	phosphoribosylanthranilate isomerase activity	molecular_function	0.10975	1	1	410	8	29181	PGSC0003DMG400025005			GO:0031224	intrinsic component of membrane	cellular_component	0.093302	1	123	713	4432	29181	PGSC0003DMG400008901,PGSC0003DMG400006923,PGSC0003DMG400003201,PGSC0003DMG402021057,PGSC0003DMG400009679,PGSC0003DMG402014476,PGSC0003DMG400022427,PGSC0003DMG400005746,PGSC0003DMG400015238,Novel03132,PGSC0003DMG400026963,Novel00945,PGSC0003DMG400026460,PGSC0003DMG400037457,PGSC0003DMG400002936,PGSC0003DMG403029631,Novel01663,PGSC0003DMG400013767,Novel00273,PGSC0003DMG400003107,Novel01270,PGSC0003…
GO:0072348	sulfur compound transport	biological_process	0.11118	1	2	410	35	29181	PGSC0003DMG400018422,PGSC0003DMG400028635			GO:0003774	motor activity	molecular_function	0.093602	1	7	713	149	29181	PGSC0003DMG400007806,PGSC0003DMG400024925,PGSC0003DMG400011264,Novel02867,Novel01912,PGSC0003DMG400009097,Novel03002
GO:0016485	protein processing	biological_process	0.11123	1	4	410	125	29181	PGSC0003DMG400023235,PGSC0003DMG401000506,PGSC0003DMG400008356,PGSC0003DMG400031515			GO:0032324	molybdopterin cofactor biosynthetic process	biological_process	0.093883	1	5	713	92	29181	PGSC0003DMG400007496,PGSC0003DMG400007195,PGSC0003DMG400007352,PGSC0003DMG401025662,PGSC0003DMG400021343
GO:0051604	protein maturation	biological_process	0.11123	1	4	410	125	29181	PGSC0003DMG400008356,PGSC0003DMG400031515,PGSC0003DMG400023235,PGSC0003DMG401000506			GO:0043545	molybdopterin cofactor metabolic process	biological_process	0.093883	1	5	713	92	29181	PGSC0003DMG400021343,PGSC0003DMG401025662,PGSC0003DMG400007352,PGSC0003DMG400007195,PGSC0003DMG400007496
GO:0016538	cyclin-dependent protein serine/threonine kinase regulator activity	molecular_function	0.11334	1	2	410	42	29181	PGSC0003DMG400007328,PGSC0003DMG401013112			GO:0008791	arginine N-succinyltransferase activity	molecular_function	0.094226	1	1	713	4	29181	PGSC0003DMG400015737
GO:0004797	thymidine kinase activity	molecular_function	0.11337	1	2	410	38	29181	PGSC0003DMG400001896,PGSC0003DMG400021818			GO:0009166	nucleotide catabolic process	biological_process	0.094329	1	2	713	21	29181	PGSC0003DMG401025733,Novel03414
GO:0019136	deoxynucleoside kinase activity	molecular_function	0.11337	1	2	410	38	29181	PGSC0003DMG400021818,PGSC0003DMG400001896			GO:0015931	nucleobase-containing compound transport	biological_process	0.094583	1	7	713	157	29181	PGSC0003DMG400016968,PGSC0003DMG400015454,PGSC0003DMG400025977,PGSC0003DMG400039005,Novel02100,PGSC0003DMG400046688,PGSC0003DMG400032236
GO:0019206	nucleoside kinase activity	molecular_function	0.11337	1	2	410	38	29181	PGSC0003DMG400021818,PGSC0003DMG400001896			GO:0046058	cAMP metabolic process	biological_process	0.094955	1	2	713	21	29181	PGSC0003DMG400017148,PGSC0003DMG400006144
GO:0031982	vesicle	cellular_component	0.1135	1	7	410	269	29181	PGSC0003DMG400027264,PGSC0003DMG400030571,PGSC0003DMG401009389,PGSC0003DMG400012807,PGSC0003DMG402008032,PGSC0003DMG400017186,PGSC0003DMG400011873			GO:0006406	mRNA export from nucleus	biological_process	0.095124	1	3	713	44	29181	PGSC0003DMG400039005,Novel02100,PGSC0003DMG400016968
GO:0006909	phagocytosis	biological_process	0.11424	1	1	410	8	29181	PGSC0003DMG400021091			GO:0071166	ribonucleoprotein complex localization	biological_process	0.095124	1	3	713	44	29181	Novel02100,PGSC0003DMG400039005,PGSC0003DMG400016968
GO:0030100	regulation of endocytosis	biological_process	0.11424	1	1	410	8	29181	PGSC0003DMG400021091			GO:0071426	ribonucleoprotein complex export from nucleus	biological_process	0.095124	1	3	713	44	29181	PGSC0003DMG400016968,Novel02100,PGSC0003DMG400039005
GO:0045806	negative regulation of endocytosis	biological_process	0.11424	1	1	410	8	29181	PGSC0003DMG400021091			GO:0071427	mRNA-containing ribonucleoprotein complex export from nucleus	biological_process	0.095124	1	3	713	44	29181	PGSC0003DMG400016968,PGSC0003DMG400039005,Novel02100
GO:0050764	regulation of phagocytosis	biological_process	0.11424	1	1	410	8	29181	PGSC0003DMG400021091			GO:1901659	glycosyl compound biosynthetic process	biological_process	0.095275	1	13	713	352	29181	PGSC0003DMG402019176,Novel03007,PGSC0003DMG400029682,PGSC0003DMG400003906,Novel03282,PGSC0003DMG402011647,PGSC0003DMG400002616,PGSC0003DMG400045050,PGSC0003DMG400022427,PGSC0003DMG400029706,PGSC0003DMG400026460,PGSC0003DMG400013106,PGSC0003DMG400009198
GO:0050765	negative regulation of phagocytosis	biological_process	0.11424	1	1	410	8	29181	PGSC0003DMG400021091			GO:0009119	ribonucleoside metabolic process	biological_process	0.095363	1	19	713	554	29181	PGSC0003DMG400004460,PGSC0003DMG400002616,PGSC0003DMG400022427,PGSC0003DMG400045050,PGSC0003DMG400029706,PGSC0003DMG400026460,PGSC0003DMG400030128,PGSC0003DMG400013106,Novel03007,PGSC0003DMG400003906,PGSC0003DMG400009198,PGSC0003DMG400024914,Novel00415,PGSC0003DMG400029682,PGSC0003DMG402011647,Novel03282,PGSC0003DMG400027925,PGSC0003DMG402019176,PGSC0003DMG400009079
GO:0004620	phospholipase activity	molecular_function	0.11451	1	2	410	41	29181	PGSC0003DMG400020264,PGSC0003DMG400006621			GO:0090307	mitotic spindle assembly	biological_process	0.095674	1	1	713	4	29181	PGSC0003DMG404014059
GO:0005136	interleukin-4 receptor binding	molecular_function	0.11515	1	1	410	8	29181	PGSC0003DMG400018792			GO:1902850	microtubule cytoskeleton organization involved in mitosis	biological_process	0.095674	1	1	713	4	29181	PGSC0003DMG404014059
GO:0000287	magnesium ion binding	molecular_function	0.11561	1	8	410	327	29181	PGSC0003DMG400012109,PGSC0003DMG400005030,PGSC0003DMG400007963,PGSC0003DMG400025734,PGSC0003DMG401011252,PGSC0003DMG402011252,PGSC0003DMG400022953,PGSC0003DMG400010520			GO:0005743	mitochondrial inner membrane	cellular_component	0.095922	1	15	713	416	29181	PGSC0003DMG400009198,PGSC0003DMG400024914,PGSC0003DMG400022427,PGSC0003DMG400045050,PGSC0003DMG400011574,PGSC0003DMG400013106,PGSC0003DMG400015238,PGSC0003DMG400029682,Novel03007,PGSC0003DMG400008730,Novel03282,PGSC0003DMG400014128,PGSC0003DMG400032228,PGSC0003DMG400009079,PGSC0003DMG402019176
GO:0007094	mitotic spindle assembly checkpoint	biological_process	0.11588	1	2	410	40	29181	PGSC0003DMG400002093,PGSC0003DMG400001326			GO:0009291	unidirectional conjugation	biological_process	0.096506	1	1	713	4	29181	PGSC0003DMG400031391
GO:0009895	negative regulation of catabolic process	biological_process	0.11588	1	2	410	40	29181	PGSC0003DMG400002093,PGSC0003DMG400001326			GO:0015930	glutamate synthase activity	molecular_function	0.096985	1	2	713	20	29181	PGSC0003DMG400001994,PGSC0003DMG402001979
GO:0031330	negative regulation of cellular catabolic process	biological_process	0.11588	1	2	410	40	29181	PGSC0003DMG400002093,PGSC0003DMG400001326			GO:0016278	lysine N-methyltransferase activity	molecular_function	0.097973	1	4	713	69	29181	PGSC0003DMG400017957,PGSC0003DMG400014623,PGSC0003DMG400017150,PGSC0003DMG400026247
GO:0031396	regulation of protein ubiquitination	biological_process	0.11588	1	2	410	40	29181	PGSC0003DMG400002093,PGSC0003DMG400001326			GO:0016279	protein-lysine N-methyltransferase activity	molecular_function	0.097973	1	4	713	69	29181	PGSC0003DMG400017957,PGSC0003DMG400014623,PGSC0003DMG400017150,PGSC0003DMG400026247
GO:0031397	negative regulation of protein ubiquitination	biological_process	0.11588	1	2	410	40	29181	PGSC0003DMG400002093,PGSC0003DMG400001326			GO:0018024	histone-lysine N-methyltransferase activity	molecular_function	0.097973	1	4	713	69	29181	PGSC0003DMG400017957,PGSC0003DMG400014623,PGSC0003DMG400026247,PGSC0003DMG400017150
GO:0031577	spindle checkpoint	biological_process	0.11588	1	2	410	40	29181	PGSC0003DMG400002093,PGSC0003DMG400001326			GO:0042054	histone methyltransferase activity	molecular_function	0.097973	1	4	713	69	29181	PGSC0003DMG400017957,PGSC0003DMG400014623,PGSC0003DMG400017150,PGSC0003DMG400026247
GO:0032435	negative regulation of proteasomal ubiquitin-dependent protein catabolic process	biological_process	0.11588	1	2	410	40	29181	PGSC0003DMG400002093,PGSC0003DMG400001326			GO:0019684	photosynthesis, light reaction	biological_process	0.098981	1	6	713	128	29181	PGSC0003DMG400017848,PGSC0003DMG400022427,PGSC0003DMG400004417,Novel00637,PGSC0003DMG400025591,PGSC0003DMG400024914
GO:0033046	negative regulation of sister chromatid segregation	biological_process	0.11588	1	2	410	40	29181	PGSC0003DMG400001326,PGSC0003DMG400002093			GO:0005024	transforming growth factor beta-activated receptor activity	molecular_function	0.099147	1	1	713	4	29181	PGSC0003DMG400029165
GO:0033048	negative regulation of mitotic sister chromatid segregation	biological_process	0.11588	1	2	410	40	29181	PGSC0003DMG400002093,PGSC0003DMG400001326			GO:0005026	transforming growth factor beta receptor activity, type II	molecular_function	0.099147	1	1	713	4	29181	PGSC0003DMG400029165
GO:0042177	negative regulation of protein catabolic process	biological_process	0.11588	1	2	410	40	29181	PGSC0003DMG400001326,PGSC0003DMG400002093			GO:0043176	amine binding	molecular_function	0.099189	1	1	713	4	29181	PGSC0003DMG400004735
GO:0045839	negative regulation of mitotic nuclear division	biological_process	0.11588	1	2	410	40	29181	PGSC0003DMG400001326,PGSC0003DMG400002093			GO:0045735	nutrient reservoir activity	molecular_function	0.099262	1	5	713	102	29181	PGSC0003DMG400007718,PGSC0003DMG400010320,PGSC0003DMG400007496,PGSC0003DMG400017169,PGSC0003DMG400017957
GO:0045841	negative regulation of mitotic metaphase/anaphase transition	biological_process	0.11588	1	2	410	40	29181	PGSC0003DMG400001326,PGSC0003DMG400002093			GO:0009190	cyclic nucleotide biosynthetic process	biological_process	0.10017	1	2	713	22	29181	PGSC0003DMG400017148,PGSC0003DMG400006144
GO:0051340	regulation of ligase activity	biological_process	0.11588	1	2	410	40	29181	PGSC0003DMG400001326,PGSC0003DMG400002093			GO:0010393	galacturonan metabolic process	biological_process	0.10092	1	1	713	4	29181	PGSC0003DMG400004615
GO:0051352	negative regulation of ligase activity	biological_process	0.11588	1	2	410	40	29181	PGSC0003DMG400002093,PGSC0003DMG400001326			GO:0045488	pectin metabolic process	biological_process	0.10092	1	1	713	4	29181	PGSC0003DMG400004615
GO:0051436	negative regulation of ubiquitin-protein ligase activity involved in mitotic cell cycle	biological_process	0.11588	1	2	410	40	29181	PGSC0003DMG400002093,PGSC0003DMG400001326			GO:0045490	pectin catabolic process	biological_process	0.10092	1	1	713	4	29181	PGSC0003DMG400004615
GO:0051438	regulation of ubiquitin-protein transferase activity	biological_process	0.11588	1	2	410	40	29181	PGSC0003DMG400001326,PGSC0003DMG400002093			GO:0047487	oligogalacturonide lyase activity	molecular_function	0.10092	1	1	713	4	29181	PGSC0003DMG400004615
GO:0051439	regulation of ubiquitin-protein ligase activity involved in mitotic cell cycle	biological_process	0.11588	1	2	410	40	29181	PGSC0003DMG400001326,PGSC0003DMG400002093			GO:0000272	polysaccharide catabolic process	biological_process	0.10195	1	3	713	45	29181	PGSC0003DMG400045282,PGSC0003DMG400004615,PGSC0003DMG400040684
GO:0051444	negative regulation of ubiquitin-protein transferase activity	biological_process	0.11588	1	2	410	40	29181	PGSC0003DMG400001326,PGSC0003DMG400002093			GO:0007268	synaptic transmission	biological_process	0.10201	1	3	713	44	29181	PGSC0003DMG400005654,PGSC0003DMG400033607,Novel00816
GO:0051985	negative regulation of chromosome segregation	biological_process	0.11588	1	2	410	40	29181	PGSC0003DMG400001326,PGSC0003DMG400002093			GO:0017025	TBP-class protein binding	molecular_function	0.10209	1	2	713	22	29181	PGSC0003DMG400014907,PGSC0003DMG400010424
GO:0071173	spindle assembly checkpoint	biological_process	0.11588	1	2	410	40	29181	PGSC0003DMG400002093,PGSC0003DMG400001326			GO:0016641	oxidoreductase activity, acting on the CH-NH2 group of donors, oxygen as acceptor	molecular_function	0.10239	1	3	713	45	29181	Novel00141,PGSC0003DMG400017157,PGSC0003DMG400017203
GO:0071174	mitotic spindle checkpoint	biological_process	0.11588	1	2	410	40	29181	PGSC0003DMG400001326,PGSC0003DMG400002093			GO:0034654	nucleobase-containing compound biosynthetic process	biological_process	0.10266	1	131	713	4789	29181	PGSC0003DMG400033038,PGSC0003DMG400018950,PGSC0003DMG400011500,PGSC0003DMG400031265,PGSC0003DMG401025662,Novel03007,PGSC0003DMG400026795,PGSC0003DMG400039005,PGSC0003DMG400045050,PGSC0003DMG400013106,PGSC0003DMG400015258,PGSC0003DMG400003663,PGSC0003DMG400009248,PGSC0003DMG401025870,PGSC0003DMG400014900,PGSC0003DMG400019097,PGSC0003DMG400002900,PGSC0003DMG400001323,PGSC0003DMG402014476,PGSC0003DM…
GO:1901799	negative regulation of proteasomal protein catabolic process	biological_process	0.11588	1	2	410	40	29181	PGSC0003DMG400001326,PGSC0003DMG400002093			GO:1901292	nucleoside phosphate catabolic process	biological_process	0.10286	1	2	713	22	29181	Novel03414,PGSC0003DMG401025733
GO:1902100	negative regulation of metaphase/anaphase transition of cell cycle	biological_process	0.11588	1	2	410	40	29181	PGSC0003DMG400002093,PGSC0003DMG400001326			GO:0019229	regulation of vasoconstriction	biological_process	0.10298	1	2	713	22	29181	PGSC0003DMG400030766,PGSC0003DMG400045444
GO:1903051	negative regulation of proteolysis involved in cellular protein catabolic process	biological_process	0.11588	1	2	410	40	29181	PGSC0003DMG400002093,PGSC0003DMG400001326			GO:0042310	vasoconstriction	biological_process	0.10298	1	2	713	22	29181	PGSC0003DMG400030766,PGSC0003DMG400045444
GO:1903320	regulation of protein modification by small protein conjugation or removal	biological_process	0.11588	1	2	410	40	29181	PGSC0003DMG400001326,PGSC0003DMG400002093			GO:0033218	amide binding	molecular_function	0.10303	1	3	713	46	29181	PGSC0003DMG400045050,PGSC0003DMG401023448,PGSC0003DMG400017199
GO:1903321	negative regulation of protein modification by small protein conjugation or removal	biological_process	0.11588	1	2	410	40	29181	PGSC0003DMG400001326,PGSC0003DMG400002093			GO:0016556	mRNA modification	biological_process	0.10368	1	1	713	4	29181	Novel00179
GO:1903363	negative regulation of cellular protein catabolic process	biological_process	0.11588	1	2	410	40	29181	PGSC0003DMG400002093,PGSC0003DMG400001326			GO:0080009	mRNA methylation	biological_process	0.10368	1	1	713	4	29181	Novel00179
GO:1904666	regulation of ubiquitin protein ligase activity	biological_process	0.11588	1	2	410	40	29181	PGSC0003DMG400001326,PGSC0003DMG400002093			GO:0015850	organic hydroxy compound transport	biological_process	0.10516	1	2	713	23	29181	PGSC0003DMG400025907,PGSC0003DMG402019176
GO:1904667	negative regulation of ubiquitin protein ligase activity	biological_process	0.11588	1	2	410	40	29181	PGSC0003DMG400002093,PGSC0003DMG400001326			GO:0003676	nucleic acid binding	molecular_function	0.10528	1	183	713	6827	29181	PGSC0003DMG400007352,PGSC0003DMG400030051,Novel02290,PGSC0003DMG400007354,Novel03464,PGSC0003DMG400010320,PGSC0003DMG401002242,Novel02381,PGSC0003DMG400006058,PGSC0003DMG400009337,PGSC0003DMG400019909,PGSC0003DMG400021160,Novel01553,PGSC0003DMG400031391,PGSC0003DMG400041536,PGSC0003DMG400033371,PGSC0003DMG400005746,PGSC0003DMG400026963,PGSC0003DMG400007726,PGSC0003DMG400012003,PGSC0003DMG40000137…
GO:2000816	negative regulation of mitotic sister chromatid separation	biological_process	0.11588	1	2	410	40	29181	PGSC0003DMG400001326,PGSC0003DMG400002093			GO:0001071	nucleic acid binding transcription factor activity	molecular_function	0.10798	1	45	713	1513	29181	PGSC0003DMG400046551,PGSC0003DMG400023584,PGSC0003DMG400031265,PGSC0003DMG400003053,PGSC0003DMG402018787,PGSC0003DMG400002616,PGSC0003DMG402013892,PGSC0003DMG400010008,PGSC0003DMG400008148,PGSC0003DMG400022788,PGSC0003DMG400009248,PGSC0003DMG400014182,PGSC0003DMG400015494,PGSC0003DMG400014623,PGSC0003DMG400020685,PGSC0003DMG400031863,PGSC0003DMG400007992,PGSC0003DMG400014369,PGSC0003DMG400031154,…
GO:2001251	negative regulation of chromosome organization	biological_process	0.11588	1	2	410	40	29181	PGSC0003DMG400001326,PGSC0003DMG400002093			GO:0003700	transcription factor activity, sequence-specific DNA binding	molecular_function	0.10798	1	45	713	1513	29181	PGSC0003DMG400046551,PGSC0003DMG400003053,PGSC0003DMG400023584,PGSC0003DMG400031265,PGSC0003DMG402018787,PGSC0003DMG400002616,PGSC0003DMG400010008,PGSC0003DMG402013892,PGSC0003DMG400022788,PGSC0003DMG400008148,PGSC0003DMG400009248,PGSC0003DMG400015494,PGSC0003DMG400014182,PGSC0003DMG400014623,PGSC0003DMG400031863,PGSC0003DMG400020685,PGSC0003DMG400007992,PGSC0003DMG400031154,PGSC0003DMG400014369,…
GO:0004308	exo-alpha-sialidase activity	molecular_function	0.11634	1	1	410	8	29181	PGSC0003DMG400008517			GO:0009147	pyrimidine nucleoside triphosphate metabolic process	biological_process	0.10948	1	2	713	23	29181	PGSC0003DMG400026460,PGSC0003DMG400002616
GO:0016997	alpha-sialidase activity	molecular_function	0.11634	1	1	410	8	29181	PGSC0003DMG400008517			GO:0004373	glycogen (starch) synthase activity	molecular_function	0.10965	1	1	713	4	29181	PGSC0003DMG400002895
GO:0042221	response to chemical	biological_process	0.11637	1	15	410	759	29181	PGSC0003DMG400025751,PGSC0003DMG400015273,PGSC0003DMG400025501,PGSC0003DMG400021413,PGSC0003DMG401027064,PGSC0003DMG400016386,PGSC0003DMG400029320,PGSC0003DMG401005047,PGSC0003DMG400025273,PGSC0003DMG400006506,PGSC0003DMG400016389,PGSC0003DMG400011541,PGSC0003DMG400004899,PGSC0003DMG400014226,PGSC0003DMG402030515			GO:0001614	purinergic nucleotide receptor activity	molecular_function	0.10984	1	1	713	4	29181	PGSC0003DMG400004208
GO:0070008	serine-type exopeptidase activity	molecular_function	0.11657	1	4	410	125	29181	PGSC0003DMG400011542,PGSC0003DMG400012133,PGSC0003DMG400010077,PGSC0003DMG400002947			GO:0004931	extracellular ATP-gated cation channel activity	molecular_function	0.10984	1	1	713	4	29181	PGSC0003DMG400004208
GO:0004571	mannosyl-oligosaccharide 1,2-alpha-mannosidase activity	molecular_function	0.11684	1	1	410	8	29181	PGSC0003DMG400021091			GO:0014074	response to purine-containing compound	biological_process	0.10984	1	1	713	4	29181	PGSC0003DMG400004208
GO:0015924	mannosyl-oligosaccharide mannosidase activity	molecular_function	0.11684	1	1	410	8	29181	PGSC0003DMG400021091			GO:0016502	nucleotide receptor activity	molecular_function	0.10984	1	1	713	4	29181	PGSC0003DMG400004208
GO:0016679	oxidoreductase activity, acting on diphenols and related substances as donors	molecular_function	0.11787	1	4	410	124	29181	PGSC0003DMG400018917,PGSC0003DMG400029575,PGSC0003DMG400029576,PGSC0003DMG400013335			GO:0033198	response to ATP	biological_process	0.10984	1	1	713	4	29181	PGSC0003DMG400004208
GO:0022904	respiratory electron transport chain	biological_process	0.11848	1	4	410	130	29181	PGSC0003DMG400024819,PGSC0003DMG400030439,PGSC0003DMG401033880,PGSC0003DMG400020460			GO:0035381	ATP-gated ion channel activity	molecular_function	0.10984	1	1	713	4	29181	PGSC0003DMG400004208
GO:0031325	positive regulation of cellular metabolic process	biological_process	0.1189	1	7	410	291	29181	PGSC0003DMG401000506,PGSC0003DMG400029547,PGSC0003DMG400023235,PGSC0003DMG401026940,PGSC0003DMG401033880,PGSC0003DMG400001326,PGSC0003DMG400002093			GO:0035586	purinergic receptor activity	molecular_function	0.10984	1	1	713	4	29181	PGSC0003DMG400004208
GO:0030515	snoRNA binding	molecular_function	0.11921	1	1	410	9	29181	PGSC0003DMG400010293			GO:0046683	response to organophosphorus	biological_process	0.10984	1	1	713	4	29181	PGSC0003DMG400004208
GO:0072588	box H/ACA RNP complex	cellular_component	0.11921	1	1	410	9	29181	PGSC0003DMG400010293			GO:0019866	organelle inner membrane	cellular_component	0.11019	1	15	713	426	29181	PGSC0003DMG400024914,PGSC0003DMG400009198,PGSC0003DMG400013106,PGSC0003DMG400015238,PGSC0003DMG400045050,PGSC0003DMG400022427,PGSC0003DMG400011574,Novel03282,PGSC0003DMG400008730,Novel03007,PGSC0003DMG400029682,PGSC0003DMG402019176,PGSC0003DMG400009079,PGSC0003DMG400032228,PGSC0003DMG400014128
GO:0005921	gap junction	cellular_component	0.11991	1	1	410	9	29181	PGSC0003DMG400026211			GO:0004488	methylenetetrahydrofolate dehydrogenase (NADP+) activity	molecular_function	0.11192	1	3	713	48	29181	PGSC0003DMG400001425,PGSC0003DMG400019909,PGSC0003DMG400023781
GO:0031491	nucleosome binding	molecular_function	0.11993	1	1	410	8	29181	PGSC0003DMG400006621			GO:0005885	Arp2/3 protein complex	cellular_component	0.11242	1	2	713	24	29181	PGSC0003DMG400015737,PGSC0003DMG400017199
GO:0008685	2-C-methyl-D-erythritol 2,4-cyclodiphosphate synthase activity	molecular_function	0.12063	1	1	410	9	29181	PGSC0003DMG400031016			GO:0019438	aromatic compound biosynthetic process	biological_process	0.11299	1	142	713	5243	29181	PGSC0003DMG400025772,PGSC0003DMG400026963,PGSC0003DMG400022427,PGSC0003DMG400005746,PGSC0003DMG400001377,PGSC0003DMG400012003,PGSC0003DMG402029166,PGSC0003DMG400006058,Novel03464,PGSC0003DMG400017354,PGSC0003DMG400010320,PGSC0003DMG400007352,PGSC0003DMG400030051,PGSC0003DMG402011647,PGSC0003DMG400042507,PGSC0003DMG400041536,PGSC0003DMG400032191,PGSC0003DMG400019909,PGSC0003DMG400012830,PGSC0003DM…
GO:0003714	transcription corepressor activity	molecular_function	0.1208	1	1	410	9	29181	PGSC0003DMG400018236			GO:0008757	S-adenosylmethionine-dependent methyltransferase activity	molecular_function	0.11396	1	10	713	259	29181	PGSC0003DMG400026275,Novel01003,PGSC0003DMG401025733,PGSC0003DMG400017150,Novel00179,PGSC0003DMG400014623,PGSC0003DMG400002995,PGSC0003DMG400017957,PGSC0003DMG400023146,PGSC0003DMG400026247
GO:0005984	disaccharide metabolic process	biological_process	0.12083	1	3	410	77	29181	PGSC0003DMG400004114,PGSC0003DMG400004792,PGSC0003DMG400027449			GO:0051189	prosthetic group metabolic process	biological_process	0.11414	1	5	713	98	29181	PGSC0003DMG400007195,PGSC0003DMG400007496,PGSC0003DMG400007352,PGSC0003DMG400021343,PGSC0003DMG401025662
GO:0016757	transferase activity, transferring glycosyl groups	molecular_function	0.12111	1	22	410	1098	29181	PGSC0003DMG400026201,PGSC0003DMG400005902,PGSC0003DMG400012415,PGSC0003DMG400029547,PGSC0003DMG400007150,PGSC0003DMG400033546,PGSC0003DMG400030897,PGSC0003DMG401028565,PGSC0003DMG400022608,PGSC0003DMG400011541,PGSC0003DMG400011971,PGSC0003DMG400018107,PGSC0003DMG400012407,PGSC0003DMG400024600,PGSC0003DMG400011872,PGSC0003DMG400001809,PGSC0003DMG400028806,PGSC0003DMG400001183,PGSC0003DMG400016114,…			GO:0051861	glycolipid binding	molecular_function	0.11434	1	2	713	24	29181	PGSC0003DMG400024796,PGSC0003DMG400007605
GO:0004601	peroxidase activity	molecular_function	0.12121	1	5	410	182	29181	Novel02721,PGSC0003DMG400001570,PGSC0003DMG400022541,PGSC0003DMG400000511,PGSC0003DMG400005062			GO:0018130	heterocycle biosynthetic process	biological_process	0.11437	1	144	713	5322	29181	PGSC0003DMG400009079,PGSC0003DMG400001593,PGSC0003DMG400006144,PGSC0003DMG400014182,PGSC0003DMG400007141,Novel03014,PGSC0003DMG400031863,PGSC0003DMG400014907,PGSC0003DMG401024603,PGSC0003DMG400031154,PGSC0003DMG400003053,PGSC0003DMG400023584,PGSC0003DMG400010424,PGSC0003DMG401025733,PGSC0003DMG400016156,PGSC0003DMG400021476,PGSC0003DMG400017148,PGSC0003DMG400012552,PGSC0003DMG400015737,PGSC0003DM…
GO:0004497	monooxygenase activity	molecular_function	0.12158	1	4	410	127	29181	PGSC0003DMG400029330,Novel03619,PGSC0003DMG400006483,PGSC0003DMG400012550			GO:0016462	pyrophosphatase activity	molecular_function	0.11505	1	50	713	1646	29181	PGSC0003DMG400009097,PGSC0003DMG400025511,PGSC0003DMG400029761,PGSC0003DMG400007496,PGSC0003DMG400001593,Novel01912,PGSC0003DMG400007141,PGSC0003DMG400024925,PGSC0003DMG400007806,Novel00310,PGSC0003DMG400012470,Novel00415,PGSC0003DMG400019097,Novel00901,PGSC0003DMG400046551,PGSC0003DMG400007353,PGSC0003DMG400019371,Novel02867,PGSC0003DMG400002275,PGSC0003DMG400017148,PGSC0003DMG400012677,PGSC0003…
GO:0098772	molecular function regulator	molecular_function	0.12253	1	23	410	1258	29181	PGSC0003DMG402027355,PGSC0003DMG400027449,PGSC0003DMG400018107,PGSC0003DMG400031102,PGSC0003DMG400009178,PGSC0003DMG400025501,PGSC0003DMG400004853,PGSC0003DMG400011754,PGSC0003DMG400010136,PGSC0003DMG400013553,PGSC0003DMG400021091,Novel01251,PGSC0003DMG400022820,PGSC0003DMG401013112,PGSC0003DMG400023864,PGSC0003DMG400029379,PGSC0003DMG400005998,PGSC0003DMG400010578,PGSC0003DMG401028565,PGSC0003DM…			GO:0031638	zymogen activation	biological_process	0.11587	1	2	713	24	29181	PGSC0003DMG400011136,PGSC0003DMG400028045
GO:0044700	single organism signaling	biological_process	0.12282	1	39	410	2208	29181	PGSC0003DMG400022820,PGSC0003DMG401013112,PGSC0003DMG400022953,PGSC0003DMG400003573,PGSC0003DMG402004451,PGSC0003DMG400026226,PGSC0003DMG400017186,PGSC0003DMG400011317,Novel02722,PGSC0003DMG400029457,PGSC0003DMG400016852,PGSC0003DMG400003146,PGSC0003DMG400001960,PGSC0003DMG400020493,PGSC0003DMG400001326,PGSC0003DMG400002725,PGSC0003DMG400006621,PGSC0003DMG400021413,PGSC0003DMG400014797,PGSC0003DM…			GO:1990234	transferase complex	cellular_component	0.11681	1	25	713	786	29181	PGSC0003DMG402029166,Novel02835,PGSC0003DMG401025427,PGSC0003DMG400006043,PGSC0003DMG400026583,PGSC0003DMG402021057,Novel03007,PGSC0003DMG401025662,PGSC0003DMG400024008,PGSC0003DMG400030366,PGSC0003DMG400001914,PGSC0003DMG400009420,PGSC0003DMG400037457,PGSC0003DMG400015408,PGSC0003DMG400009761,PGSC0003DMG401001720,PGSC0003DMG400031865,PGSC0003DMG400013280,PGSC0003DMG400024977,PGSC0003DMG401031322…
GO:0030154	cell differentiation	biological_process	0.12322	1	7	410	282	29181	PGSC0003DMG400004442,PGSC0003DMG401033880,PGSC0003DMG400016386,PGSC0003DMG400012274,PGSC0003DMG400016389,PGSC0003DMG400011541,PGSC0003DMG400015273			GO:0008134	transcription factor binding	molecular_function	0.118	1	12	713	317	29181	PGSC0003DMG400007352,PGSC0003DMG400018693,PGSC0003DMG401002242,PGSC0003DMG400014907,PGSC0003DMG400012830,PGSC0003DMG400010424,PGSC0003DMG400007841,PGSC0003DMG402014476,PGSC0003DMG400007496,PGSC0003DMG400012003,PGSC0003DMG400029761,PGSC0003DMG400013305
GO:0045892	negative regulation of transcription, DNA-templated	biological_process	0.12403	1	4	410	125	29181	PGSC0003DMG400005062,PGSC0003DMG401013112,PGSC0003DMG400007150,PGSC0003DMG400025501			GO:0019207	kinase regulator activity	molecular_function	0.11807	1	5	713	104	29181	PGSC0003DMG400001914,PGSC0003DMG402001552,PGSC0003DMG400026583,PGSC0003DMG400029559,PGSC0003DMG400037457
GO:0051253	negative regulation of RNA metabolic process	biological_process	0.12403	1	4	410	125	29181	PGSC0003DMG400025501,PGSC0003DMG400007150,PGSC0003DMG400005062,PGSC0003DMG401013112			GO:0005451	monovalent cation:proton antiporter activity	molecular_function	0.11823	1	2	713	24	29181	Novel00899,PGSC0003DMG400028022
GO:1902679	negative regulation of RNA biosynthetic process	biological_process	0.12403	1	4	410	125	29181	PGSC0003DMG400007150,PGSC0003DMG400025501,PGSC0003DMG400005062,PGSC0003DMG401013112			GO:0015491	cation:cation antiporter activity	molecular_function	0.11823	1	2	713	24	29181	Novel00899,PGSC0003DMG400028022
GO:1903507	negative regulation of nucleic acid-templated transcription	biological_process	0.12403	1	4	410	125	29181	PGSC0003DMG401013112,PGSC0003DMG400005062,PGSC0003DMG400007150,PGSC0003DMG400025501			GO:0004652	polynucleotide adenylyltransferase activity	molecular_function	0.1183	1	2	713	23	29181	PGSC0003DMG400004615,PGSC0003DMG400011500
GO:0051235	maintenance of location	biological_process	0.12428	1	3	410	82	29181	PGSC0003DMG400004119,PGSC0003DMG400009790,PGSC0003DMG400017999			GO:0031639	plasminogen activation	biological_process	0.11868	1	1	713	5	29181	PGSC0003DMG400028045
GO:0004420	hydroxymethylglutaryl-CoA reductase (NADPH) activity	molecular_function	0.12555	1	1	410	10	29181	PGSC0003DMG400018679			GO:0072657	protein localization to membrane	biological_process	0.1192	1	11	713	289	29181	PGSC0003DMG400015454,PGSC0003DMG400021343,PGSC0003DMG400007496,Novel00449,PGSC0003DMG400002239,PGSC0003DMG400013629,PGSC0003DMG400017199,Novel00364,PGSC0003DMG401023448,PGSC0003DMG400020231,PGSC0003DMG400007352
GO:0030193	regulation of blood coagulation	biological_process	0.12565	1	1	410	9	29181	PGSC0003DMG400007405			GO:0004834	tryptophan synthase activity	molecular_function	0.11921	1	1	713	5	29181	PGSC0003DMG400003054
GO:0050818	regulation of coagulation	biological_process	0.12565	1	1	410	9	29181	PGSC0003DMG400007405			GO:0004109	coproporphyrinogen oxidase activity	molecular_function	0.1193	1	1	713	5	29181	PGSC0003DMG400011264
GO:0061041	regulation of wound healing	biological_process	0.12565	1	1	410	9	29181	PGSC0003DMG400007405			GO:0009607	response to biotic stimulus	biological_process	0.11958	1	18	713	543	29181	PGSC0003DMG400017142,PGSC0003DMG402026561,Novel00064,PGSC0003DMG400022094,PGSC0003DMG400015238,PGSC0003DMG400016968,PGSC0003DMG401009815,PGSC0003DMG401025733,PGSC0003DMG400043204,PGSC0003DMG400008901,PGSC0003DMG400012003,PGSC0003DMG400044557,PGSC0003DMG400033354,PGSC0003DMG400023236,Novel01823,PGSC0003DMG400002414,PGSC0003DMG400004735,PGSC0003DMG401004803
GO:1900046	regulation of hemostasis	biological_process	0.12565	1	1	410	9	29181	PGSC0003DMG400007405			GO:0015672	monovalent inorganic cation transport	biological_process	0.11967	1	28	713	896	29181	Novel03007,PGSC0003DMG400003906,PGSC0003DMG400046551,PGSC0003DMG400045144,PGSC0003DMG400010936,PGSC0003DMG400019859,PGSC0003DMG400023146,PGSC0003DMG400026949,PGSC0003DMG400002936,PGSC0003DMG400045050,Novel00899,PGSC0003DMG400022427,PGSC0003DMG400013106,PGSC0003DMG400029706,PGSC0003DMG400029682,PGSC0003DMG401019352,PGSC0003DMG402011647,Novel03282,PGSC0003DMG400007623,PGSC0003DMG400021160,PGSC0003D…
GO:1903034	regulation of response to wounding	biological_process	0.12565	1	1	410	9	29181	PGSC0003DMG400007405			GO:0031967	organelle envelope	cellular_component	0.11971	1	24	713	750	29181	PGSC0003DMG400004417,PGSC0003DMG400046551,PGSC0003DMG400032228,PGSC0003DMG400008730,Novel03007,PGSC0003DMG401025689,PGSC0003DMG400015712,PGSC0003DMG400015238,PGSC0003DMG400013106,PGSC0003DMG400016968,PGSC0003DMG400011574,PGSC0003DMG400045050,PGSC0003DMG400022427,PGSC0003DMG400032191,PGSC0003DMG400009079,PGSC0003DMG402019176,PGSC0003DMG400029761,PGSC0003DMG400014128,Novel03282,PGSC0003DMG400029682…
GO:0000808	origin recognition complex	cellular_component	0.12591	1	2	410	40	29181	PGSC0003DMG400027003,PGSC0003DMG400018583			GO:0048513	organ development	biological_process	0.12062	1	3	713	49	29181	PGSC0003DMG400043035,PGSC0003DMG400015238,PGSC0003DMG400007141
GO:0023052	signaling	biological_process	0.12664	1	39	410	2215	29181	PGSC0003DMG400009867,PGSC0003DMG400019677,PGSC0003DMG400005902,PGSC0003DMG400015561,PGSC0003DMG400014797,PGSC0003DMG400006857,PGSC0003DMG400005744,PGSC0003DMG400004899,PGSC0003DMG400011429,PGSC0003DMG400020460,PGSC0003DMG400017439,PGSC0003DMG400018939,PGSC0003DMG400011542,PGSC0003DMG400007963,PGSC0003DMG401000796,PGSC0003DMG400038651,PGSC0003DMG400008692,PGSC0003DMG400012274,PGSC0003DMG400001122,…			GO:0022892	substrate-specific transporter activity	molecular_function	0.12074	1	61	713	2116	29181	PGSC0003DMG400011160,PGSC0003DMG400029280,PGSC0003DMG400009198,PGSC0003DMG400007605,Novel01604,PGSC0003DMG400009185,PGSC0003DMG401021786,Novel00993,PGSC0003DMG400011759,PGSC0003DMG400028697,Novel01563,PGSC0003DMG402011647,PGSC0003DMG400021160,PGSC0003DMG400019909,PGSC0003DMG400018133,Novel00273,PGSC0003DMG400004208,PGSC0003DMG400037457,PGSC0003DMG400045144,PGSC0003DMG400002936,PGSC0003DMG40001985…
GO:0050151	oleate hydratase activity	molecular_function	0.12714	1	1	410	8	29181	PGSC0003DMG401024074			GO:0046782	regulation of viral transcription	biological_process	0.12235	1	2	713	25	29181	PGSC0003DMG400025772,PGSC0003DMG401024603
GO:1901988	negative regulation of cell cycle phase transition	biological_process	0.12756	1	2	410	43	29181	PGSC0003DMG400002093,PGSC0003DMG400001326			GO:1903900	regulation of viral life cycle	biological_process	0.12235	1	2	713	25	29181	PGSC0003DMG401024603,PGSC0003DMG400025772
GO:1901991	negative regulation of mitotic cell cycle phase transition	biological_process	0.12756	1	2	410	43	29181	PGSC0003DMG400001326,PGSC0003DMG400002093			GO:0006405	RNA export from nucleus	biological_process	0.12253	1	3	713	49	29181	PGSC0003DMG400016968,Novel02100,PGSC0003DMG400039005
GO:0016310	phosphorylation	biological_process	0.12768	1	35	410	1817	29181	PGSC0003DMG400025455,PGSC0003DMG400013285,PGSC0003DMG402027355,PGSC0003DMG401000796,PGSC0003DMG400025316,PGSC0003DMG400018939,PGSC0003DMG400007963,PGSC0003DMG400012606,PGSC0003DMG402006188,PGSC0003DMG400020460,PGSC0003DMG400030607,PGSC0003DMG400012821,PGSC0003DMG400030144,PGSC0003DMG400021017,PGSC0003DMG400027683,PGSC0003DMG400009183,PGSC0003DMG401015976,PGSC0003DMG401005047,PGSC0003DMG400012443,…			GO:0016514	SWI/SNF complex	cellular_component	0.1233	1	1	713	5	29181	PGSC0003DMG400024891
GO:0007275	multicellular organismal development	biological_process	0.12768	1	10	410	458	29181	PGSC0003DMG400016389,PGSC0003DMG400011541,PGSC0003DMG400002093,PGSC0003DMG400022953,PGSC0003DMG400015273,PGSC0003DMG400016019,PGSC0003DMG400021123,PGSC0003DMG400018583,PGSC0003DMG400016386,PGSC0003DMG400016697			GO:0006732	coenzyme metabolic process	biological_process	0.12344	1	15	713	430	29181	PGSC0003DMG401025662,PGSC0003DMG400021343,PGSC0003DMG400023781,PGSC0003DMG400007623,PGSC0003DMG400027925,PGSC0003DMG400019909,PGSC0003DMG400007195,PGSC0003DMG400007496,PGSC0003DMG400004460,PGSC0003DMG400003728,PGSC0003DMG400007352,PGSC0003DMG400001425,PGSC0003DMG400017148,Novel00415,PGSC0003DMG400030128
GO:0010605	negative regulation of macromolecule metabolic process	biological_process	0.12778	1	7	410	277	29181	PGSC0003DMG400018107,PGSC0003DMG400005062,PGSC0003DMG400002093,PGSC0003DMG400001326,PGSC0003DMG401013112,PGSC0003DMG400007150,PGSC0003DMG400025501			GO:0030076	light-harvesting complex	cellular_component	0.12352	1	4	713	77	29181	Novel00637,Novel03550,PGSC0003DMG400031888,PGSC0003DMG400025591
GO:0044425	membrane part	cellular_component	0.12801	1	92	410	5635	29181	PGSC0003DMG400029379,PGSC0003DMG400021017,PGSC0003DMG400005744,PGSC0003DMG400031515,PGSC0003DMG400025751,PGSC0003DMG400015273,PGSC0003DMG401005047,PGSC0003DMG400019960,PGSC0003DMG400016386,PGSC0003DMG400011767,PGSC0003DMG400029330,PGSC0003DMG400008517,PGSC0003DMG400011336,PGSC0003DMG400029576,PGSC0003DMG400023695,PGSC0003DMG400020681,PGSC0003DMG400007880,PGSC0003DMG400018939,PGSC0003DMG400031833,…			GO:0019031	viral envelope	cellular_component	0.12441	1	15	713	433	29181	PGSC0003DMG400001086,PGSC0003DMG400022788,PGSC0003DMG400031154,PGSC0003DMG400015238,Novel03132,PGSC0003DMG400001914,PGSC0003DMG400001915,PGSC0003DMG400028197,PGSC0003DMG400005746,PGSC0003DMG400016920,PGSC0003DMG400003770,PGSC0003DMG400003906,PGSC0003DMG400026583,PGSC0003DMG400015830,Novel02486
GO:0008380	RNA splicing	biological_process	0.12814	1	6	410	231	29181	PGSC0003DMG400020460,PGSC0003DMG400004285,PGSC0003DMG402004451,PGSC0003DMG400014714,PGSC0003DMG400009223,Novel02413			GO:0036338	viral membrane	cellular_component	0.12441	1	15	713	433	29181	Novel02486,PGSC0003DMG400015830,PGSC0003DMG400026583,PGSC0003DMG400016920,PGSC0003DMG400003906,PGSC0003DMG400003770,PGSC0003DMG400001914,PGSC0003DMG400028197,PGSC0003DMG400001915,PGSC0003DMG400005746,Novel03132,PGSC0003DMG400015238,PGSC0003DMG400022788,PGSC0003DMG400031154,PGSC0003DMG400001086
GO:0009887	organ morphogenesis	biological_process	0.12818	1	1	410	11	29181	PGSC0003DMG400018583			GO:0043631	RNA polyadenylation	biological_process	0.1245	1	3	713	50	29181	PGSC0003DMG400011500,PGSC0003DMG400044557,PGSC0003DMG400004615
GO:0042475	odontogenesis of dentin-containing tooth	biological_process	0.12818	1	1	410	11	29181	PGSC0003DMG400018583			GO:0098800	inner mitochondrial membrane protein complex	cellular_component	0.1255	1	11	713	300	29181	PGSC0003DMG400009198,PGSC0003DMG400024914,PGSC0003DMG400013106,PGSC0003DMG400022427,PGSC0003DMG400045050,Novel03282,Novel03007,PGSC0003DMG400029682,PGSC0003DMG402019176,PGSC0003DMG400009079,PGSC0003DMG400032228
GO:0042476	odontogenesis	biological_process	0.12818	1	1	410	11	29181	PGSC0003DMG400018583			GO:1901068	guanosine-containing compound metabolic process	biological_process	0.12664	1	2	713	25	29181	PGSC0003DMG400026460,PGSC0003DMG400002616
GO:0008360	regulation of cell shape	biological_process	0.12849	1	1	410	9	29181	PGSC0003DMG400025734			GO:0006096	glycolytic process	biological_process	0.1274	1	4	713	78	29181	PGSC0003DMG400027925,PGSC0003DMG400030128,Novel00415,PGSC0003DMG400004460
GO:0003954	NADH dehydrogenase activity	molecular_function	0.12963	1	4	410	134	29181	PGSC0003DMG400007129,PGSC0003DMG400031833,PGSC0003DMG400020460,PGSC0003DMG401033880			GO:0006757	ATP generation from ADP	biological_process	0.1274	1	4	713	78	29181	PGSC0003DMG400004460,PGSC0003DMG400027925,PGSC0003DMG400030128,Novel00415
GO:0009451	RNA modification	biological_process	0.12979	1	9	410	375	29181	PGSC0003DMG401003285,PGSC0003DMG400018107,PGSC0003DMG400018364,PGSC0003DMG401026842,PGSC0003DMG400010293,PGSC0003DMG400007945,PGSC0003DMG400008366,PGSC0003DMG400015677,PGSC0003DMG400006034			GO:0009135	purine nucleoside diphosphate metabolic process	biological_process	0.1274	1	4	713	78	29181	PGSC0003DMG400004460,Novel00415,PGSC0003DMG400030128,PGSC0003DMG400027925
GO:0030234	enzyme regulator activity	molecular_function	0.13042	1	18	410	954	29181	PGSC0003DMG400002012,PGSC0003DMG400004496,PGSC0003DMG400018792,PGSC0003DMG400007328,PGSC0003DMG401013112,PGSC0003DMG400022820,PGSC0003DMG400011754,PGSC0003DMG400013553,PGSC0003DMG400010136,PGSC0003DMG401028565,PGSC0003DMG400023864,PGSC0003DMG400005998,PGSC0003DMG400018107,PGSC0003DMG400025501,PGSC0003DMG400004853,PGSC0003DMG400009178,PGSC0003DMG402027355,PGSC0003DMG400027449			GO:0009179	purine ribonucleoside diphosphate metabolic process	biological_process	0.1274	1	4	713	78	29181	PGSC0003DMG400004460,Novel00415,PGSC0003DMG400030128,PGSC0003DMG400027925
GO:0004089	carbonate dehydratase activity	molecular_function	0.13089	1	1	410	9	29181	PGSC0003DMG400006956			GO:0009185	ribonucleoside diphosphate metabolic process	biological_process	0.1274	1	4	713	78	29181	PGSC0003DMG400027925,PGSC0003DMG400030128,Novel00415,PGSC0003DMG400004460
GO:0030170	pyridoxal phosphate binding	molecular_function	0.13189	1	5	410	171	29181	PGSC0003DMG400002808,PGSC0003DMG400006678,Novel02031,PGSC0003DMG400011754,PGSC0003DMG400004899			GO:0046031	ADP metabolic process	biological_process	0.1274	1	4	713	78	29181	PGSC0003DMG400030128,Novel00415,PGSC0003DMG400027925,PGSC0003DMG400004460
GO:0009259	ribonucleotide metabolic process	biological_process	0.13218	1	12	410	577	29181	PGSC0003DMG401000923,PGSC0003DMG400020460,PGSC0003DMG400008276,PGSC0003DMG400025734,PGSC0003DMG400001896,PGSC0003DMG400021818,PGSC0003DMG400022953,PGSC0003DMG400025455,PGSC0003DMG401033880,PGSC0003DMG400018679,Novel03008,PGSC0003DMG400024819			GO:0005672	transcription factor TFIIA complex	cellular_component	0.12765	1	4	713	79	29181	PGSC0003DMG401025427,PGSC0003DMG400013280,PGSC0003DMG402029166,PGSC0003DMG400024977
GO:0006050	mannosamine metabolic process	biological_process	0.13225	1	1	410	10	29181	PGSC0003DMG400012550			GO:0071806	protein transmembrane transport	biological_process	0.1283	1	5	713	107	29181	PGSC0003DMG400032228,PGSC0003DMG400024914,PGSC0003DMG401025689,PGSC0003DMG400006457,PGSC0003DMG400029682
GO:0006051	N-acetylmannosamine metabolic process	biological_process	0.13225	1	1	410	10	29181	PGSC0003DMG400012550			GO:0016840	carbon-nitrogen lyase activity	molecular_function	0.12927	1	3	713	51	29181	PGSC0003DMG400014369,PGSC0003DMG400014907,PGSC0003DMG400000708
GO:0047465	N-acylglucosamine-6-phosphate 2-epimerase activity	molecular_function	0.13225	1	1	410	10	29181	PGSC0003DMG400012550			GO:0005985	sucrose metabolic process	biological_process	0.12927	1	2	713	24	29181	PGSC0003DMG400006672,PGSC0003DMG400002895
GO:0070009	serine-type aminopeptidase activity	molecular_function	0.13283	1	1	410	9	29181	PGSC0003DMG400002947			GO:1901264	carbohydrate derivative transport	biological_process	0.12958	1	2	713	26	29181	PGSC0003DMG400007605,PGSC0003DMG400024796
GO:0007346	regulation of mitotic cell cycle	biological_process	0.13352	1	3	410	85	29181	PGSC0003DMG400002093,PGSC0003DMG400001326,PGSC0003DMG400001841			GO:0007617	mating behavior	biological_process	0.13049	1	2	713	26	29181	PGSC0003DMG400004865,PGSC0003DMG403003505
GO:0007093	mitotic cell cycle checkpoint	biological_process	0.13354	1	2	410	44	29181	PGSC0003DMG400001326,PGSC0003DMG400002093			GO:0019098	reproductive behavior	biological_process	0.13049	1	2	713	26	29181	PGSC0003DMG400004865,PGSC0003DMG403003505
GO:0009399	nitrogen fixation	biological_process	0.13361	1	2	410	42	29181	PGSC0003DMG400040510,PGSC0003DMG400029379			GO:0044705	multi-organism reproductive behavior	biological_process	0.13049	1	2	713	26	29181	PGSC0003DMG400004865,PGSC0003DMG403003505
GO:0090231	regulation of spindle checkpoint	biological_process	0.13388	1	1	410	10	29181	PGSC0003DMG400002093			GO:0009894	regulation of catabolic process	biological_process	0.13073	1	8	713	205	29181	Novel03379,Novel03304,PGSC0003DMG400029761,PGSC0003DMG400046551,PGSC0003DMG400025977,PGSC0003DMG400024008,PGSC0003DMG401025733,PGSC0003DMG402006167
GO:0090266	regulation of mitotic cell cycle spindle assembly checkpoint	biological_process	0.13388	1	1	410	10	29181	PGSC0003DMG400002093			GO:0003677	DNA binding	molecular_function	0.13081	1	126	713	4643	29181	PGSC0003DMG400015494,PGSC0003DMG400004780,PGSC0003DMG400009079,PGSC0003DMG400007496,PGSC0003DMG400001593,PGSC0003DMG402019176,PGSC0003DMG400004241,PGSC0003DMG400014623,PGSC0003DMG400002821,PGSC0003DMG400031888,Novel03014,PGSC0003DMG400021565,PGSC0003DMG400011680,PGSC0003DMG400031154,PGSC0003DMG400018629,PGSC0003DMG400041231,PGSC0003DMG400014907,PGSC0003DMG400046551,PGSC0003DMG400010424,PGSC0003DM…
GO:1901976	regulation of cell cycle checkpoint	biological_process	0.13388	1	1	410	10	29181	PGSC0003DMG400002093			GO:0048038	quinone binding	molecular_function	0.13092	1	3	713	50	29181	PGSC0003DMG400017203,Novel00141,PGSC0003DMG400017157
GO:1903504	regulation of mitotic spindle checkpoint	biological_process	0.13388	1	1	410	10	29181	PGSC0003DMG400002093			GO:0045333	cellular respiration	biological_process	0.13094	1	11	713	299	29181	PGSC0003DMG400008454,PGSC0003DMG400024914,Novel00481,PGSC0003DMG400006371,PGSC0003DMG400028735,PGSC0003DMG400026818,PGSC0003DMG400042507,PGSC0003DMG403000594,PGSC0003DMG400007141,PGSC0003DMG400009079,PGSC0003DMG400006923
GO:0000813	ESCRT I complex	cellular_component	0.13408	1	1	410	9	29181	PGSC0003DMG400001326			GO:0042151	nematocyst	cellular_component	0.13138	1	2	713	26	29181	PGSC0003DMG400039917,PGSC0003DMG401031322
GO:0032509	endosome transport via multivesicular body sorting pathway	biological_process	0.13408	1	1	410	9	29181	PGSC0003DMG400001326			GO:0016579	protein deubiquitination	biological_process	0.1321	1	3	713	50	29181	PGSC0003DMG400017850,PGSC0003DMG400016646,PGSC0003DMG400011136
GO:0036452	ESCRT complex	cellular_component	0.13408	1	1	410	9	29181	PGSC0003DMG400001326			GO:0070646	protein modification by small protein removal	biological_process	0.1321	1	3	713	50	29181	PGSC0003DMG400011136,PGSC0003DMG400016646,PGSC0003DMG400017850
GO:0006629	lipid metabolic process	biological_process	0.13515	1	28	410	1481	29181	PGSC0003DMG400018583,PGSC0003DMG400020264,PGSC0003DMG401003285,PGSC0003DMG400031130,PGSC0003DMG401024074,PGSC0003DMG400006621,PGSC0003DMG401031759,PGSC0003DMG400027856,PGSC0003DMG400002947,PGSC0003DMG400013285,PGSC0003DMG400012274,PGSC0003DMG400016114,PGSC0003DMG400015677,PGSC0003DMG400010077,PGSC0003DMG400029330,PGSC0003DMG400031016,PGSC0003DMG400033687,PGSC0003DMG400029436,PGSC0003DMG400018792,…			GO:0050789	regulation of biological process	biological_process	0.13266	1	177	713	6643	29181	PGSC0003DMG400006696,PGSC0003DMG402024806,PGSC0003DMG400026857,PGSC0003DMG400013627,PGSC0003DMG400003001,PGSC0003DMG400004460,PGSC0003DMG400017199,PGSC0003DMG400045444,PGSC0003DMG401022041,PGSC0003DMG400017216,Novel00449,PGSC0003DMG400024971,PGSC0003DMG400023781,PGSC0003DMG400025977,PGSC0003DMG400023619,PGSC0003DMG400001434,PGSC0003DMG400016130,PGSC0003DMG400044001,Novel00993,PGSC0003DMG400013392…
GO:0051336	regulation of hydrolase activity	biological_process	0.13643	1	3	410	91	29181	PGSC0003DMG400018107,PGSC0003DMG401000506,PGSC0003DMG400023235			GO:0015721	bile acid and bile salt transport	biological_process	0.13278	1	1	713	6	29181	PGSC0003DMG402019176
GO:1901363	heterocyclic compound binding	molecular_function	0.13682	1	176	410	11199	29181	PGSC0003DMG400006034,PGSC0003DMG400027264,PGSC0003DMG400002947,PGSC0003DMG400028635,PGSC0003DMG400001896,PGSC0003DMG400004853,PGSC0003DMG400006621,PGSC0003DMG400018107,PGSC0003DMG400002725,Novel00101,PGSC0003DMG400018322,PGSC0003DMG400001326,PGSC0003DMG400011754,PGSC0003DMG400022953,PGSC0003DMG400017999,PGSC0003DMG400006452,PGSC0003DMG401010026,PGSC0003DMG402008032,PGSC0003DMG400002808,PGSC0003DM…			GO:0046982	protein heterodimerization activity	molecular_function	0.13278	1	1	713	6	29181	PGSC0003DMG402019176
GO:0031988	membrane-bounded vesicle	cellular_component	0.13695	1	6	410	231	29181	PGSC0003DMG400011873,PGSC0003DMG402008032,PGSC0003DMG400012807,PGSC0003DMG401009389,PGSC0003DMG400030571,PGSC0003DMG400027264			GO:0044456	synapse part	cellular_component	0.13386	1	1	713	6	29181	PGSC0003DMG400046551
GO:0097159	organic cyclic compound binding	molecular_function	0.13705	1	176	410	11200	29181	PGSC0003DMG400018590,PGSC0003DMG400040677,PGSC0003DMG402028340,PGSC0003DMG400031016,PGSC0003DMG400004442,PGSC0003DMG400002012,PGSC0003DMG400010293,PGSC0003DMG403007406,PGSC0003DMG400029457,PGSC0003DMG403030312,PGSC0003DMG400038978,PGSC0003DMG401033880,PGSC0003DMG400015677,PGSC0003DMG400006965,PGSC0003DMG400006185,PGSC0003DMG400016019,PGSC0003DMG402019242,PGSC0003DMG400006857,Novel03348,PGSC0003DM…			GO:0048786	presynaptic active zone	cellular_component	0.13386	1	1	713	6	29181	PGSC0003DMG400046551
GO:0030163	protein catabolic process	biological_process	0.13708	1	8	410	358	29181	PGSC0003DMG400002093,PGSC0003DMG400023864,PGSC0003DMG400030715,PGSC0003DMG400001326,PGSC0003DMG400001841,PGSC0003DMG400021123,PGSC0003DMG400016019,PGSC0003DMG400006185			GO:0097458	neuron part	cellular_component	0.13386	1	1	713	6	29181	PGSC0003DMG400046551
GO:0015297	antiporter activity	molecular_function	0.13709	1	5	410	176	29181	PGSC0003DMG400025273,PGSC0003DMG400006506,PGSC0003DMG400025501,PGSC0003DMG401005047,PGSC0003DMG402030515			GO:0098793	presynapse	cellular_component	0.13386	1	1	713	6	29181	PGSC0003DMG400046551
GO:0022610	biological adhesion	biological_process	0.13742	1	8	410	354	29181	PGSC0003DMG400001326,PGSC0003DMG400007405,PGSC0003DMG400013352,Novel02777,PGSC0003DMG400018590,Novel03348,PGSC0003DMG400006483,PGSC0003DMG401026940			GO:0000178	exosome (RNase complex)	cellular_component	0.13409	1	2	713	25	29181	PGSC0003DMG401025733,PGSC0003DMG400029761
GO:0004615	phosphomannomutase activity	molecular_function	0.13746	1	1	410	10	29181	PGSC0003DMG400040927			GO:0008017	microtubule binding	molecular_function	0.13425	1	8	713	198	29181	PGSC0003DMG400041536,Novel01912,PGSC0003DMG400029498,PGSC0003DMG400046551,Novel02835,PGSC0003DMG400022788,PGSC0003DMG400002870,PGSC0003DMG400000079
GO:0009226	nucleotide-sugar biosynthetic process	biological_process	0.13746	1	1	410	10	29181	PGSC0003DMG400040927			GO:0032774	RNA biosynthetic process	biological_process	0.13527	1	119	713	4382	29181	PGSC0003DMG401025870,PGSC0003DMG400014900,PGSC0003DMG400019097,PGSC0003DMG400020685,PGSC0003DMG402001979,PGSC0003DMG400031265,PGSC0003DMG400026583,PGSC0003DMG400018950,PGSC0003DMG400011500,PGSC0003DMG400033038,PGSC0003DMG400017150,PGSC0003DMG400019390,PGSC0003DMG400039005,PGSC0003DMG401025662,Novel03100,PGSC0003DMG401025689,PGSC0003DMG400015258,PGSC0003DMG400003663,PGSC0003DMG400009248,PGSC0003DM…
GO:0009298	GDP-mannose biosynthetic process	biological_process	0.13746	1	1	410	10	29181	PGSC0003DMG400040927			GO:0015631	tubulin binding	molecular_function	0.13566	1	10	713	265	29181	Novel02835,PGSC0003DMG400046551,PGSC0003DMG400029498,Novel01912,PGSC0003DMG400041536,PGSC0003DMG400000079,PGSC0003DMG400016130,PGSC0003DMG400022788,PGSC0003DMG400002870,PGSC0003DMG400007605
GO:0019673	GDP-mannose metabolic process	biological_process	0.13746	1	1	410	10	29181	PGSC0003DMG400040927			GO:0009888	tissue development	biological_process	0.13703	1	5	713	110	29181	PGSC0003DMG401025689,PGSC0003DMG400007141,PGSC0003DMG400015238,PGSC0003DMG400030289,PGSC0003DMG400001915
GO:0007165	signal transduction	biological_process	0.13851	1	38	410	2173	29181	PGSC0003DMG400027003,PGSC0003DMG400001122,PGSC0003DMG401000506,PGSC0003DMG400012274,PGSC0003DMG400008692,PGSC0003DMG400038651,PGSC0003DMG400018939,PGSC0003DMG400007963,PGSC0003DMG400011542,PGSC0003DMG400020460,PGSC0003DMG400017439,PGSC0003DMG400011429,PGSC0003DMG400005744,PGSC0003DMG400004899,PGSC0003DMG400014797,PGSC0003DMG400006857,PGSC0003DMG400015561,PGSC0003DMG400019677,PGSC0003DMG400005902,…			GO:0008297	single-stranded DNA exodeoxyribonuclease activity	molecular_function	0.13872	1	1	713	6	29181	Novel00899
GO:0006793	phosphorus metabolic process	biological_process	0.1388	1	52	410	2904	29181	PGSC0003DMG400019350,PGSC0003DMG400027482,PGSC0003DMG400021551,PGSC0003DMG400002012,PGSC0003DMG402008032,PGSC0003DMG400013352,PGSC0003DMG400026211,PGSC0003DMG400040927,PGSC0003DMG400022820,PGSC0003DMG400022953,PGSC0003DMG400001896,PGSC0003DMG400018752,PGSC0003DMG400008276,PGSC0003DMG402019242,PGSC0003DMG400025734,PGSC0003DMG400006965,PGSC0003DMG400006394,Novel03008,PGSC0003DMG400018679,PGSC0003DM…			GO:0008409	5'-3' exonuclease activity	molecular_function	0.13872	1	1	713	6	29181	Novel00899
GO:0000166	nucleotide binding	molecular_function	0.14108	1	89	410	5188	29181	PGSC0003DMG400022953,PGSC0003DMG401013112,PGSC0003DMG400026211,PGSC0003DMG400013352,PGSC0003DMG402008032,PGSC0003DMG400021551,PGSC0003DMG400026226,PGSC0003DMG400009316,PGSC0003DMG400005839,PGSC0003DMG400000311,PGSC0003DMG400016852,PGSC0003DMG400002947,PGSC0003DMG400028635,PGSC0003DMG400006034,PGSC0003DMG400013335,PGSC0003DMG400006394,PGSC0003DMG400001326,PGSC0003DMG400011156,PGSC0003DMG401026842,…			GO:0035312	5'-3' exodeoxyribonuclease activity	molecular_function	0.13872	1	1	713	6	29181	Novel00899
GO:1901265	nucleoside phosphate binding	molecular_function	0.14108	1	89	410	5188	29181	PGSC0003DMG400013352,PGSC0003DMG402008032,PGSC0003DMG400026226,PGSC0003DMG400021551,PGSC0003DMG400005839,PGSC0003DMG400009316,PGSC0003DMG400022953,PGSC0003DMG401013112,PGSC0003DMG400026211,PGSC0003DMG400006394,PGSC0003DMG400001326,PGSC0003DMG401026842,PGSC0003DMG400011156,PGSC0003DMG400004853,PGSC0003DMG400001896,PGSC0003DMG400016852,PGSC0003DMG400000311,PGSC0003DMG400002947,PGSC0003DMG400028635,…			GO:0045145	single-stranded DNA 5'-3' exodeoxyribonuclease activity	molecular_function	0.13872	1	1	713	6	29181	Novel00899
GO:0009219	pyrimidine deoxyribonucleotide metabolic process	biological_process	0.14108	1	2	410	46	29181	PGSC0003DMG400001896,PGSC0003DMG400021818			GO:0007267	cell-cell signaling	biological_process	0.13931	1	3	713	51	29181	Novel00816,PGSC0003DMG400005654,PGSC0003DMG400033607
GO:0071804	cellular potassium ion transport	biological_process	0.14376	1	2	410	44	29181	PGSC0003DMG400010431,PGSC0003DMG400002104			GO:0051345	positive regulation of hydrolase activity	biological_process	0.13995	1	2	713	27	29181	PGSC0003DMG400012566,PGSC0003DMG400011136
GO:0071805	potassium ion transmembrane transport	biological_process	0.14376	1	2	410	44	29181	PGSC0003DMG400010431,PGSC0003DMG400002104			GO:0006760	folic acid-containing compound metabolic process	biological_process	0.14007	1	4	713	81	29181	PGSC0003DMG400007623,PGSC0003DMG400023781,PGSC0003DMG400001425,PGSC0003DMG400019909
GO:0019693	ribose phosphate metabolic process	biological_process	0.14443	1	12	410	587	29181	PGSC0003DMG400024819,PGSC0003DMG400018679,Novel03008,PGSC0003DMG400025455,PGSC0003DMG400022953,PGSC0003DMG400021818,PGSC0003DMG401033880,PGSC0003DMG400025734,PGSC0003DMG400008276,PGSC0003DMG400001896,PGSC0003DMG400020460,PGSC0003DMG401000923			GO:0006274	DNA replication termination	biological_process	0.14071	1	1	713	6	29181	PGSC0003DMG401025733
GO:0046914	transition metal ion binding	molecular_function	0.14496	1	59	410	3554	29181	Novel00101,PGSC0003DMG400018107,PGSC0003DMG401003285,PGSC0003DMG400016019,PGSC0003DMG400006621,PGSC0003DMG402000216,PGSC0003DMG400000311,PGSC0003DMG400038978,PGSC0003DMG400027766,PGSC0003DMG402009791,PGSC0003DMG400025811,PGSC0003DMG400001960,PGSC0003DMG400027264,PGSC0003DMG400029457,PGSC0003DMG400007328,PGSC0003DMG400009316,PGSC0003DMG401010026,PGSC0003DMG400006956,PGSC0003DMG400017999,PGSC0003DM…			GO:0046483	heterocycle metabolic process	biological_process	0.14071	1	223	713	8498	29181	PGSC0003DMG400004615,PGSC0003DMG400004314,PGSC0003DMG400019097,PGSC0003DMG400014900,PGSC0003DMG401025870,PGSC0003DMG400029761,PGSC0003DMG400025511,PGSC0003DMG400020079,PGSC0003DMG400026949,PGSC0003DMG400009248,PGSC0003DMG400014387,Novel02623,PGSC0003DMG400003663,PGSC0003DMG400015258,PGSC0003DMG400013106,PGSC0003DMG400045050,Novel00899,PGSC0003DMG400023041,PGSC0003DMG400026795,PGSC0003DMG400039005…
GO:0045930	negative regulation of mitotic cell cycle	biological_process	0.14559	1	2	410	47	29181	PGSC0003DMG400002093,PGSC0003DMG400001326			GO:0006351	transcription, DNA-templated	biological_process	0.14081	1	117	713	4313	29181	PGSC0003DMG400007992,Novel03014,PGSC0003DMG400031863,PGSC0003DMG400014907,PGSC0003DMG400018629,PGSC0003DMG400011680,PGSC0003DMG400031154,PGSC0003DMG400014369,PGSC0003DMG400009079,PGSC0003DMG400001593,PGSC0003DMG400007496,PGSC0003DMG402019176,PGSC0003DMG400031865,PGSC0003DMG400015494,PGSC0003DMG400006144,PGSC0003DMG400014182,Novel03282,PGSC0003DMG400031888,PGSC0003DMG400007141,PGSC0003DMG401031322…
GO:0009891	positive regulation of biosynthetic process	biological_process	0.14597	1	4	410	140	29181	PGSC0003DMG400029547,PGSC0003DMG401026940,PGSC0003DMG401033880,PGSC0003DMG400002093			GO:0097659	nucleic acid-templated transcription	biological_process	0.14081	1	117	713	4313	29181	PGSC0003DMG400013305,PGSC0003DMG400028690,PGSC0003DMG400042507,PGSC0003DMG400041536,PGSC0003DMG400015454,PGSC0003DMG400027925,PGSC0003DMG400032191,PGSC0003DMG400006058,PGSC0003DMG400007352,PGSC0003DMG400030051,PGSC0003DMG400016317,Novel03141,PGSC0003DMG401002714,Novel03464,PGSC0003DMG400010320,PGSC0003DMG400017354,PGSC0003DMG400015225,PGSC0003DMG401008881,PGSC0003DMG400001377,PGSC0003DMG400001323…
GO:0010557	positive regulation of macromolecule biosynthetic process	biological_process	0.14597	1	4	410	140	29181	PGSC0003DMG401033880,PGSC0003DMG400002093,PGSC0003DMG400029547,PGSC0003DMG401026940			GO:0044743	intracellular protein transmembrane import	biological_process	0.1412	1	4	713	82	29181	PGSC0003DMG401025689,PGSC0003DMG400006457,PGSC0003DMG400024914,PGSC0003DMG400032228
GO:0031328	positive regulation of cellular biosynthetic process	biological_process	0.14597	1	4	410	140	29181	PGSC0003DMG401026940,PGSC0003DMG400029547,PGSC0003DMG401033880,PGSC0003DMG400002093			GO:0065002	intracellular protein transmembrane transport	biological_process	0.1412	1	4	713	82	29181	PGSC0003DMG401025689,PGSC0003DMG400006457,PGSC0003DMG400024914,PGSC0003DMG400032228
GO:0051173	positive regulation of nitrogen compound metabolic process	biological_process	0.14597	1	4	410	140	29181	PGSC0003DMG400029547,PGSC0003DMG401026940,PGSC0003DMG401033880,PGSC0003DMG400002093			GO:0005618	cell wall	cellular_component	0.14138	1	7	713	177	29181	Novel02900,PGSC0003DMG400007992,PGSC0003DMG400045868,PGSC0003DMG400003770,PGSC0003DMG400006672,PGSC0003DMG400019256,PGSC0003DMG400005206
GO:0051784	negative regulation of nuclear division	biological_process	0.14653	1	2	410	47	29181	PGSC0003DMG400002093,PGSC0003DMG400001326			GO:0030254	protein secretion by the type III secretion system	biological_process	0.14186	1	1	713	6	29181	PGSC0003DMG400029682
GO:0004719	protein-L-isoaspartate (D-aspartate) O-methyltransferase activity	molecular_function	0.1469	1	2	410	42	29181	PGSC0003DMG401003285,PGSC0003DMG400002773			GO:0030257	type III protein secretion system complex	cellular_component	0.14186	1	1	713	6	29181	PGSC0003DMG400029682
GO:0030158	protein xylosyltransferase activity	molecular_function	0.14732	1	1	410	10	29181	PGSC0003DMG400012407			GO:0032501	multicellular organismal process	biological_process	0.14215	1	35	713	1166	29181	PGSC0003DMG400029165,PGSC0003DMG400007841,PGSC0003DMG400009055,PGSC0003DMG401025733,PGSC0003DMG400022094,PGSC0003DMG402004173,PGSC0003DMG400009248,Novel02209,PGSC0003DMG400001086,PGSC0003DMG400000828,PGSC0003DMG400029761,PGSC0003DMG400007141,PGSC0003DMG400030766,PGSC0003DMG400001981,PGSC0003DMG400030289,PGSC0003DMG400007195,PGSC0003DMG400011136,PGSC0003DMG400029473,PGSC0003DMG401019771,PGSC0003DM…
GO:0035252	UDP-xylosyltransferase activity	molecular_function	0.14732	1	1	410	10	29181	PGSC0003DMG400012407			GO:0044707	single-multicellular organism process	biological_process	0.14245	1	28	713	916	29181	PGSC0003DMG400003770,PGSC0003DMG400007841,PGSC0003DMG400029165,PGSC0003DMG400009055,PGSC0003DMG400011136,PGSC0003DMG400029473,PGSC0003DMG401019771,PGSC0003DMG400009248,PGSC0003DMG402004173,PGSC0003DMG400001086,PGSC0003DMG400000828,PGSC0003DMG400022094,PGSC0003DMG400015238,PGSC0003DMG400032173,PGSC0003DMG400002238,PGSC0003DMG400010587,PGSC0003DMG400041536,PGSC0003DMG400007141,PGSC0003DMG400030766,…
GO:0042285	xylosyltransferase activity	molecular_function	0.14732	1	1	410	10	29181	PGSC0003DMG400012407			GO:0044428	nuclear part	cellular_component	0.14302	1	44	713	1514	29181	PGSC0003DMG400024891,PGSC0003DMG402024806,PGSC0003DMG400004417,PGSC0003DMG402021057,PGSC0003DMG400007195,PGSC0003DMG401025427,Novel02835,PGSC0003DMG402029166,PGSC0003DMG400025977,PGSC0003DMG402030272,Novel01238,PGSC0003DMG400032191,PGSC0003DMG400045444,PGSC0003DMG400013280,PGSC0003DMG401001720,PGSC0003DMG400044557,PGSC0003DMG400031797,PGSC0003DMG400028197,PGSC0003DMG400030051,PGSC0003DMG401025733…
GO:0004789	thiamine-phosphate diphosphorylase activity	molecular_function	0.14791	1	1	410	10	29181	PGSC0003DMG400006483			GO:0042578	phosphoric ester hydrolase activity	molecular_function	0.14418	1	19	713	572	29181	Novel02830,Novel00415,PGSC0003DMG400019995,PGSC0003DMG400007352,PGSC0003DMG400035905,PGSC0003DMG400015463,PGSC0003DMG400025511,PGSC0003DMG400007496,Novel03414,PGSC0003DMG400029761,PGSC0003DMG400024543,PGSC0003DMG401025870,PGSC0003DMG400018838,PGSC0003DMG400000688,PGSC0003DMG400025456,PGSC0003DMG401016574,Novel01003,PGSC0003DMG401025733,Novel01176
GO:0000042	protein targeting to Golgi	biological_process	0.14828	1	1	410	11	29181	PGSC0003DMG400030566			GO:0005215	transporter activity	molecular_function	0.14418	1	82	713	2937	29181	PGSC0003DMG400012677,PGSC0003DMG400046551,PGSC0003DMG400011000,PGSC0003DMG400013103,PGSC0003DMG401018758,PGSC0003DMG400018629,PGSC0003DMG400023840,Novel03529,PGSC0003DMG401031322,PGSC0003DMG400008466,PGSC0003DMG400007292,Novel00310,PGSC0003DMG400011692,Novel03282,PGSC0003DMG400001593,PGSC0003DMG402019176,PGSC0003DMG400031835,PGSC0003DMG400025907,PGSC0003DMG400019544,PGSC0003DMG400017620,PGSC0003D…
GO:0000301	retrograde transport, vesicle recycling within Golgi	biological_process	0.14828	1	1	410	11	29181	PGSC0003DMG400030566			GO:0016791	phosphatase activity	molecular_function	0.14449	1	16	713	466	29181	Novel01003,PGSC0003DMG400025456,PGSC0003DMG400000688,PGSC0003DMG400018838,PGSC0003DMG401016574,PGSC0003DMG400024543,PGSC0003DMG400029761,PGSC0003DMG400007496,PGSC0003DMG400025511,PGSC0003DMG401025870,PGSC0003DMG400035905,PGSC0003DMG400007352,PGSC0003DMG400019995,Novel02830,Novel00415,PGSC0003DMG400015463
GO:0034067	protein localization to Golgi apparatus	biological_process	0.14828	1	1	410	11	29181	PGSC0003DMG400030566			GO:0008138	protein tyrosine/serine/threonine phosphatase activity	molecular_function	0.14484	1	2	713	27	29181	PGSC0003DMG401025870,PGSC0003DMG400000688
GO:0072600	establishment of protein localization to Golgi	biological_process	0.14828	1	1	410	11	29181	PGSC0003DMG400030566			GO:0022891	substrate-specific transmembrane transporter activity	molecular_function	0.14525	1	56	713	1957	29181	PGSC0003DMG402011647,Novel01563,PGSC0003DMG400028697,PGSC0003DMG400011759,PGSC0003DMG400004208,Novel00273,PGSC0003DMG400018133,PGSC0003DMG400021160,PGSC0003DMG400019909,PGSC0003DMG400009198,Novel00993,PGSC0003DMG400009185,PGSC0003DMG401021786,PGSC0003DMG401009045,PGSC0003DMG400026818,PGSC0003DMG400003906,PGSC0003DMG400026258,Novel03237,PGSC0003DMG400023146,PGSC0003DMG400019859,PGSC0003DMG40000293…
GO:0006449	regulation of translational termination	biological_process	0.14892	1	1	410	12	29181	PGSC0003DMG400002093			GO:0005231	excitatory extracellular ligand-gated ion channel activity	molecular_function	0.14537	1	2	713	25	29181	PGSC0003DMG400004208,PGSC0003DMG400009185
GO:0006452	translational frameshifting	biological_process	0.14892	1	1	410	12	29181	PGSC0003DMG400002093			GO:0051252	regulation of RNA metabolic process	biological_process	0.14596	1	98	713	3578	29181	PGSC0003DMG400025772,PGSC0003DMG400005746,PGSC0003DMG400018693,PGSC0003DMG400007458,PGSC0003DMG400026460,PGSC0003DMG400026963,PGSC0003DMG400015225,PGSC0003DMG400001377,PGSC0003DMG400001323,PGSC0003DMG400002900,PGSC0003DMG402014476,PGSC0003DMG400012003,PGSC0003DMG400006058,PGSC0003DMG400007352,PGSC0003DMG400016317,Novel03141,PGSC0003DMG401002714,Novel03464,PGSC0003DMG400010320,PGSC0003DMG400017354…
GO:0034250	positive regulation of cellular amide metabolic process	biological_process	0.14892	1	1	410	12	29181	PGSC0003DMG400002093			GO:0032505	reproduction of a single-celled organism	biological_process	0.147	1	7	713	180	29181	Novel03379,Novel00899,PGSC0003DMG400003053,PGSC0003DMG402018787,PGSC0003DMG400001377,PGSC0003DMG400015454,PGSC0003DMG400008954
GO:0043243	positive regulation of protein complex disassembly	biological_process	0.14892	1	1	410	12	29181	PGSC0003DMG400002093			GO:0004019	adenylosuccinate synthase activity	molecular_function	0.14754	1	1	713	6	29181	PGSC0003DMG400026795
GO:0045727	positive regulation of translation	biological_process	0.14892	1	1	410	12	29181	PGSC0003DMG400002093			GO:0005230	extracellular ligand-gated ion channel activity	molecular_function	0.14778	1	3	713	51	29181	PGSC0003DMG400009185,PGSC0003DMG400031835,PGSC0003DMG400004208
GO:0045901	positive regulation of translational elongation	biological_process	0.14892	1	1	410	12	29181	PGSC0003DMG400002093			GO:0006139	nucleobase-containing compound metabolic process	biological_process	0.14821	1	210	713	7991	29181	PGSC0003DMG400013049,Novel01604,PGSC0003DMG400028197,PGSC0003DMG400044001,PGSC0003DMG400013479,PGSC0003DMG400025977,PGSC0003DMG400023781,PGSC0003DMG400001434,PGSC0003DMG400023619,PGSC0003DMG400016248,PGSC0003DMG400024971,PGSC0003DMG400035006,PGSC0003DMG400013280,PGSC0003DMG400045444,PGSC0003DMG401022041,PGSC0003DMG400017199,PGSC0003DMG400004460,PGSC0003DMG400030366,PGSC0003DMG400004865,PGSC0003DM…
GO:0045905	positive regulation of translational termination	biological_process	0.14892	1	1	410	12	29181	PGSC0003DMG400002093			GO:0006090	pyruvate metabolic process	biological_process	0.14867	1	4	713	83	29181	PGSC0003DMG400030128,Novel00415,PGSC0003DMG400027925,PGSC0003DMG400004460
GO:0005788	endoplasmic reticulum lumen	cellular_component	0.14936	1	1	410	10	29181	PGSC0003DMG400019872			GO:0023052	signaling	biological_process	0.14872	1	63	713	2215	29181	PGSC0003DMG400015238,PGSC0003DMG400008052,PGSC0003DMG400010944,PGSC0003DMG400029706,PGSC0003DMG400013627,PGSC0003DMG400002238,PGSC0003DMG400022427,PGSC0003DMG400004460,PGSC0003DMG400005654,Novel00816,PGSC0003DMG400029498,PGSC0003DMG400022964,PGSC0003DMG400021881,Novel00746,PGSC0003DMG400026258,PGSC0003DMG402014476,PGSC0003DMG400008901,PGSC0003DMG400011136,PGSC0003DMG400009908,Novel02835,PGSC0003D…
GO:0019843	rRNA binding	molecular_function	0.14969	1	2	410	48	29181	PGSC0003DMG401010657,PGSC0003DMG400000893			GO:0007015	actin filament organization	biological_process	0.14944	1	4	713	83	29181	PGSC0003DMG400017199,PGSC0003DMG401020463,PGSC0003DMG400015737,PGSC0003DMG400038520
GO:0043085	positive regulation of catalytic activity	biological_process	0.15012	1	2	410	50	29181	PGSC0003DMG400023235,PGSC0003DMG401000506			GO:0032403	protein complex binding	molecular_function	0.15004	1	13	713	368	29181	PGSC0003DMG400013942,PGSC0003DMG400000079,PGSC0003DMG400020437,PGSC0003DMG400002870,PGSC0003DMG400022788,PGSC0003DMG400046551,Novel02835,PGSC0003DMG400007496,PGSC0003DMG400029498,Novel01912,PGSC0003DMG400016920,PGSC0003DMG400041536,PGSC0003DMG400016156
GO:0042710	biofilm formation	biological_process	0.15043	1	2	410	48	29181	PGSC0003DMG400031317,PGSC0003DMG400008517			GO:0009060	aerobic respiration	biological_process	0.15005	1	3	713	53	29181	Novel00481,PGSC0003DMG400042507,PGSC0003DMG400008454
GO:0098656	anion transmembrane transport	biological_process	0.15152	1	3	410	84	29181	PGSC0003DMG400021017,PGSC0003DMG400013962,PGSC0003DMG400011538			GO:0000796	condensin complex	cellular_component	0.15115	1	1	713	6	29181	PGSC0003DMG400028197
GO:0010942	positive regulation of cell death	biological_process	0.15174	1	2	410	51	29181	PGSC0003DMG401000506,PGSC0003DMG400023235			GO:0007076	mitotic chromosome condensation	biological_process	0.15115	1	1	713	6	29181	PGSC0003DMG400028197
GO:0043065	positive regulation of apoptotic process	biological_process	0.15174	1	2	410	51	29181	PGSC0003DMG400023235,PGSC0003DMG401000506			GO:0016491	oxidoreductase activity	molecular_function	0.15143	1	101	713	3729	29181	PGSC0003DMG401005707,Novel00747,PGSC0003DMG400020079,PGSC0003DMG400028022,PGSC0003DMG400022774,PGSC0003DMG400001249,PGSC0003DMG400000593,PGSC0003DMG400020685,PGSC0003DMG400014025,PGSC0003DMG400032491,PGSC0003DMG400017150,PGSC0003DMG402014313,PGSC0003DMG400045083,PGSC0003DMG400026613,PGSC0003DMG400045527,PGSC0003DMG400024995,PGSC0003DMG402001979,PGSC0003DMG400000894,PGSC0003DMG400028015,PGSC0003DM…
GO:0043068	positive regulation of programmed cell death	biological_process	0.15174	1	2	410	51	29181	PGSC0003DMG401000506,PGSC0003DMG400023235			GO:0000154	rRNA modification	biological_process	0.15158	1	2	713	28	29181	Novel01003,PGSC0003DMG400023146
GO:0065009	regulation of molecular function	biological_process	0.15188	1	6	410	248	29181	PGSC0003DMG401000506,PGSC0003DMG400023235,PGSC0003DMG400018107,PGSC0003DMG400002012,PGSC0003DMG400002093,PGSC0003DMG400001326			GO:0031167	rRNA methylation	biological_process	0.15158	1	2	713	28	29181	PGSC0003DMG400023146,Novel01003
GO:0045333	cellular respiration	biological_process	0.15192	1	7	410	299	29181	PGSC0003DMG400020460,PGSC0003DMG400022953,PGSC0003DMG400010174,PGSC0003DMG400002947,PGSC0003DMG401033880,PGSC0003DMG400030439,PGSC0003DMG400024819			GO:0051186	cofactor metabolic process	biological_process	0.1543	1	22	713	699	29181	PGSC0003DMG400004460,PGSC0003DMG400003728,PGSC0003DMG400017148,PGSC0003DMG400000732,PGSC0003DMG400030128,PGSC0003DMG401025662,PGSC0003DMG400021343,PGSC0003DMG401025733,PGSC0003DMG400045083,PGSC0003DMG400007195,PGSC0003DMG400003054,PGSC0003DMG400011264,PGSC0003DMG400001425,PGSC0003DMG400007352,Novel00415,PGSC0003DMG400007623,PGSC0003DMG400023781,PGSC0003DMG400020079,PGSC0003DMG400019909,PGSC0003DM…
GO:0033130	acetylcholine receptor binding	molecular_function	0.15199	1	1	410	10	29181	PGSC0003DMG401000796			GO:0003896	DNA primase activity	molecular_function	0.15485	1	3	713	56	29181	PGSC0003DMG401025733,PGSC0003DMG400009079,PGSC0003DMG400026963
GO:0043495	protein anchor	molecular_function	0.15199	1	1	410	10	29181	PGSC0003DMG401000796			GO:0006366	transcription from RNA polymerase II promoter	biological_process	0.15578	1	15	713	454	29181	PGSC0003DMG400028197,PGSC0003DMG400045444,PGSC0003DMG400026583,PGSC0003DMG401025427,PGSC0003DMG400018950,PGSC0003DMG400026258,PGSC0003DMG402029166,PGSC0003DMG400046551,PGSC0003DMG400013280,PGSC0003DMG400039005,PGSC0003DMG400026364,PGSC0003DMG401025870,Novel03282,PGSC0003DMG400024977,PGSC0003DMG401025662
GO:0048193	Golgi vesicle transport	biological_process	0.15205	1	7	410	297	29181	PGSC0003DMG400000511,PGSC0003DMG400011873,PGSC0003DMG400029576,PGSC0003DMG400030566,PGSC0003DMG400030571,PGSC0003DMG400007129,PGSC0003DMG400009178			GO:0001948	glycoprotein binding	molecular_function	0.15644	1	1	713	7	29181	PGSC0003DMG400025977
GO:0055086	nucleobase-containing small molecule metabolic process	biological_process	0.15205	1	16	410	825	29181	PGSC0003DMG400023557,PGSC0003DMG400021818,PGSC0003DMG400022953,PGSC0003DMG400040927,PGSC0003DMG401000923,PGSC0003DMG400020460,PGSC0003DMG400001896,PGSC0003DMG400021413,PGSC0003DMG400008276,PGSC0003DMG400025734,PGSC0003DMG401033880,PGSC0003DMG400025455,PGSC0003DMG400018679,Novel03008,PGSC0003DMG400024819,PGSC0003DMG400001618			GO:0043394	proteoglycan binding	molecular_function	0.15644	1	1	713	7	29181	PGSC0003DMG400025977
GO:0006084	acetyl-CoA metabolic process	biological_process	0.15211	1	1	410	10	29181	PGSC0003DMG400007129			GO:0043395	heparan sulfate proteoglycan binding	molecular_function	0.15644	1	1	713	7	29181	PGSC0003DMG400025977
GO:0006637	acyl-CoA metabolic process	biological_process	0.15211	1	1	410	10	29181	PGSC0003DMG400007129			GO:0016776	phosphotransferase activity, phosphate group as acceptor	molecular_function	0.15691	1	3	713	55	29181	PGSC0003DMG400002616,PGSC0003DMG400026258,PGSC0003DMG400026460
GO:0035383	thioester metabolic process	biological_process	0.15211	1	1	410	10	29181	PGSC0003DMG400007129			GO:0007154	cell communication	biological_process	0.15706	1	67	713	2372	29181	PGSC0003DMG400011109,PGSC0003DMG400029498,PGSC0003DMG400021881,Novel00746,PGSC0003DMG402014476,PGSC0003DMG400026258,PGSC0003DMG400008901,Novel02835,PGSC0003DMG400011136,PGSC0003DMG400005654,PGSC0003DMG400015238,PGSC0003DMG400010944,PGSC0003DMG400022427,PGSC0003DMG400002238,PGSC0003DMG400013767,PGSC0003DMG401002242,PGSC0003DMG402016979,PGSC0003DMG400017354,PGSC0003DMG400007352,PGSC0003DMG401004946…
GO:0010876	lipid localization	biological_process	0.15226	1	5	410	202	29181	PGSC0003DMG400004119,PGSC0003DMG400009790,PGSC0003DMG400018792,PGSC0003DMG400017999,PGSC0003DMG400018590			GO:0016829	lyase activity	molecular_function	0.15747	1	28	713	922	29181	PGSC0003DMG400026364,PGSC0003DMG400020939,PGSC0003DMG400003906,PGSC0003DMG400036779,PGSC0003DMG400000708,PGSC0003DMG400026949,PGSC0003DMG400015737,PGSC0003DMG400004460,PGSC0003DMG400015408,PGSC0003DMG400023908,PGSC0003DMG400017148,PGSC0003DMG400007623,PGSC0003DMG400010587,PGSC0003DMG400034531,PGSC0003DMG400030766,PGSC0003DMG400021160,PGSC0003DMG400006144,PGSC0003DMG400024971,Novel00481,PGSC0003DM…
GO:0008238	exopeptidase activity	molecular_function	0.15316	1	6	410	245	29181	PGSC0003DMG400002947,PGSC0003DMG400010077,PGSC0003DMG400027003,PGSC0003DMG400012133,PGSC0003DMG400025811,PGSC0003DMG400011542			GO:0015696	ammonium transport	biological_process	0.15756	1	2	713	29	29181	PGSC0003DMG400025907,PGSC0003DMG400023146
GO:0051348	negative regulation of transferase activity	biological_process	0.15434	1	2	410	47	29181	PGSC0003DMG400001326,PGSC0003DMG400002093			GO:0048731	system development	biological_process	0.1578	1	6	713	145	29181	PGSC0003DMG400015238,PGSC0003DMG400043035,PGSC0003DMG400029165,PGSC0003DMG400011019,PGSC0003DMG400003770,PGSC0003DMG400007141
GO:0044707	single-multicellular organism process	biological_process	0.15446	1	17	410	916	29181	PGSC0003DMG400007405,PGSC0003DMG400016697,PGSC0003DMG400016386,PGSC0003DMG400015273,PGSC0003DMG400004119,PGSC0003DMG400017999,PGSC0003DMG400022953,PGSC0003DMG400011541,PGSC0003DMG400016389,PGSC0003DMG400012550,PGSC0003DMG400018583,PGSC0003DMG400001326,PGSC0003DMG400009790,PGSC0003DMG400021123,PGSC0003DMG400016019,PGSC0003DMG400002093,PGSC0003DMG400001122			GO:1902582	single-organism intracellular transport	biological_process	0.15783	1	26	713	843	29181	PGSC0003DMG400039005,PGSC0003DMG401025733,PGSC0003DMG400008730,PGSC0003DMG400021343,PGSC0003DMG401025689,PGSC0003DMG400007841,PGSC0003DMG400032228,PGSC0003DMG400046551,PGSC0003DMG400017199,PGSC0003DMG400016968,PGSC0003DMG400015238,PGSC0003DMG400025977,PGSC0003DMG400010587,PGSC0003DMG400006457,PGSC0003DMG400007496,PGSC0003DMG400037302,PGSC0003DMG400014128,PGSC0003DMG400019342,PGSC0003DMG400002239,…
GO:0003743	translation initiation factor activity	molecular_function	0.15468	1	4	410	145	29181	PGSC0003DMG400016697,PGSC0003DMG401033880,PGSC0003DMG400033615,PGSC0003DMG400025619			GO:0009968	negative regulation of signal transduction	biological_process	0.15854	1	2	713	29	29181	PGSC0003DMG400008052,PGSC0003DMG400016130
GO:0043015	gamma-tubulin binding	molecular_function	0.155	1	1	410	12	29181	PGSC0003DMG400001326			GO:0010383	cell wall polysaccharide metabolic process	biological_process	0.15873	1	1	713	7	29181	PGSC0003DMG400040684
GO:0032797	SMN complex	cellular_component	0.15567	1	1	410	11	29181	PGSC0003DMG400004853			GO:0010410	hemicellulose metabolic process	biological_process	0.15873	1	1	713	7	29181	PGSC0003DMG400040684
GO:0009426	bacterial-type flagellum basal body, distal rod	cellular_component	0.15586	1	1	410	12	29181	PGSC0003DMG400002104			GO:0045491	xylan metabolic process	biological_process	0.15873	1	1	713	7	29181	PGSC0003DMG400040684
GO:0005516	calmodulin binding	molecular_function	0.15651	1	3	410	88	29181	PGSC0003DMG402000216,PGSC0003DMG400013765,PGSC0003DMG400011974			GO:0045493	xylan catabolic process	biological_process	0.15873	1	1	713	7	29181	PGSC0003DMG400040684
GO:0043161	proteasome-mediated ubiquitin-dependent protein catabolic process	biological_process	0.15714	1	3	410	92	29181	PGSC0003DMG400002093,PGSC0003DMG400001326,PGSC0003DMG400001841			GO:0046559	alpha-glucuronidase activity	molecular_function	0.15873	1	1	713	7	29181	PGSC0003DMG400040684
GO:0007020	microtubule nucleation	biological_process	0.15782	1	1	410	11	29181	PGSC0003DMG400028304			GO:0008882	[glutamate-ammonia-ligase] adenylyltransferase activity	molecular_function	0.15888	1	1	713	7	29181	PGSC0003DMG400023838
GO:0010968	regulation of microtubule nucleation	biological_process	0.15782	1	1	410	11	29181	PGSC0003DMG400028304			GO:0007623	circadian rhythm	biological_process	0.15984	1	2	713	29	29181	PGSC0003DMG400021476,PGSC0003DMG400031865
GO:0031112	positive regulation of microtubule polymerization or depolymerization	biological_process	0.15782	1	1	410	11	29181	PGSC0003DMG400028304			GO:0070972	protein localization to endoplasmic reticulum	biological_process	0.16021	1	7	713	173	29181	PGSC0003DMG400002239,PGSC0003DMG400021343,PGSC0003DMG400017199,PGSC0003DMG400007496,PGSC0003DMG401023448,PGSC0003DMG400007352,PGSC0003DMG400045050
GO:0031113	regulation of microtubule polymerization	biological_process	0.15782	1	1	410	11	29181	PGSC0003DMG400028304			GO:0006777	Mo-molybdopterin cofactor biosynthetic process	biological_process	0.16104	1	4	713	80	29181	PGSC0003DMG400021343,PGSC0003DMG401025662,PGSC0003DMG400007352,PGSC0003DMG400007496
GO:0031116	positive regulation of microtubule polymerization	biological_process	0.15782	1	1	410	11	29181	PGSC0003DMG400028304			GO:0019720	Mo-molybdopterin cofactor metabolic process	biological_process	0.16104	1	4	713	80	29181	PGSC0003DMG401025662,PGSC0003DMG400021343,PGSC0003DMG400007352,PGSC0003DMG400007496
GO:0046785	microtubule polymerization	biological_process	0.15782	1	1	410	11	29181	PGSC0003DMG400028304			GO:0016482	cytoplasmic transport	biological_process	0.1624	1	18	713	555	29181	PGSC0003DMG400016968,PGSC0003DMG400017199,PGSC0003DMG400007841,PGSC0003DMG400046551,PGSC0003DMG400032228,PGSC0003DMG400039005,PGSC0003DMG400021343,PGSC0003DMG401025689,PGSC0003DMG401023448,PGSC0003DMG400007352,PGSC0003DMG401014333,PGSC0003DMG400024914,PGSC0003DMG400002239,Novel02100,PGSC0003DMG400037302,PGSC0003DMG400007496,PGSC0003DMG400019342,PGSC0003DMG400006457
GO:0090063	positive regulation of microtubule nucleation	biological_process	0.15782	1	1	410	11	29181	PGSC0003DMG400028304			GO:0007049	cell cycle	biological_process	0.1625	1	32	713	1078	29181	PGSC0003DMG400026460,PGSC0003DMG404014059,PGSC0003DMG400008954,PGSC0003DMG400001377,PGSC0003DMG400029498,PGSC0003DMG402021057,PGSC0003DMG400006058,PGSC0003DMG400002870,PGSC0003DMG401002977,PGSC0003DMG402001552,PGSC0003DMG400000079,PGSC0003DMG400028197,PGSC0003DMG400015454,PGSC0003DMG400025977,PGSC0003DMG400041062,PGSC0003DMG401022041,PGSC0003DMG400022788,PGSC0003DMG400021476,PGSC0003DMG400002616,…
GO:0016836	hydro-lyase activity	molecular_function	0.15813	1	5	410	191	29181	PGSC0003DMG401024074,PGSC0003DMG400012274,PGSC0003DMG400030566,PGSC0003DMG400006956,PGSC0003DMG400009316			GO:0006784	heme a biosynthetic process	biological_process	0.16361	1	1	713	7	29181	PGSC0003DMG400045083
GO:0015925	galactosidase activity	molecular_function	0.15856	1	2	410	45	29181	PGSC0003DMG400015273,PGSC0003DMG400022953			GO:0046160	heme a metabolic process	biological_process	0.16361	1	1	713	7	29181	PGSC0003DMG400045083
GO:0072525	pyridine-containing compound biosynthetic process	biological_process	0.15963	1	2	410	46	29181	PGSC0003DMG400025455,PGSC0003DMG400006483			GO:0010340	carboxyl-O-methyltransferase activity	molecular_function	0.16423	1	3	713	57	29181	PGSC0003DMG400023146,PGSC0003DMG400002995,Novel01003
GO:0030284	estrogen receptor activity	molecular_function	0.15975	1	1	410	11	29181	PGSC0003DMG400004899			GO:0051998	protein carboxyl O-methyltransferase activity	molecular_function	0.16423	1	3	713	57	29181	PGSC0003DMG400023146,Novel01003,PGSC0003DMG400002995
GO:0016163	nitrogenase activity	molecular_function	0.15985	1	1	410	12	29181	PGSC0003DMG400040510			GO:0006259	DNA metabolic process	biological_process	0.16501	1	70	713	2503	29181	Novel01604,PGSC0003DMG400028197,PGSC0003DMG400026264,PGSC0003DMG400012664,PGSC0003DMG400011045,PGSC0003DMG400016248,PGSC0003DMG400024971,PGSC0003DMG400035006,Novel02443,PGSC0003DMG400004865,PGSC0003DMG404014059,PGSC0003DMG400003001,PGSC0003DMG400017248,PGSC0003DMG400026142,Novel01092,PGSC0003DMG400030578,PGSC0003DMG400021565,Novel00415,PGSC0003DMG400028257,PGSC0003DMG400031865,PGSC0003DMG40000749…
GO:0016732	oxidoreductase activity, acting on iron-sulfur proteins as donors, dinitrogen as acceptor	molecular_function	0.15985	1	1	410	12	29181	PGSC0003DMG400040510			GO:0009976	tocopherol cyclase activity	molecular_function	0.16548	1	1	713	7	29181	Novel03436
GO:0044281	small molecule metabolic process	biological_process	0.16025	1	41	410	2351	29181	PGSC0003DMG400019677,PGSC0003DMG400014134,PGSC0003DMG400033921,PGSC0003DMG400006899,PGSC0003DMG400023557,PGSC0003DMG400021818,PGSC0003DMG400004899,PGSC0003DMG400021152,PGSC0003DMG400006483,PGSC0003DMG400006506,PGSC0003DMG400018583,PGSC0003DMG401000923,PGSC0003DMG400020460,PGSC0003DMG401024074,PGSC0003DMG400018939,PGSC0003DMG400025005,PGSC0003DMG400005030,PGSC0003DMG400008356,PGSC0003DMG400012274,…			GO:2001141	regulation of RNA biosynthetic process	biological_process	0.16663	1	97	713	3569	29181	PGSC0003DMG400003001,PGSC0003DMG400026857,Novel02940,PGSC0003DMG400006696,PGSC0003DMG400028259,PGSC0003DMG401025427,PGSC0003DMG400004417,PGSC0003DMG400044557,PGSC0003DMG400007644,Novel00636,PGSC0003DMG400013049,PGSC0003DMG400026264,PGSC0003DMG400028197,PGSC0003DMG400044001,PGSC0003DMG400025977,PGSC0003DMG400023400,PGSC0003DMG400023781,PGSC0003DMG400035518,PGSC0003DMG400023619,PGSC0003DMG400001434…
GO:0016684	oxidoreductase activity, acting on peroxide as acceptor	molecular_function	0.1606	1	5	410	201	29181	PGSC0003DMG400001570,PGSC0003DMG400000511,PGSC0003DMG400022541,PGSC0003DMG400005062,Novel02721			GO:0044815	DNA packaging complex	cellular_component	0.16671	1	3	713	57	29181	PGSC0003DMG400028197,PGSC0003DMG400007195,PGSC0003DMG400013606
GO:0015291	secondary active transmembrane transporter activity	molecular_function	0.16061	1	6	410	241	29181	PGSC0003DMG400006506,PGSC0003DMG400025273,PGSC0003DMG400025501,PGSC0003DMG401005047,PGSC0003DMG400014134,PGSC0003DMG402030515			GO:0051302	regulation of cell division	biological_process	0.16684	1	5	713	117	29181	PGSC0003DMG400016012,PGSC0003DMG400006143,PGSC0003DMG400029761,PGSC0003DMG400024008,PGSC0003DMG400003770
GO:0004842	ubiquitin-protein transferase activity	molecular_function	0.1608	1	11	410	525	29181	PGSC0003DMG400030571,PGSC0003DMG400006041,PGSC0003DMG400033921,PGSC0003DMG400009881,PGSC0003DMG400038651,PGSC0003DMG400007472,PGSC0003DMG400014714,PGSC0003DMG400011399,PGSC0003DMG400020061,PGSC0003DMG400006180,PGSC0003DMG400027099			GO:0004418	hydroxymethylbilane synthase activity	molecular_function	0.16698	1	1	713	7	29181	PGSC0003DMG400012552
GO:0019787	ubiquitin-like protein transferase activity	molecular_function	0.1608	1	11	410	525	29181	PGSC0003DMG400006180,PGSC0003DMG400027099,PGSC0003DMG400011399,PGSC0003DMG400020061,PGSC0003DMG400014714,PGSC0003DMG400007472,PGSC0003DMG400033921,PGSC0003DMG400006041,PGSC0003DMG400030571,PGSC0003DMG400009881,PGSC0003DMG400038651			GO:0051168	nuclear export	biological_process	0.16714	1	3	713	57	29181	PGSC0003DMG400039005,Novel02100,PGSC0003DMG400016968
GO:0004866	endopeptidase inhibitor activity	molecular_function	0.1609	1	5	410	225	29181	PGSC0003DMG400018107,PGSC0003DMG400010136,PGSC0003DMG400004496,PGSC0003DMG402027355,PGSC0003DMG401028565			GO:0009617	response to bacterium	biological_process	0.16745	1	8	713	215	29181	PGSC0003DMG400043204,PGSC0003DMG401025733,PGSC0003DMG401004803,PGSC0003DMG400012003,PGSC0003DMG402026561,PGSC0003DMG400015238,PGSC0003DMG400016968,Novel01823
GO:0061135	endopeptidase regulator activity	molecular_function	0.1609	1	5	410	225	29181	PGSC0003DMG402027355,PGSC0003DMG400010136,PGSC0003DMG400018107,PGSC0003DMG400004496,PGSC0003DMG401028565			GO:0042742	defense response to bacterium	biological_process	0.16745	1	8	713	215	29181	PGSC0003DMG400043204,PGSC0003DMG401025733,PGSC0003DMG401004803,PGSC0003DMG400012003,PGSC0003DMG402026561,PGSC0003DMG400015238,Novel01823,PGSC0003DMG400016968
GO:0006928	movement of cell or subcellular component	biological_process	0.16154	1	8	410	357	29181	PGSC0003DMG400016386,PGSC0003DMG400001326,PGSC0003DMG400002104,PGSC0003DMG400015273,PGSC0003DMG400006857,PGSC0003DMG400027003,PGSC0003DMG400016389,PGSC0003DMG400011541			GO:0004018	N6-(1,2-dicarboxyethyl)AMP AMP-lyase (fumarate-forming) activity	molecular_function	0.1679	1	1	713	7	29181	PGSC0003DMG400014907
GO:0009894	regulation of catabolic process	biological_process	0.16185	1	5	410	205	29181	PGSC0003DMG400001841,PGSC0003DMG400023864,PGSC0003DMG400001326,PGSC0003DMG400002093,PGSC0003DMG400001646			GO:0009991	response to extracellular stimulus	biological_process	0.16837	1	4	713	86	29181	PGSC0003DMG400004241,PGSC0003DMG400003770,PGSC0003DMG400011136,PGSC0003DMG400019097
GO:0016851	magnesium chelatase activity	molecular_function	0.16197	1	1	410	11	29181	PGSC0003DMG400016019			GO:0031668	cellular response to extracellular stimulus	biological_process	0.16837	1	4	713	86	29181	PGSC0003DMG400019097,PGSC0003DMG400011136,PGSC0003DMG400003770,PGSC0003DMG400004241
GO:0051002	ligase activity, forming nitrogen-metal bonds	molecular_function	0.16197	1	1	410	11	29181	PGSC0003DMG400016019			GO:0071496	cellular response to external stimulus	biological_process	0.16837	1	4	713	86	29181	PGSC0003DMG400011136,PGSC0003DMG400019097,PGSC0003DMG400004241,PGSC0003DMG400003770
GO:0051003	ligase activity, forming nitrogen-metal bonds, forming coordination complexes	molecular_function	0.16197	1	1	410	11	29181	PGSC0003DMG400016019			GO:0046685	response to arsenic-containing substance	biological_process	0.16849	1	1	713	7	29181	PGSC0003DMG402001979
GO:0009916	alternative oxidase activity	molecular_function	0.16241	1	1	410	12	29181	PGSC0003DMG400013335			GO:0022857	transmembrane transporter activity	molecular_function	0.16885	1	68	713	2427	29181	PGSC0003DMG400018629,PGSC0003DMG401018758,Novel03529,Novel00310,Novel03282,PGSC0003DMG400008466,PGSC0003DMG400007292,PGSC0003DMG402019176,PGSC0003DMG400001593,PGSC0003DMG400025907,PGSC0003DMG400031835,PGSC0003DMG400019544,PGSC0003DMG400012677,PGSC0003DMG400011000,PGSC0003DMG400013103,PGSC0003DMG400046551,PGSC0003DMG400012664,PGSC0003DMG400009198,Novel00993,PGSC0003DMG400011759,Novel01563,PGSC0003…
GO:0009186	deoxyribonucleoside diphosphate metabolic process	biological_process	0.16258	1	1	410	12	29181	PGSC0003DMG400023557			GO:0090575	RNA polymerase II transcription factor complex	cellular_component	0.16933	1	5	713	120	29181	PGSC0003DMG400024977,PGSC0003DMG401025662,PGSC0003DMG402029166,PGSC0003DMG400013280,PGSC0003DMG401025427
GO:0008081	phosphoric diester hydrolase activity	molecular_function	0.1627	1	3	410	98	29181	PGSC0003DMG400020264,PGSC0003DMG400014226,PGSC0003DMG400006621			GO:0033588	Elongator holoenzyme complex	cellular_component	0.17013	1	2	713	30	29181	PGSC0003DMG401025754,PGSC0003DMG400020939
GO:0046332	SMAD binding	molecular_function	0.1629	1	1	410	13	29181	PGSC0003DMG400022348			GO:0007586	digestion	biological_process	0.1706	1	2	713	30	29181	PGSC0003DMG400032173,PGSC0003DMG400022094
GO:0004672	protein kinase activity	molecular_function	0.16354	1	35	410	1869	29181	PGSC0003DMG400006394,PGSC0003DMG402019242,PGSC0003DMG400018752,PGSC0003DMG400024500,Novel01630,PGSC0003DMG400013352,PGSC0003DMG402008032,PGSC0003DMG400017186,PGSC0003DMG400010431,PGSC0003DMG400027482,PGSC0003DMG400021551,PGSC0003DMG400002012,PGSC0003DMG400019350,PGSC0003DMG400029941,PGSC0003DMG400022820,PGSC0003DMG400026211,PGSC0003DMG400012606,PGSC0003DMG402006188,PGSC0003DMG401027064,PGSC0003DM…			GO:0045156	electron transporter, transferring electrons within the cyclic electron transport pathway of photosynthesis activity	molecular_function	0.17139	1	3	713	58	29181	Novel00637,PGSC0003DMG400017848,PGSC0003DMG400025591
GO:0004506	squalene monooxygenase activity	molecular_function	0.16451	1	1	410	14	29181	PGSC0003DMG400029330			GO:0044425	membrane part	cellular_component	0.17247	1	150	713	5635	29181	PGSC0003DMG401029877,Novel00637,PGSC0003DMG400026142,PGSC0003DMG400029950,PGSC0003DMG400018722,PGSC0003DMG401025696,PGSC0003DMG400003001,PGSC0003DMG400023619,PGSC0003DMG400025334,PGSC0003DMG400011759,PGSC0003DMG401022041,PGSC0003DMG400004208,PGSC0003DMG400023838,PGSC0003DMG400019342,PGSC0003DMG400016248,Novel00993,PGSC0003DMG400028197,Novel01604,PGSC0003DMG400007841,PGSC0003DMG400046551,PGSC0003D…
GO:1990234	transferase complex	cellular_component	0.16456	1	15	410	786	29181	PGSC0003DMG400020061,PGSC0003DMG400011399,PGSC0003DMG400001659,PGSC0003DMG400027099,PGSC0003DMG400031515,PGSC0003DMG403030312,PGSC0003DMG400002093,PGSC0003DMG400001841,PGSC0003DMG400038651,PGSC0003DMG400009881,PGSC0003DMG400016019,PGSC0003DMG400030571,PGSC0003DMG400006041,PGSC0003DMG400033921,PGSC0003DMG400007472			GO:0072594	establishment of protein localization to organelle	biological_process	0.17289	1	13	713	383	29181	PGSC0003DMG400007841,PGSC0003DMG400037302,PGSC0003DMG400007496,PGSC0003DMG400046551,PGSC0003DMG400032228,PGSC0003DMG400021343,PGSC0003DMG400006457,PGSC0003DMG401025689,PGSC0003DMG401023448,PGSC0003DMG400007352,PGSC0003DMG400024914,PGSC0003DMG400002239,PGSC0003DMG400017199
GO:0003810	protein-glutamine gamma-glutamyltransferase activity	molecular_function	0.16508	1	1	410	11	29181	PGSC0003DMG402027355			GO:0010243	response to organonitrogen compound	biological_process	0.17294	1	1	713	7	29181	PGSC0003DMG400004208
GO:0018149	peptide cross-linking	biological_process	0.16508	1	1	410	11	29181	PGSC0003DMG402027355			GO:0030838	positive regulation of actin filament polymerization	biological_process	0.17344	1	2	713	30	29181	PGSC0003DMG400017199,PGSC0003DMG400015737
GO:0043086	negative regulation of catalytic activity	biological_process	0.16509	1	3	410	97	29181	PGSC0003DMG400018107,PGSC0003DMG400001326,PGSC0003DMG400002093			GO:0034314	Arp2/3 complex-mediated actin nucleation	biological_process	0.17344	1	2	713	30	29181	PGSC0003DMG400015737,PGSC0003DMG400017199
GO:0044092	negative regulation of molecular function	biological_process	0.16509	1	3	410	97	29181	PGSC0003DMG400018107,PGSC0003DMG400001326,PGSC0003DMG400002093			GO:0045010	actin nucleation	biological_process	0.17344	1	2	713	30	29181	PGSC0003DMG400017199,PGSC0003DMG400015737
GO:0006796	phosphate-containing compound metabolic process	biological_process	0.16537	1	51	410	2888	29181	PGSC0003DMG400006965,PGSC0003DMG400006394,PGSC0003DMG400018752,PGSC0003DMG400001896,PGSC0003DMG400025734,PGSC0003DMG402019242,PGSC0003DMG400008276,Novel01630,PGSC0003DMG401033880,PGSC0003DMG400024500,PGSC0003DMG400003146,PGSC0003DMG400024819,Novel03008,PGSC0003DMG400018679,PGSC0003DMG400027482,PGSC0003DMG400021551,PGSC0003DMG400002012,PGSC0003DMG400013352,PGSC0003DMG402008032,PGSC0003DMG400019350…			GO:0050794	regulation of cellular process	biological_process	0.17421	1	167	713	6325	29181	Novel02835,PGSC0003DMG400011136,PGSC0003DMG400002900,PGSC0003DMG400008901,PGSC0003DMG400001323,PGSC0003DMG400029498,PGSC0003DMG402014476,PGSC0003DMG400026258,PGSC0003DMG400015225,PGSC0003DMG400018693,PGSC0003DMG400015238,PGSC0003DMG400007458,PGSC0003DMG400026460,PGSC0003DMG400013767,PGSC0003DMG400013305,PGSC0003DMG400015454,PGSC0003DMG400016317,PGSC0003DMG402001552,Novel03141,PGSC0003DMG401002714…
GO:0016628	oxidoreductase activity, acting on the CH-CH group of donors, NAD or NADP as acceptor	molecular_function	0.16619	1	4	410	141	29181	PGSC0003DMG400021152,PGSC0003DMG400016114,Novel03619,PGSC0003DMG400015677			GO:1901362	organic cyclic compound biosynthetic process	biological_process	0.17505	1	145	713	5473	29181	PGSC0003DMG400019480,PGSC0003DMG400004916,PGSC0003DMG400023400,PGSC0003DMG400035518,PGSC0003DMG400026264,PGSC0003DMG400044557,PGSC0003DMG400007644,PGSC0003DMG400009198,Novel00636,PGSC0003DMG401025427,PGSC0003DMG400004417,PGSC0003DMG400021343,Novel02940,PGSC0003DMG400003906,PGSC0003DMG400028259,PGSC0003DMG400029706,PGSC0003DMG400014182,PGSC0003DMG400006144,PGSC0003DMG400001593,PGSC0003DMG400009079…
GO:0009394	2'-deoxyribonucleotide metabolic process	biological_process	0.16658	1	2	410	51	29181	PGSC0003DMG400021818,PGSC0003DMG400001896			GO:0044700	single organism signaling	biological_process	0.17633	1	62	713	2208	29181	PGSC0003DMG400004460,PGSC0003DMG400005654,PGSC0003DMG400013627,PGSC0003DMG400029706,PGSC0003DMG400010944,PGSC0003DMG400008052,PGSC0003DMG400015238,PGSC0003DMG400002238,PGSC0003DMG400022427,PGSC0003DMG400011109,PGSC0003DMG400026818,PGSC0003DMG400022964,PGSC0003DMG400021881,PGSC0003DMG402014476,Novel00746,PGSC0003DMG400026258,Novel00816,PGSC0003DMG400029498,PGSC0003DMG401019771,PGSC0003DMG400010726…
GO:0019692	deoxyribose phosphate metabolic process	biological_process	0.16658	1	2	410	51	29181	PGSC0003DMG400001896,PGSC0003DMG400021818			GO:0006725	cellular aromatic compound metabolic process	biological_process	0.17638	1	222	713	8531	29181	PGSC0003DMG400015494,PGSC0003DMG400031865,PGSC0003DMG400028257,PGSC0003DMG400025907,PGSC0003DMG400007496,PGSC0003DMG402019176,PGSC0003DMG400004241,PGSC0003DMG400024977,PGSC0003DMG401031322,PGSC0003DMG400014623,PGSC0003DMG400002821,Novel03282,Novel00310,PGSC0003DMG400031888,PGSC0003DMG400007992,PGSC0003DMG400019995,PGSC0003DMG400011680,PGSC0003DMG400018629,PGSC0003DMG400014369,PGSC0003DMG400024914…
GO:0016893	endonuclease activity, active with either ribo- or deoxyribonucleic acids and producing 5'-phosphomonoesters	molecular_function	0.16662	1	7	410	312	29181	PGSC0003DMG400017999,PGSC0003DMG400012109,PGSC0003DMG400002947,PGSC0003DMG400007945,PGSC0003DMG400009790,PGSC0003DMG400020460,PGSC0003DMG400011542			GO:1990542	mitochondrial transmembrane transport	biological_process	0.17729	1	3	713	59	29181	PGSC0003DMG400024914,PGSC0003DMG401025689,PGSC0003DMG400032228
GO:0008194	UDP-glycosyltransferase activity	molecular_function	0.16819	1	6	410	238	29181	PGSC0003DMG400005902,PGSC0003DMG400016114,PGSC0003DMG401026940,PGSC0003DMG400030897,PGSC0003DMG400012415,PGSC0003DMG400012407			GO:0001881	receptor recycling	biological_process	0.17797	1	1	713	8	29181	PGSC0003DMG402024806
GO:0004100	chitin synthase activity	molecular_function	0.16952	1	1	410	12	29181	PGSC0003DMG401026940			GO:0005164	tumor necrosis factor receptor binding	molecular_function	0.17835	1	1	713	8	29181	PGSC0003DMG402021124
GO:0003993	acid phosphatase activity	molecular_function	0.17026	1	2	410	50	29181	Novel02897,PGSC0003DMG400027427			GO:0032813	tumor necrosis factor receptor superfamily binding	molecular_function	0.17835	1	1	713	8	29181	PGSC0003DMG402021124
GO:0000377	RNA splicing, via transesterification reactions with bulged adenosine as nucleophile	biological_process	0.17038	1	4	410	149	29181	Novel02413,PGSC0003DMG400009223,PGSC0003DMG400004285,PGSC0003DMG400014714			GO:0009411	response to UV	biological_process	0.17885	1	1	713	8	29181	PGSC0003DMG400037302
GO:0000398	mRNA splicing, via spliceosome	biological_process	0.17038	1	4	410	149	29181	Novel02413,PGSC0003DMG400009223,PGSC0003DMG400004285,PGSC0003DMG400014714			GO:0051225	spindle assembly	biological_process	0.17887	1	2	713	31	29181	PGSC0003DMG404014059,PGSC0003DMG401002977
GO:0004536	deoxyribonuclease activity	molecular_function	0.17197	1	7	410	316	29181	PGSC0003DMG400002947,PGSC0003DMG400007945,PGSC0003DMG400012109,PGSC0003DMG400017999,PGSC0003DMG402000216,PGSC0003DMG400009790,PGSC0003DMG400011542			GO:0043547	positive regulation of GTPase activity	biological_process	0.18012	1	1	713	8	29181	PGSC0003DMG400012566
GO:0004415	hyalurononglucosaminidase activity	molecular_function	0.17198	1	1	410	15	29181	PGSC0003DMG400012228			GO:0005516	calmodulin binding	molecular_function	0.1812	1	4	713	88	29181	PGSC0003DMG400007623,PGSC0003DMG400003770,Novel02268,PGSC0003DMG400029280
GO:0015929	hexosaminidase activity	molecular_function	0.17198	1	1	410	15	29181	PGSC0003DMG400012228			GO:0030021	extracellular matrix structural constituent conferring compression resistance	molecular_function	0.18162	1	1	713	8	29181	PGSC0003DMG400043035
GO:0045934	negative regulation of nucleobase-containing compound metabolic process	biological_process	0.17281	1	4	410	142	29181	PGSC0003DMG401013112,PGSC0003DMG400005062,PGSC0003DMG400007150,PGSC0003DMG400025501			GO:0030345	structural constituent of tooth enamel	molecular_function	0.18162	1	1	713	8	29181	PGSC0003DMG400043035
GO:0031400	negative regulation of protein modification process	biological_process	0.17464	1	2	410	51	29181	PGSC0003DMG400001326,PGSC0003DMG400002093			GO:0006355	regulation of transcription, DNA-templated	biological_process	0.18175	1	96	713	3550	29181	PGSC0003DMG400020685,PGSC0003DMG400014900,PGSC0003DMG400003663,PGSC0003DMG400009248,PGSC0003DMG400012830,PGSC0003DMG402001979,PGSC0003DMG400031265,PGSC0003DMG400018950,PGSC0003DMG400011500,PGSC0003DMG401025689,PGSC0003DMG400017150,PGSC0003DMG400007352,PGSC0003DMG400016317,PGSC0003DMG401002714,Novel03141,Novel03464,PGSC0003DMG400017354,PGSC0003DMG400010320,PGSC0003DMG400006058,PGSC0003DMG400032191…
GO:0044237	cellular metabolic process	biological_process	0.17527	1	206	410	13511	29181	PGSC0003DMG400018583,PGSC0003DMG400019316,PGSC0003DMG400012109,PGSC0003DMG400030607,PGSC0003DMG401027064,PGSC0003DMG400004114,PGSC0003DMG400005030,PGSC0003DMG400030872,PGSC0003DMG400046044,PGSC0003DMG400008356,PGSC0003DMG400010788,PGSC0003DMG400012274,PGSC0003DMG400011179,PGSC0003DMG400001122,PGSC0003DMG400002808,PGSC0003DMG400010077,PGSC0003DMG400019677,PGSC0003DMG400014134,PGSC0003DMG400007150,…			GO:1903506	regulation of nucleic acid-templated transcription	biological_process	0.18175	1	96	713	3550	29181	PGSC0003DMG400020685,PGSC0003DMG400014900,PGSC0003DMG401025689,PGSC0003DMG400017150,PGSC0003DMG400011500,PGSC0003DMG400031265,PGSC0003DMG400018950,PGSC0003DMG402001979,PGSC0003DMG400012830,PGSC0003DMG400009248,PGSC0003DMG400003663,PGSC0003DMG400013305,PGSC0003DMG400015454,PGSC0003DMG400041536,PGSC0003DMG400042507,PGSC0003DMG400032191,PGSC0003DMG400006058,PGSC0003DMG401002714,Novel03141,PGSC0003DM…
GO:0006807	nitrogen compound metabolic process	biological_process	0.17579	1	153	410	9955	29181	PGSC0003DMG400016697,PGSC0003DMG400002777,PGSC0003DMG400025751,PGSC0003DMG400033921,PGSC0003DMG400009223,PGSC0003DMG400031515,PGSC0003DMG400005744,PGSC0003DMG400006483,PGSC0003DMG400029379,PGSC0003DMG400008434,Novel03619,PGSC0003DMG400017439,PGSC0003DMG400020460,PGSC0003DMG400012828,PGSC0003DMG402027355,PGSC0003DMG400014226,PGSC0003DMG400013765,PGSC0003DMG401026940,PGSC0003DMG400030439,PGSC0003DM…			GO:0003899	DNA-directed RNA polymerase activity	molecular_function	0.18182	1	15	713	468	29181	PGSC0003DMG400026583,PGSC0003DMG400009079,PGSC0003DMG400033038,PGSC0003DMG400019390,PGSC0003DMG400025977,PGSC0003DMG401008881,PGSC0003DMG401025733,PGSC0003DMG401029877,PGSC0003DMG400028690,PGSC0003DMG400019097,PGSC0003DMG400026963,Novel00289,PGSC0003DMG400015258,PGSC0003DMG400030051,PGSC0003DMG400014907
GO:0010948	negative regulation of cell cycle process	biological_process	0.17686	1	2	410	54	29181	PGSC0003DMG400001326,PGSC0003DMG400002093			GO:0009396	folic acid-containing compound biosynthetic process	biological_process	0.18194	1	3	713	60	29181	PGSC0003DMG400023781,PGSC0003DMG400019909,PGSC0003DMG400001425
GO:0048869	cellular developmental process	biological_process	0.17778	1	8	410	363	29181	PGSC0003DMG400016386,PGSC0003DMG400004442,PGSC0003DMG400025734,PGSC0003DMG400015273,PGSC0003DMG400012274,PGSC0003DMG401033880,PGSC0003DMG400016389,PGSC0003DMG400011541			GO:0015889	cobalamin transport	biological_process	0.18217	1	1	713	8	29181	PGSC0003DMG400013925
GO:0006753	nucleoside phosphate metabolic process	biological_process	0.17878	1	14	410	731	29181	PGSC0003DMG401000923,PGSC0003DMG400020460,PGSC0003DMG400008276,PGSC0003DMG400025734,PGSC0003DMG400001896,PGSC0003DMG400021818,PGSC0003DMG400025455,PGSC0003DMG400022953,PGSC0003DMG401033880,PGSC0003DMG400023557,PGSC0003DMG400040927,PGSC0003DMG400018679,PGSC0003DMG400024819,Novel03008			GO:0006613	cotranslational protein targeting to membrane	biological_process	0.18265	1	7	713	180	29181	PGSC0003DMG400002239,PGSC0003DMG400017199,PGSC0003DMG400021343,PGSC0003DMG401023448,Novel00364,PGSC0003DMG400007496,PGSC0003DMG400007352
GO:0009892	negative regulation of metabolic process	biological_process	0.17896	1	7	410	308	29181	PGSC0003DMG400007150,PGSC0003DMG400025501,PGSC0003DMG400005062,PGSC0003DMG400001326,PGSC0003DMG401013112,PGSC0003DMG400002093,PGSC0003DMG400018107			GO:0008440	inositol-1,4,5-trisphosphate 3-kinase activity	molecular_function	0.18341	1	1	713	8	29181	PGSC0003DMG400027760
GO:0000334	3-hydroxyanthranilate 3,4-dioxygenase activity	molecular_function	0.17903	1	1	410	13	29181	PGSC0003DMG400030414			GO:0016052	carbohydrate catabolic process	biological_process	0.18347	1	7	713	186	29181	PGSC0003DMG400027925,PGSC0003DMG400030128,Novel00415,PGSC0003DMG400004615,PGSC0003DMG400045282,PGSC0003DMG400004460,PGSC0003DMG400040684
GO:0044767	single-organism developmental process	biological_process	0.18018	1	15	410	786	29181	PGSC0003DMG400018583,PGSC0003DMG400004442,PGSC0003DMG400016697,PGSC0003DMG400016386,PGSC0003DMG400015273,PGSC0003DMG400025734,PGSC0003DMG400021123,PGSC0003DMG400016019,PGSC0003DMG401033880,PGSC0003DMG400002093,PGSC0003DMG400012274,PGSC0003DMG400022953,PGSC0003DMG400016114,PGSC0003DMG400011541,PGSC0003DMG400016389			GO:0008519	ammonium transmembrane transporter activity	molecular_function	0.18379	1	2	713	32	29181	PGSC0003DMG400025907,PGSC0003DMG400023146
GO:0043021	ribonucleoprotein complex binding	molecular_function	0.18024	1	2	410	53	29181	PGSC0003DMG400031016,PGSC0003DMG400002093			GO:0038023	signaling receptor activity	molecular_function	0.18437	1	14	713	425	29181	Novel00714,PGSC0003DMG400022964,PGSC0003DMG400031835,PGSC0003DMG400029165,PGSC0003DMG400004208,PGSC0003DMG400008901,PGSC0003DMG400029473,PGSC0003DMG400009908,PGSC0003DMG400015463,PGSC0003DMG400029706,PGSC0003DMG400001981,PGSC0003DMG400015238,PGSC0003DMG400009185,PGSC0003DMG400022427
GO:0044238	primary metabolic process	biological_process	0.18026	1	213	410	13934	29181	PGSC0003DMG400016852,PGSC0003DMG402000216,PGSC0003DMG400000311,PGSC0003DMG400046998,PGSC0003DMG400008366,PGSC0003DMG400006991,PGSC0003DMG400001618,PGSC0003DMG400023235,PGSC0003DMG400025811,PGSC0003DMG400001960,PGSC0003DMG401003285,PGSC0003DMG400006394,PGSC0003DMG400011156,PGSC0003DMG401026842,PGSC0003DMG400020601,PGSC0003DMG400005062,PGSC0003DMG400022820,PGSC0003DMG401013112,PGSC0003DMG400007945,…			GO:0016709	oxidoreductase activity, acting on paired donors, with incorporation or reduction of molecular oxygen, NAD(P)H as one donor, and incorporation of one atom of oxygen	molecular_function	0.18453	1	3	713	60	29181	PGSC0003DMG400018660,PGSC0003DMG400002314,PGSC0003DMG400020079
GO:0009893	positive regulation of metabolic process	biological_process	0.18085	1	7	410	327	29181	PGSC0003DMG401033880,PGSC0003DMG400001326,PGSC0003DMG400002093,PGSC0003DMG400029547,PGSC0003DMG400023235,PGSC0003DMG401000506,PGSC0003DMG401026940			GO:0044798	nuclear transcription factor complex	cellular_component	0.18492	1	5	713	124	29181	PGSC0003DMG400013280,PGSC0003DMG402029166,PGSC0003DMG401025427,PGSC0003DMG401025662,PGSC0003DMG400024977
GO:0009262	deoxyribonucleotide metabolic process	biological_process	0.18183	1	2	410	54	29181	PGSC0003DMG400001896,PGSC0003DMG400021818			GO:0031419	cobalamin binding	molecular_function	0.18576	1	2	713	31	29181	PGSC0003DMG400016983,PGSC0003DMG400013925
GO:0051205	protein insertion into membrane	biological_process	0.1823	1	2	410	53	29181	PGSC0003DMG400005839,PGSC0003DMG400019960			GO:0004308	exo-alpha-sialidase activity	molecular_function	0.18588	1	1	713	8	29181	PGSC0003DMG400000315
GO:0009252	peptidoglycan biosynthetic process	biological_process	0.18231	1	1	410	15	29181	PGSC0003DMG400023557			GO:0016997	alpha-sialidase activity	molecular_function	0.18588	1	1	713	8	29181	PGSC0003DMG400000315
GO:0010628	positive regulation of gene expression	biological_process	0.18282	1	4	410	152	29181	PGSC0003DMG401033880,PGSC0003DMG400002093,PGSC0003DMG400029547,PGSC0003DMG401026940			GO:0019784	NEDD8-specific protease activity	molecular_function	0.18671	1	1	713	8	29181	PGSC0003DMG400012664
GO:0005525	GTP binding	molecular_function	0.18434	1	16	410	799	29181	PGSC0003DMG400031016,PGSC0003DMG400026226,PGSC0003DMG400007013,PGSC0003DMG400019677,PGSC0003DMG400005839,PGSC0003DMG400029457,PGSC0003DMG401013112,PGSC0003DMG400018590,PGSC0003DMG400019529,PGSC0003DMG400005744,PGSC0003DMG400013144,PGSC0003DMG400026211,PGSC0003DMG400001326,PGSC0003DMG401000923,PGSC0003DMG400002947,PGSC0003DMG400024466			GO:0039693	viral DNA genome replication	biological_process	0.18671	1	1	713	8	29181	PGSC0003DMG400012664
GO:0008677	2-dehydropantoate 2-reductase activity	molecular_function	0.1851	1	2	410	50	29181	PGSC0003DMG400015273,Novel03619			GO:0044034	multi-organism biosynthetic process	biological_process	0.18671	1	1	713	8	29181	PGSC0003DMG400012664
GO:0006865	amino acid transport	biological_process	0.18515	1	3	410	95	29181	PGSC0003DMG400011538,PGSC0003DMG400002104,PGSC0003DMG400013962			GO:0006221	pyrimidine nucleotide biosynthetic process	biological_process	0.18736	1	3	713	61	29181	PGSC0003DMG400002616,PGSC0003DMG400028045,PGSC0003DMG400026460
GO:0003972	RNA ligase (ATP) activity	molecular_function	0.18593	1	1	410	13	29181	PGSC0003DMG402004451			GO:0005976	polysaccharide metabolic process	biological_process	0.18839	1	10	713	287	29181	PGSC0003DMG400004615,Novel02925,PGSC0003DMG400045282,PGSC0003DMG400022756,PGSC0003DMG400040684,PGSC0003DMG400008454,PGSC0003DMG400023838,Novel02900,PGSC0003DMG400006457,PGSC0003DMG400002895
GO:0006772	thiamine metabolic process	biological_process	0.18604	1	1	410	14	29181	PGSC0003DMG400006483			GO:0031555	transcriptional attenuation	biological_process	0.18858	1	2	713	31	29181	PGSC0003DMG400017354,PGSC0003DMG400026963
GO:0009228	thiamine biosynthetic process	biological_process	0.18604	1	1	410	14	29181	PGSC0003DMG400006483			GO:0031556	transcriptional attenuation by ribosome	biological_process	0.18858	1	2	713	31	29181	PGSC0003DMG400017354,PGSC0003DMG400026963
GO:0042723	thiamine-containing compound metabolic process	biological_process	0.18604	1	1	410	14	29181	PGSC0003DMG400006483			GO:0009605	response to external stimulus	biological_process	0.18859	1	20	713	646	29181	PGSC0003DMG400044557,PGSC0003DMG400019097,Novel01823,PGSC0003DMG400004241,PGSC0003DMG400024925,PGSC0003DMG400011019,PGSC0003DMG400004735,PGSC0003DMG401004803,Novel03304,PGSC0003DMG402026561,PGSC0003DMG402031520,Novel00064,PGSC0003DMG400016968,PGSC0003DMG400015238,PGSC0003DMG400003770,PGSC0003DMG400043204,PGSC0003DMG401025733,PGSC0003DMG400011136,PGSC0003DMG400012003,PGSC0003DMG400029165
GO:0042724	thiamine-containing compound biosynthetic process	biological_process	0.18604	1	1	410	14	29181	PGSC0003DMG400006483			GO:0044802	single-organism membrane organization	biological_process	0.18958	1	14	713	427	29181	PGSC0003DMG400013629,PGSC0003DMG400017199,PGSC0003DMG400002239,PGSC0003DMG400020231,PGSC0003DMG400007352,Novel00364,PGSC0003DMG401023448,PGSC0003DMG400021343,PGSC0003DMG400015454,Novel00449,PGSC0003DMG400013280,PGSC0003DMG400046551,PGSC0003DMG400007496,PGSC0003DMG400029761
GO:0010498	proteasomal protein catabolic process	biological_process	0.18775	1	3	410	101	29181	PGSC0003DMG400001841,PGSC0003DMG400002093,PGSC0003DMG400001326			GO:0008488	gamma-glutamyl carboxylase activity	molecular_function	0.18985	1	1	713	8	29181	PGSC0003DMG400024971
GO:0006119	oxidative phosphorylation	biological_process	0.18888	1	3	410	103	29181	PGSC0003DMG400024819,PGSC0003DMG401033880,PGSC0003DMG400020460			GO:0017187	peptidyl-glutamic acid carboxylation	biological_process	0.18985	1	1	713	8	29181	PGSC0003DMG400024971
GO:0042773	ATP synthesis coupled electron transport	biological_process	0.18888	1	3	410	103	29181	PGSC0003DMG400024819,PGSC0003DMG401033880,PGSC0003DMG400020460			GO:0018200	peptidyl-glutamic acid modification	biological_process	0.18985	1	1	713	8	29181	PGSC0003DMG400024971
GO:0000149	SNARE binding	molecular_function	0.18898	1	1	410	16	29181	PGSC0003DMG400001646			GO:0018214	protein carboxylation	biological_process	0.18985	1	1	713	8	29181	PGSC0003DMG400024971
GO:0019905	syntaxin binding	molecular_function	0.18898	1	1	410	16	29181	PGSC0003DMG400001646			GO:0022402	cell cycle process	biological_process	0.19054	1	23	713	765	29181	PGSC0003DMG400002870,PGSC0003DMG400000079,PGSC0003DMG402001552,PGSC0003DMG400028197,PGSC0003DMG401002977,PGSC0003DMG400014623,PGSC0003DMG400015454,PGSC0003DMG400025977,PGSC0003DMG401022041,PGSC0003DMG400029761,PGSC0003DMG400022788,PGSC0003DMG400016012,Novel03379,PGSC0003DMG404014059,PGSC0003DMG400021476,PGSC0003DMG401025689,PGSC0003DMG400001377,PGSC0003DMG402018787,PGSC0003DMG400008954,PGSC0003DM…
GO:0036094	small molecule binding	molecular_function	0.18905	1	90	410	5355	29181	PGSC0003DMG400029330,PGSC0003DMG400008101,Novel03208,PGSC0003DMG400002777,PGSC0003DMG401005047,PGSC0003DMG400009183,PGSC0003DMG401015976,PGSC0003DMG400006857,PGSC0003DMG400005744,PGSC0003DMG400006483,PGSC0003DMG400018375,PGSC0003DMG400021017,PGSC0003DMG400002013,PGSC0003DMG402006188,PGSC0003DMG401000923,Novel03619,PGSC0003DMG400018939,PGSC0003DMG400025316,PGSC0003DMG401000796,PGSC0003DMG402027355…			GO:0019219	regulation of nucleobase-containing compound metabolic process	biological_process	0.19073	1	98	713	3640	29181	PGSC0003DMG400015454,PGSC0003DMG400041536,PGSC0003DMG400042507,PGSC0003DMG400013305,PGSC0003DMG400032191,PGSC0003DMG400019909,PGSC0003DMG400006058,PGSC0003DMG400017354,PGSC0003DMG400010320,Novel03464,Novel03141,PGSC0003DMG401002714,PGSC0003DMG400007352,PGSC0003DMG400016317,PGSC0003DMG400001377,PGSC0003DMG400015225,PGSC0003DMG400012003,PGSC0003DMG402014476,PGSC0003DMG400002900,PGSC0003DMG400001323…
GO:0009132	nucleoside diphosphate metabolic process	biological_process	0.18921	1	3	410	100	29181	PGSC0003DMG400025734,PGSC0003DMG400025455,PGSC0003DMG400023557			GO:0004826	phenylalanine-tRNA ligase activity	molecular_function	0.19298	1	2	713	32	29181	PGSC0003DMG400011521,Novel02623
GO:0010333	terpene synthase activity	molecular_function	0.18933	1	3	410	105	29181	PGSC0003DMG400005030,PGSC0003DMG402011252,PGSC0003DMG401011252			GO:0008073	ornithine decarboxylase inhibitor activity	molecular_function	0.19342	1	1	713	9	29181	PGSC0003DMG400004241
GO:0007009	plasma membrane organization	biological_process	0.19139	1	2	410	54	29181	PGSC0003DMG400000511,PGSC0003DMG402028340			GO:0042979	ornithine decarboxylase regulator activity	molecular_function	0.19342	1	1	713	9	29181	PGSC0003DMG400004241
GO:0005911	cell-cell junction	cellular_component	0.19271	1	1	410	15	29181	PGSC0003DMG400026211			GO:0000278	mitotic cell cycle	biological_process	0.1938	1	13	713	403	29181	PGSC0003DMG400001377,PGSC0003DMG402018787,PGSC0003DMG400015454,PGSC0003DMG400024008,PGSC0003DMG400008954,PGSC0003DMG400003053,PGSC0003DMG400029761,PGSC0003DMG404014059,PGSC0003DMG400021476,PGSC0003DMG400028197,PGSC0003DMG400016012,PGSC0003DMG400000079,Novel03379
GO:0032269	negative regulation of cellular protein metabolic process	biological_process	0.19291	1	3	410	103	29181	PGSC0003DMG400002093,PGSC0003DMG400001326,PGSC0003DMG400018107			GO:1903047	mitotic cell cycle process	biological_process	0.1938	1	13	713	403	29181	PGSC0003DMG404014059,PGSC0003DMG400021476,PGSC0003DMG400000079,PGSC0003DMG400016012,PGSC0003DMG400028197,Novel03379,PGSC0003DMG400001377,PGSC0003DMG402018787,PGSC0003DMG400015454,PGSC0003DMG400008954,PGSC0003DMG400024008,PGSC0003DMG400003053,PGSC0003DMG400029761
GO:0051248	negative regulation of protein metabolic process	biological_process	0.19291	1	3	410	103	29181	PGSC0003DMG400018107,PGSC0003DMG400002093,PGSC0003DMG400001326			GO:0006354	DNA-templated transcription, elongation	biological_process	0.19452	1	4	713	93	29181	PGSC0003DMG401022041,PGSC0003DMG400026583,PGSC0003DMG400021476,PGSC0003DMG400039005
GO:0009060	aerobic respiration	biological_process	0.19305	1	2	410	53	29181	PGSC0003DMG400002947,PGSC0003DMG400010174			GO:0019079	viral genome replication	biological_process	0.19455	1	7	713	186	29181	PGSC0003DMG400026963,PGSC0003DMG400007496,PGSC0003DMG400012003,PGSC0003DMG400018403,PGSC0003DMG400006143,PGSC0003DMG400027925,PGSC0003DMG400012664
GO:0006091	generation of precursor metabolites and energy	biological_process	0.19308	1	12	410	607	29181	PGSC0003DMG400024819,PGSC0003DMG400030439,PGSC0003DMG401033880,PGSC0003DMG400002947,PGSC0003DMG400000311,PGSC0003DMG400025455,PGSC0003DMG400022953,PGSC0003DMG400001896,PGSC0003DMG400025734,PGSC0003DMG400010174,PGSC0003DMG400020460,PGSC0003DMG400017186			GO:0000724	double-strand break repair via homologous recombination	biological_process	0.19459	1	1	713	9	29181	PGSC0003DMG400010587
GO:0044093	positive regulation of molecular function	biological_process	0.1936	1	2	410	59	29181	PGSC0003DMG401000506,PGSC0003DMG400023235			GO:0033177	proton-transporting two-sector ATPase complex, proton-transporting domain	cellular_component	0.19495	1	11	713	335	29181	PGSC0003DMG400009198,PGSC0003DMG400022427,PGSC0003DMG400045050,PGSC0003DMG400013106,PGSC0003DMG400029706,PGSC0003DMG400029682,Novel03007,Novel03282,PGSC0003DMG400046551,PGSC0003DMG402019176,PGSC0003DMG400029761
GO:0004743	pyruvate kinase activity	molecular_function	0.19365	1	1	410	14	29181	PGSC0003DMG400025734			GO:0072350	tricarboxylic acid metabolic process	biological_process	0.19508	1	3	713	61	29181	PGSC0003DMG400042507,Novel00481,PGSC0003DMG400008454
GO:0042822	pyridoxal phosphate metabolic process	biological_process	0.19371	1	1	410	15	29181	PGSC0003DMG400006483			GO:0016836	hydro-lyase activity	molecular_function	0.19637	1	7	713	191	29181	PGSC0003DMG400026364,PGSC0003DMG400003906,PGSC0003DMG400015408,PGSC0003DMG400003054,Novel02925,PGSC0003DMG400023908,Novel02293
GO:0042823	pyridoxal phosphate biosynthetic process	biological_process	0.19371	1	1	410	15	29181	PGSC0003DMG400006483			GO:0046813	receptor-mediated virion attachment to host cell	biological_process	0.1973	1	1	713	9	29181	PGSC0003DMG400016920
GO:0046184	aldehyde biosynthetic process	biological_process	0.19371	1	1	410	15	29181	PGSC0003DMG400006483			GO:0016679	oxidoreductase activity, acting on diphenols and related substances as donors	molecular_function	0.19731	1	5	713	124	29181	PGSC0003DMG401021786,PGSC0003DMG400028197,PGSC0003DMG400014025,PGSC0003DMG400044557,PGSC0003DMG400008466
GO:0003951	NAD+ kinase activity	molecular_function	0.19376	1	1	410	13	29181	PGSC0003DMG400025455			GO:0060255	regulation of macromolecule metabolic process	biological_process	0.19736	1	107	713	3991	29181	Novel03304,PGSC0003DMG400003001,Novel02940,PGSC0003DMG400026857,PGSC0003DMG400006696,PGSC0003DMG400028259,PGSC0003DMG401025427,PGSC0003DMG400004417,PGSC0003DMG400044557,PGSC0003DMG400007644,Novel00636,PGSC0003DMG400013049,PGSC0003DMG400028197,PGSC0003DMG400026264,PGSC0003DMG400044001,PGSC0003DMG400023781,PGSC0003DMG400023400,PGSC0003DMG400025977,PGSC0003DMG400035518,PGSC0003DMG400023619,PGSC0003D…
GO:0006741	NADP biosynthetic process	biological_process	0.19376	1	1	410	13	29181	PGSC0003DMG400025455			GO:0000281	mitotic cytokinesis	biological_process	0.1976	1	7	713	195	29181	PGSC0003DMG400008954,PGSC0003DMG400015454,PGSC0003DMG400001377,PGSC0003DMG402018787,Novel03379,PGSC0003DMG400021476,PGSC0003DMG400003053
GO:0030414	peptidase inhibitor activity	molecular_function	0.19377	1	5	410	238	29181	PGSC0003DMG400004496,PGSC0003DMG400010136,PGSC0003DMG400018107,PGSC0003DMG402027355,PGSC0003DMG401028565			GO:0000917	barrier septum assembly	biological_process	0.1976	1	7	713	195	29181	PGSC0003DMG400015454,PGSC0003DMG400008954,PGSC0003DMG402018787,PGSC0003DMG400001377,Novel03379,PGSC0003DMG400021476,PGSC0003DMG400003053
GO:0061134	peptidase regulator activity	molecular_function	0.19377	1	5	410	238	29181	PGSC0003DMG402027355,PGSC0003DMG400018107,PGSC0003DMG400010136,PGSC0003DMG400004496,PGSC0003DMG401028565			GO:0032506	cytokinetic process	biological_process	0.1976	1	7	713	195	29181	Novel03379,PGSC0003DMG400003053,PGSC0003DMG400021476,PGSC0003DMG402018787,PGSC0003DMG400001377,PGSC0003DMG400008954,PGSC0003DMG400015454
GO:0071949	FAD binding	molecular_function	0.19411	1	3	410	98	29181	PGSC0003DMG400029330,Novel03619,PGSC0003DMG401024074			GO:0061640	cytoskeleton-dependent cytokinesis	biological_process	0.1976	1	7	713	195	29181	Novel03379,PGSC0003DMG400021476,PGSC0003DMG400003053,PGSC0003DMG400008954,PGSC0003DMG400015454,PGSC0003DMG400001377,PGSC0003DMG402018787
GO:0010564	regulation of cell cycle process	biological_process	0.19538	1	3	410	104	29181	PGSC0003DMG400001326,PGSC0003DMG400002093,PGSC0003DMG400001841			GO:0090529	cell septum assembly	biological_process	0.1976	1	7	713	195	29181	Novel03379,PGSC0003DMG400003053,PGSC0003DMG400021476,PGSC0003DMG400001377,PGSC0003DMG402018787,PGSC0003DMG400015454,PGSC0003DMG400008954
GO:0003918	DNA topoisomerase type II (ATP-hydrolyzing) activity	molecular_function	0.19545	1	2	410	58	29181	PGSC0003DMG400007976,PGSC0003DMG400031016			GO:1902410	mitotic cytokinetic process	biological_process	0.1976	1	7	713	195	29181	PGSC0003DMG400008954,PGSC0003DMG400015454,PGSC0003DMG402018787,PGSC0003DMG400001377,PGSC0003DMG400021476,PGSC0003DMG400003053,Novel03379
GO:0061505	DNA topoisomerase II activity	molecular_function	0.19545	1	2	410	58	29181	PGSC0003DMG400007976,PGSC0003DMG400031016			GO:0036459	ubiquitinyl hydrolase activity	molecular_function	0.19783	1	3	713	61	29181	PGSC0003DMG400011136,PGSC0003DMG400017850,PGSC0003DMG400016646
GO:0044212	transcription regulatory region DNA binding	molecular_function	0.19611	1	1	410	15	29181	PGSC0003DMG400004285			GO:0016782	transferase activity, transferring sulfur-containing groups	molecular_function	0.1986	1	4	713	95	29181	PGSC0003DMG400007644,Novel01181,PGSC0003DMG400007141,PGSC0003DMG400003728
GO:0004564	beta-fructofuranosidase activity	molecular_function	0.19669	1	1	410	14	29181	PGSC0003DMG400016386			GO:0006952	defense response	biological_process	0.20007	1	25	713	849	29181	PGSC0003DMG401009815,PGSC0003DMG400043204,PGSC0003DMG401025733,PGSC0003DMG400039005,Novel00744,PGSC0003DMG400043194,PGSC0003DMG400012003,PGSC0003DMG400017142,PGSC0003DMG402026561,PGSC0003DMG400020376,Novel00064,PGSC0003DMG400022094,PGSC0003DMG400015238,PGSC0003DMG400013974,PGSC0003DMG400016968,PGSC0003DMG400035006,PGSC0003DMG400019909,PGSC0003DMG400002414,PGSC0003DMG401004803,PGSC0003DMG400044557…
GO:0004575	sucrose alpha-glucosidase activity	molecular_function	0.19669	1	1	410	14	29181	PGSC0003DMG400016386			GO:0065007	biological regulation	biological_process	0.20137	1	184	713	7046	29181	Novel02940,PGSC0003DMG400028259,PGSC0003DMG400003770,PGSC0003DMG400026818,PGSC0003DMG401019771,PGSC0003DMG400010726,PGSC0003DMG400009908,PGSC0003DMG401025427,PGSC0003DMG400022964,PGSC0003DMG400004417,Novel03304,PGSC0003DMG400029706,PGSC0003DMG400008052,Novel00714,PGSC0003DMG402003286,PGSC0003DMG400035518,PGSC0003DMG400023400,PGSC0003DMG400041062,PGSC0003DMG400019480,PGSC0003DMG400004916,PGSC0003D…
GO:0090599	alpha-glucosidase activity	molecular_function	0.19669	1	1	410	14	29181	PGSC0003DMG400016386			GO:0097196	Shu complex	cellular_component	0.20149	1	1	713	9	29181	PGSC0003DMG400026949
GO:0032561	guanyl ribonucleotide binding	molecular_function	0.19702	1	16	410	810	29181	PGSC0003DMG400001326,PGSC0003DMG401000923,PGSC0003DMG400002947,PGSC0003DMG400024466,PGSC0003DMG400005839,PGSC0003DMG400029457,PGSC0003DMG400026226,PGSC0003DMG400031016,PGSC0003DMG400019677,PGSC0003DMG400007013,PGSC0003DMG400026211,PGSC0003DMG400018590,PGSC0003DMG401013112,PGSC0003DMG400013144,PGSC0003DMG400005744,PGSC0003DMG400019529			GO:1990391	DNA repair complex	cellular_component	0.20149	1	1	713	9	29181	PGSC0003DMG400026949
GO:0032784	regulation of DNA-templated transcription, elongation	biological_process	0.1972	1	2	410	55	29181	PGSC0003DMG400011179,PGSC0003DMG401026940			GO:0000150	recombinase activity	molecular_function	0.20161	1	2	713	34	29181	PGSC0003DMG400004615,PGSC0003DMG400021565
GO:0051775	response to redox state	biological_process	0.19846	1	1	410	15	29181	PGSC0003DMG400025501			GO:0009308	amine metabolic process	biological_process	0.2025	1	7	713	187	29181	PGSC0003DMG400017203,PGSC0003DMG400007352,PGSC0003DMG400012830,Novel00141,PGSC0003DMG400017157,PGSC0003DMG400003054,PGSC0003DMG400030766
GO:0006848	pyruvate transport	biological_process	0.19917	1	1	410	18	29181	PGSC0003DMG400032771			GO:0004455	ketol-acid reductoisomerase activity	molecular_function	0.20278	1	1	713	9	29181	PGSC0003DMG400007859
GO:0006850	mitochondrial pyruvate transport	biological_process	0.19917	1	1	410	18	29181	PGSC0003DMG400032771			GO:0019900	kinase binding	molecular_function	0.2036	1	3	713	62	29181	PGSC0003DMG400045527,PGSC0003DMG400007841,PGSC0003DMG400013216
GO:0048523	negative regulation of cellular process	biological_process	0.20227	1	9	410	436	29181	PGSC0003DMG400018107,PGSC0003DMG400001326,PGSC0003DMG400021123,PGSC0003DMG400025501,PGSC0003DMG400007150,PGSC0003DMG400021091,PGSC0003DMG400002093,PGSC0003DMG401013112,PGSC0003DMG400005062			GO:0003933	GTP cyclohydrolase activity	molecular_function	0.20384	1	1	713	9	29181	PGSC0003DMG400003447
GO:0051782	negative regulation of cell division	biological_process	0.20251	1	2	410	58	29181	PGSC0003DMG400001326,PGSC0003DMG400002093			GO:0008685	2-C-methyl-D-erythritol 2,4-cyclodiphosphate synthase activity	molecular_function	0.2041	1	1	713	9	29181	PGSC0003DMG400015737
GO:0006732	coenzyme metabolic process	biological_process	0.20257	1	9	410	430	29181	PGSC0003DMG400003146,PGSC0003DMG400006483,PGSC0003DMG400018679,Novel03008,PGSC0003DMG400007129,PGSC0003DMG400012550,PGSC0003DMG400025455,PGSC0003DMG400025734,PGSC0003DMG401000923			GO:0004379	glycylpeptide N-tetradecanoyltransferase activity	molecular_function	0.20436	1	1	713	9	29181	PGSC0003DMG400007141
GO:0004827	proline-tRNA ligase activity	molecular_function	0.20268	1	1	410	14	29181	PGSC0003DMG400030439			GO:0019107	myristoyltransferase activity	molecular_function	0.20436	1	1	713	9	29181	PGSC0003DMG400007141
GO:0006433	prolyl-tRNA aminoacylation	biological_process	0.20268	1	1	410	14	29181	PGSC0003DMG400030439			GO:0080090	regulation of primary metabolic process	biological_process	0.20532	1	106	713	3964	29181	Novel03014,PGSC0003DMG400031863,PGSC0003DMG400007992,PGSC0003DMG400011680,PGSC0003DMG400031154,PGSC0003DMG400018629,PGSC0003DMG401024603,PGSC0003DMG400014369,PGSC0003DMG400015494,PGSC0003DMG400031865,PGSC0003DMG400006144,PGSC0003DMG400014182,PGSC0003DMG400001593,PGSC0003DMG400007496,PGSC0003DMG402019176,PGSC0003DMG400007141,PGSC0003DMG401031322,PGSC0003DMG400014623,Novel03282,PGSC0003DMG400031888…
GO:0019201	nucleotide kinase activity	molecular_function	0.20287	1	3	410	101	29181	Novel03008,PGSC0003DMG401000923,PGSC0003DMG400024466			GO:0050896	response to stimulus	biological_process	0.20589	1	133	713	5028	29181	PGSC0003DMG400043194,PGSC0003DMG400013627,PGSC0003DMG400016533,PGSC0003DMG402021124,PGSC0003DMG400004460,PGSC0003DMG400035006,Novel00449,PGSC0003DMG400004208,PGSC0003DMG400045444,PGSC0003DMG400028197,PGSC0003DMG400013392,Novel00993,PGSC0003DMG400016130,PGSC0003DMG400046551,PGSC0003DMG400029165,PGSC0003DMG400007841,PGSC0003DMG400026364,PGSC0003DMG400013974,PGSC0003DMG400035783,PGSC0003DMG400016983…
GO:0042601	endospore-forming forespore	cellular_component	0.20398	1	1	410	15	29181	PGSC0003DMG400016114			GO:1901360	organic cyclic compound metabolic process	biological_process	0.20716	1	224	713	8666	29181	PGSC0003DMG400045050,PGSC0003DMG400023041,Novel00899,PGSC0003DMG400013106,PGSC0003DMG400015258,PGSC0003DMG400003663,Novel02623,PGSC0003DMG400014387,PGSC0003DMG400009248,PGSC0003DMG400026949,PGSC0003DMG400045083,Novel01003,PGSC0003DMG400033038,PGSC0003DMG400031265,PGSC0003DMG400011500,PGSC0003DMG400018950,PGSC0003DMG401025662,Novel03007,PGSC0003DMG400043204,PGSC0003DMG400026795,PGSC0003DMG40002400…
GO:0042763	intracellular immature spore	cellular_component	0.20398	1	1	410	15	29181	PGSC0003DMG400016114			GO:0019199	transmembrane receptor protein kinase activity	molecular_function	0.20771	1	2	713	34	29181	PGSC0003DMG400029165,Novel00714
GO:0098519	nucleotide phosphatase activity, acting on free nucleotides	molecular_function	0.20432	1	5	410	194	29181	PGSC0003DMG400029457,PGSC0003DMG400006034,PGSC0003DMG401000923,PGSC0003DMG401013112,PGSC0003DMG400002947			GO:0006612	protein targeting to membrane	biological_process	0.20983	1	7	713	188	29181	PGSC0003DMG401023448,PGSC0003DMG400007496,Novel00364,PGSC0003DMG400007352,PGSC0003DMG400002239,PGSC0003DMG400017199,PGSC0003DMG400021343
GO:0030694	bacterial-type flagellum basal body, rod	cellular_component	0.20488	1	1	410	16	29181	PGSC0003DMG400002104			GO:0070009	serine-type aminopeptidase activity	molecular_function	0.20989	1	1	713	9	29181	PGSC0003DMG402019176
GO:0016020	membrane	cellular_component	0.20534	1	132	410	8461	29181	PGSC0003DMG400010174,PGSC0003DMG400012606,PGSC0003DMG400025501,PGSC0003DMG400007963,PGSC0003DMG400002345,PGSC0003DMG402032203,PGSC0003DMG400027003,PGSC0003DMG400022714,PGSC0003DMG400015561,PGSC0003DMG400008938,PGSC0003DMG400021818,PGSC0003DMG400004899,PGSC0003DMG400014639,PGSC0003DMG400033615,PGSC0003DMG401003285,PGSC0003DMG400011156,PGSC0003DMG402009791,PGSC0003DMG402000216,PGSC0003DMG400026093,…			GO:0004725	protein tyrosine phosphatase activity	molecular_function	0.21122	1	3	713	64	29181	PGSC0003DMG400024543,Novel01003,PGSC0003DMG401025870
GO:0004674	protein serine/threonine kinase activity	molecular_function	0.20543	1	8	410	365	29181	PGSC0003DMG400027003,PGSC0003DMG400022820,PGSC0003DMG402019242,PGSC0003DMG400007963,PGSC0003DMG401005047,PGSC0003DMG400013352,PGSC0003DMG400006394,PGSC0003DMG400010431			GO:0045087	innate immune response	biological_process	0.21146	1	2	713	35	29181	Novel00064,PGSC0003DMG401025733
GO:0016709	oxidoreductase activity, acting on paired donors, with incorporation or reduction of molecular oxygen, NAD(P)H as one donor, and incorporation of one atom of oxygen	molecular_function	0.20558	1	2	410	60	29181	Novel03619,PGSC0003DMG400029330			GO:0052689	carboxylic ester hydrolase activity	molecular_function	0.21188	1	9	713	268	29181	PGSC0003DMG400000732,PGSC0003DMG400007992,PGSC0003DMG402026561,PGSC0003DMG400025907,PGSC0003DMG400045868,PGSC0003DMG400006672,PGSC0003DMG400005206,PGSC0003DMG400031391,PGSC0003DMG400019256
GO:0019001	guanyl nucleotide binding	molecular_function	0.2063	1	16	410	817	29181	PGSC0003DMG400026211,PGSC0003DMG400018590,PGSC0003DMG401013112,PGSC0003DMG400005744,PGSC0003DMG400013144,PGSC0003DMG400019529,PGSC0003DMG400005839,PGSC0003DMG400029457,PGSC0003DMG400026226,PGSC0003DMG400031016,PGSC0003DMG400019677,PGSC0003DMG400007013,PGSC0003DMG400002947,PGSC0003DMG400024466,PGSC0003DMG400001326,PGSC0003DMG401000923			GO:0006470	protein dephosphorylation	biological_process	0.21192	1	3	713	64	29181	PGSC0003DMG401025870,PGSC0003DMG400000688,PGSC0003DMG400024543
GO:0030203	glycosaminoglycan metabolic process	biological_process	0.20661	1	2	410	58	29181	PGSC0003DMG400023557,PGSC0003DMG400012407			GO:0000813	ESCRT I complex	cellular_component	0.21193	1	1	713	9	29181	PGSC0003DMG401025733
GO:0045156	electron transporter, transferring electrons within the cyclic electron transport pathway of photosynthesis activity	molecular_function	0.20695	1	2	410	58	29181	PGSC0003DMG400000311,PGSC0003DMG400017186			GO:0032509	endosome transport via multivesicular body sorting pathway	biological_process	0.21193	1	1	713	9	29181	PGSC0003DMG401025733
GO:0019385	methanogenesis, from acetate	biological_process	0.20775	1	1	410	14	29181	PGSC0003DMG400022953			GO:0036452	ESCRT complex	cellular_component	0.21193	1	1	713	9	29181	PGSC0003DMG401025733
GO:0044255	cellular lipid metabolic process	biological_process	0.2083	1	18	410	957	29181	PGSC0003DMG400027050,PGSC0003DMG400031016,PGSC0003DMG400029330,PGSC0003DMG400014134,PGSC0003DMG400029436,PGSC0003DMG400006506,PGSC0003DMG400021152,PGSC0003DMG400001372,PGSC0003DMG400018583,PGSC0003DMG400031130,PGSC0003DMG401024074,PGSC0003DMG401003285,PGSC0003DMG400015677,PGSC0003DMG400013285,PGSC0003DMG400002947,PGSC0003DMG400027856,PGSC0003DMG400016114,PGSC0003DMG400012274			GO:0030420	establishment of competence for transformation	biological_process	0.21218	1	1	713	9	29181	PGSC0003DMG400011136
GO:0006720	isoprenoid metabolic process	biological_process	0.20913	1	4	410	152	29181	PGSC0003DMG400029330,PGSC0003DMG400031016,PGSC0003DMG400002947,PGSC0003DMG400027856			GO:0004872	receptor activity	molecular_function	0.21252	1	16	713	510	29181	PGSC0003DMG400015463,PGSC0003DMG400001981,PGSC0003DMG400009185,PGSC0003DMG400013942,Novel00714,PGSC0003DMG400031835,PGSC0003DMG400004208,PGSC0003DMG400029706,PGSC0003DMG400015238,PGSC0003DMG400022427,PGSC0003DMG400022964,PGSC0003DMG400029165,PGSC0003DMG400000708,PGSC0003DMG400008901,PGSC0003DMG400029473,PGSC0003DMG400009908
GO:0008299	isoprenoid biosynthetic process	biological_process	0.20913	1	4	410	152	29181	PGSC0003DMG400027856,PGSC0003DMG400002947,PGSC0003DMG400031016,PGSC0003DMG400029330			GO:0045454	cell redox homeostasis	biological_process	0.21297	1	7	713	202	29181	PGSC0003DMG401023448,PGSC0003DMG400030784,PGSC0003DMG400016033,PGSC0003DMG400017216,PGSC0003DMG400016032,Novel01639,PGSC0003DMG400016477
GO:0003682	chromatin binding	molecular_function	0.21011	1	3	410	108	29181	PGSC0003DMG400006621,PGSC0003DMG400004285,PGSC0003DMG400008434			GO:0000502	proteasome complex	cellular_component	0.21354	1	4	713	97	29181	PGSC0003DMG400025344,PGSC0003DMG401025733,Novel03304,PGSC0003DMG402006167
GO:0001836	release of cytochrome c from mitochondria	biological_process	0.21037	1	1	410	16	29181	PGSC0003DMG401000506			GO:0006814	sodium ion transport	biological_process	0.21502	1	5	713	129	29181	PGSC0003DMG400021160,Novel00899,PGSC0003DMG400026949,PGSC0003DMG401019352,PGSC0003DMG400010936
GO:0008637	apoptotic mitochondrial changes	biological_process	0.21037	1	1	410	16	29181	PGSC0003DMG401000506			GO:0033365	protein localization to organelle	biological_process	0.21546	1	14	713	438	29181	PGSC0003DMG401023448,PGSC0003DMG400045050,PGSC0003DMG400007352,PGSC0003DMG400002239,PGSC0003DMG400024914,PGSC0003DMG400017199,PGSC0003DMG400007496,PGSC0003DMG400037302,PGSC0003DMG400007841,PGSC0003DMG400032228,PGSC0003DMG400046551,PGSC0003DMG400021343,PGSC0003DMG400006457,PGSC0003DMG401025689
GO:0097190	apoptotic signaling pathway	biological_process	0.21037	1	1	410	16	29181	PGSC0003DMG401000506			GO:0000070	mitotic sister chromatid segregation	biological_process	0.21575	1	3	713	64	29181	PGSC0003DMG400024008,PGSC0003DMG400029761,PGSC0003DMG400028197
GO:0015711	organic anion transport	biological_process	0.21082	1	5	410	218	29181	PGSC0003DMG400013962,PGSC0003DMG400002104,PGSC0003DMG400011317,PGSC0003DMG400032771,PGSC0003DMG400011538			GO:0000819	sister chromatid segregation	biological_process	0.21575	1	3	713	64	29181	PGSC0003DMG400029761,PGSC0003DMG400028197,PGSC0003DMG400024008
GO:0022604	regulation of cell morphogenesis	biological_process	0.21363	1	1	410	15	29181	PGSC0003DMG400025734			GO:0007165	signal transduction	biological_process	0.21719	1	60	713	2173	29181	PGSC0003DMG400031154,PGSC0003DMG400008088,PGSC0003DMG400035905,PGSC0003DMG400002821,PGSC0003DMG402016272,Novel00310,PGSC0003DMG400024977,PGSC0003DMG400029761,PGSC0003DMG400001593,PGSC0003DMG400007496,PGSC0003DMG400016983,PGSC0003DMG400008619,PGSC0003DMG400045125,PGSC0003DMG400012830,PGSC0003DMG400020231,PGSC0003DMG400026364,PGSC0003DMG400007841,PGSC0003DMG400000708,PGSC0003DMG400009055,Novel00901…
GO:0004177	aminopeptidase activity	molecular_function	0.21447	1	2	410	63	29181	PGSC0003DMG400002947,PGSC0003DMG400012133			GO:0019855	calcium channel inhibitor activity	molecular_function	0.21754	1	2	713	35	29181	PGSC0003DMG400044731,PGSC0003DMG400028197
GO:0006221	pyrimidine nucleotide biosynthetic process	biological_process	0.21628	1	2	410	61	29181	PGSC0003DMG400001896,PGSC0003DMG400021818			GO:0004112	cyclic-nucleotide phosphodiesterase activity	molecular_function	0.21889	1	2	713	36	29181	PGSC0003DMG401025733,Novel03414
GO:0005576	extracellular region	cellular_component	0.21652	1	35	410	2138	29181	PGSC0003DMG400002777,PGSC0003DMG400020061,PGSC0003DMG400010578,PGSC0003DMG400014797,PGSC0003DMG401000796,PGSC0003DMG400007963,PGSC0003DMG401027064,PGSC0003DMG400031130,PGSC0003DMG400031102,PGSC0003DMG400001122,PGSC0003DMG400012274,PGSC0003DMG400008692,PGSC0003DMG400006233,PGSC0003DMG400018792,PGSC0003DMG400007405,PGSC0003DMG400040927,PGSC0003DMG400012550,PGSC0003DMG401028565,PGSC0003DMG400011754,…			GO:0031975	envelope	cellular_component	0.22	1	25	713	858	29181	Novel03282,PGSC0003DMG402030272,PGSC0003DMG400029682,PGSC0003DMG402019176,PGSC0003DMG400029761,PGSC0003DMG400032191,PGSC0003DMG400009079,PGSC0003DMG400014128,PGSC0003DMG400024914,PGSC0003DMG400009198,Novel02100,PGSC0003DMG400003770,Novel03007,PGSC0003DMG401025689,PGSC0003DMG400008730,PGSC0003DMG400004417,PGSC0003DMG400032228,PGSC0003DMG400046551,PGSC0003DMG400016968,PGSC0003DMG400015712,PGSC0003D…
GO:0007155	cell adhesion	biological_process	0.21847	1	7	410	342	29181	PGSC0003DMG400001326,Novel03348,PGSC0003DMG400007405,PGSC0003DMG400018590,Novel02777,PGSC0003DMG400006483,PGSC0003DMG401026940			GO:0003697	single-stranded DNA binding	molecular_function	0.22028	1	3	713	65	29181	PGSC0003DMG400019097,PGSC0003DMG400026963,PGSC0003DMG402004568
GO:0033655	host cell cytoplasm part	cellular_component	0.21855	1	1	410	15	29181	PGSC0003DMG400018107			GO:0006432	phenylalanyl-tRNA aminoacylation	biological_process	0.22146	1	2	713	35	29181	PGSC0003DMG400011521,Novel02623
GO:0010340	carboxyl-O-methyltransferase activity	molecular_function	0.21891	1	2	410	57	29181	PGSC0003DMG400002773,PGSC0003DMG401003285			GO:0004714	transmembrane receptor protein tyrosine kinase activity	molecular_function	0.22162	1	1	713	10	29181	Novel00714
GO:0051998	protein carboxyl O-methyltransferase activity	molecular_function	0.21891	1	2	410	57	29181	PGSC0003DMG401003285,PGSC0003DMG400002773			GO:0043093	FtsZ-dependent cytokinesis	biological_process	0.2227	1	6	713	168	29181	PGSC0003DMG400003053,Novel03379,PGSC0003DMG400001377,PGSC0003DMG402018787,PGSC0003DMG400015454,PGSC0003DMG400008954
GO:0005727	extrachromosomal circular DNA	cellular_component	0.22038	1	1	410	19	29181	PGSC0003DMG401027064			GO:0009432	SOS response	biological_process	0.22384	1	2	713	36	29181	PGSC0003DMG400019097,PGSC0003DMG400003770
GO:0046821	extrachromosomal DNA	cellular_component	0.22038	1	1	410	19	29181	PGSC0003DMG401027064			GO:0004674	protein serine/threonine kinase activity	molecular_function	0.2242	1	12	713	365	29181	PGSC0003DMG400006572,PGSC0003DMG400029165,Novel00417,PGSC0003DMG400029498,PGSC0003DMG400032215,PGSC0003DMG401025733,Novel00161,PGSC0003DMG400026364,PGSC0003DMG401004946,PGSC0003DMG400008088,PGSC0003DMG400031154,PGSC0003DMG400044557
GO:0008239	dipeptidyl-peptidase activity	molecular_function	0.22051	1	1	410	18	29181	PGSC0003DMG400002947			GO:0051705	multi-organism behavior	biological_process	0.2247	1	2	713	37	29181	PGSC0003DMG400004865,PGSC0003DMG403003505
GO:0016051	carbohydrate biosynthetic process	biological_process	0.22201	1	8	410	387	29181	PGSC0003DMG400001570,PGSC0003DMG400004114,PGSC0003DMG400004792,PGSC0003DMG400027050,PGSC0003DMG400022820,PGSC0003DMG400027449,PGSC0003DMG400016114,PGSC0003DMG400002773			GO:0006084	acetyl-CoA metabolic process	biological_process	0.22495	1	1	713	10	29181	PGSC0003DMG400003728
GO:0000975	regulatory region DNA binding	molecular_function	0.22453	1	1	410	18	29181	PGSC0003DMG400004285			GO:0006637	acyl-CoA metabolic process	biological_process	0.22495	1	1	713	10	29181	PGSC0003DMG400003728
GO:0001067	regulatory region nucleic acid binding	molecular_function	0.22453	1	1	410	18	29181	PGSC0003DMG400004285			GO:0035383	thioester metabolic process	biological_process	0.22495	1	1	713	10	29181	PGSC0003DMG400003728
GO:0005315	inorganic phosphate transmembrane transporter activity	molecular_function	0.22495	1	1	410	17	29181	PGSC0003DMG400014134			GO:0044448	cell cortex part	cellular_component	0.22536	1	6	713	164	29181	PGSC0003DMG400013110,PGSC0003DMG401031322,PGSC0003DMG400039917,PGSC0003DMG400046551,PGSC0003DMG400001914,PGSC0003DMG400025456
GO:0015980	energy derivation by oxidation of organic compounds	biological_process	0.22566	1	7	410	333	29181	PGSC0003DMG401033880,PGSC0003DMG400010174,PGSC0003DMG400002947,PGSC0003DMG400022953,PGSC0003DMG400020460,PGSC0003DMG400024819,PGSC0003DMG400030439			GO:0019042	viral latency	biological_process	0.22664	1	1	713	10	29181	PGSC0003DMG400014128
GO:0006188	IMP biosynthetic process	biological_process	0.2263	1	1	410	17	29181	PGSC0003DMG400022953			GO:0042558	pteridine-containing compound metabolic process	biological_process	0.2273	1	4	713	99	29181	PGSC0003DMG400001425,PGSC0003DMG400019909,PGSC0003DMG400023781,PGSC0003DMG400007623
GO:0046040	IMP metabolic process	biological_process	0.2263	1	1	410	17	29181	PGSC0003DMG400022953			GO:0006384	transcription initiation from RNA polymerase III promoter	biological_process	0.22774	1	1	713	10	29181	PGSC0003DMG400026258
GO:0008661	1-deoxy-D-xylulose-5-phosphate synthase activity	molecular_function	0.22654	1	1	410	16	29181	PGSC0003DMG400002947			GO:0007096	regulation of exit from mitosis	biological_process	0.2281	1	1	713	10	29181	PGSC0003DMG400016012
GO:0016744	transferase activity, transferring aldehyde or ketonic groups	molecular_function	0.22654	1	1	410	16	29181	PGSC0003DMG400002947			GO:0010458	exit from mitosis	biological_process	0.2281	1	1	713	10	29181	PGSC0003DMG400016012
GO:0004635	phosphoribosyl-AMP cyclohydrolase activity	molecular_function	0.22675	1	1	410	19	29181	PGSC0003DMG400023557			GO:0031099	regeneration	biological_process	0.22819	1	2	713	36	29181	PGSC0003DMG401025689,PGSC0003DMG400001915
GO:0034599	cellular response to oxidative stress	biological_process	0.22855	1	1	410	20	29181	PGSC0003DMG400025751			GO:0042246	tissue regeneration	biological_process	0.22819	1	2	713	36	29181	PGSC0003DMG401025689,PGSC0003DMG400001915
GO:1901565	organonitrogen compound catabolic process	biological_process	0.22866	1	5	410	218	29181	PGSC0003DMG400000732,PGSC0003DMG400005808,PGSC0003DMG400004629,PGSC0003DMG400022379,PGSC0003DMG400006452			GO:0048589	developmental growth	biological_process	0.22819	1	2	713	36	29181	PGSC0003DMG400001915,PGSC0003DMG401025689
GO:0002097	tRNA wobble base modification	biological_process	0.22883	1	1	410	17	29181	PGSC0003DMG400015677			GO:0031175	neuron projection development	biological_process	0.23034	1	3	713	65	29181	PGSC0003DMG400003770,PGSC0003DMG400029165,PGSC0003DMG400011019
GO:0002098	tRNA wobble uridine modification	biological_process	0.22883	1	1	410	17	29181	PGSC0003DMG400015677			GO:0048666	neuron development	biological_process	0.23034	1	3	713	65	29181	PGSC0003DMG400029165,PGSC0003DMG400011019,PGSC0003DMG400003770
GO:0000124	SAGA complex	cellular_component	0.22908	1	1	410	17	29181	PGSC0003DMG400001659			GO:0006605	protein targeting	biological_process	0.23266	1	14	713	446	29181	PGSC0003DMG401023448,Novel00364,PGSC0003DMG400007352,PGSC0003DMG400024914,PGSC0003DMG400002239,PGSC0003DMG400017199,PGSC0003DMG400037302,PGSC0003DMG400007841,PGSC0003DMG400007496,PGSC0003DMG400046551,PGSC0003DMG400032228,PGSC0003DMG400021343,PGSC0003DMG400006457,PGSC0003DMG401025689
GO:0019637	organophosphate metabolic process	biological_process	0.22916	1	22	410	1255	29181	PGSC0003DMG401000923,PGSC0003DMG400020460,PGSC0003DMG400031130,PGSC0003DMG400006965,PGSC0003DMG400008276,PGSC0003DMG400025734,PGSC0003DMG400001896,PGSC0003DMG400025455,PGSC0003DMG400016114,PGSC0003DMG401033880,PGSC0003DMG400013285,PGSC0003DMG400018679,PGSC0003DMG400024819,Novel03008,PGSC0003DMG400003146,PGSC0003DMG400029436,PGSC0003DMG400001372,PGSC0003DMG400021818,PGSC0003DMG400022953,PGSC0003DM…			GO:0006527	arginine catabolic process	biological_process	0.2337	1	1	713	11	29181	PGSC0003DMG400015737
GO:0006813	potassium ion transport	biological_process	0.22952	1	5	410	218	29181	PGSC0003DMG400002104,PGSC0003DMG400002773,PGSC0003DMG400010431,PGSC0003DMG400011974,Novel03619			GO:0030089	phycobilisome	cellular_component	0.23454	1	2	713	37	29181	PGSC0003DMG400031888,Novel03550
GO:0006448	regulation of translational elongation	biological_process	0.23011	1	1	410	19	29181	PGSC0003DMG400002093			GO:0090304	nucleic acid metabolic process	biological_process	0.23475	1	190	713	7340	29181	PGSC0003DMG400013049,PGSC0003DMG400013479,PGSC0003DMG400044001,PGSC0003DMG400028197,Novel01604,PGSC0003DMG400023619,PGSC0003DMG400001434,PGSC0003DMG400025977,PGSC0003DMG400023781,PGSC0003DMG401022041,PGSC0003DMG400045444,PGSC0003DMG400035006,PGSC0003DMG400024971,PGSC0003DMG400013280,PGSC0003DMG400016248,PGSC0003DMG400017199,Novel00289,PGSC0003DMG404014059,PGSC0003DMG400003001,PGSC0003DMG400004865…
GO:0009225	nucleotide-sugar metabolic process	biological_process	0.23048	1	1	410	17	29181	PGSC0003DMG400040927			GO:0001882	nucleoside binding	molecular_function	0.23546	1	121	713	4447	29181	PGSC0003DMG400009337,PGSC0003DMG400006572,PGSC0003DMG400012081,Novel00273,PGSC0003DMG400031391,PGSC0003DMG400013305,PGSC0003DMG400007352,PGSC0003DMG401004946,PGSC0003DMG401022238,Novel00463,Novel02290,PGSC0003DMG401002977,Novel02830,PGSC0003DMG402016979,PGSC0003DMG401002242,PGSC0003DMG400003054,Novel02670,PGSC0003DMG400011160,PGSC0003DMG400011264,PGSC0003DMG400001994,PGSC0003DMG400007605,PGSC0003…
GO:0005811	lipid particle	cellular_component	0.23113	1	1	410	20	29181	PGSC0003DMG400004072			GO:0006614	SRP-dependent cotranslational protein targeting to membrane	biological_process	0.23566	1	6	713	160	29181	PGSC0003DMG400002239,PGSC0003DMG400017199,PGSC0003DMG400021343,PGSC0003DMG401023448,PGSC0003DMG400007496,PGSC0003DMG400007352
GO:0012511	monolayer-surrounded lipid storage body	cellular_component	0.23113	1	1	410	20	29181	PGSC0003DMG400004072			GO:0045047	protein targeting to ER	biological_process	0.23566	1	6	713	160	29181	PGSC0003DMG400017199,PGSC0003DMG400021343,PGSC0003DMG400002239,PGSC0003DMG400007352,PGSC0003DMG401023448,PGSC0003DMG400007496
GO:0017069	snRNA binding	molecular_function	0.23139	1	1	410	18	29181	PGSC0003DMG401013112			GO:0072599	establishment of protein localization to endoplasmic reticulum	biological_process	0.23566	1	6	713	160	29181	PGSC0003DMG400002239,PGSC0003DMG400017199,PGSC0003DMG400021343,PGSC0003DMG401023448,PGSC0003DMG400007496,PGSC0003DMG400007352
GO:0009165	nucleotide biosynthetic process	biological_process	0.23167	1	9	410	468	29181	PGSC0003DMG401000923,PGSC0003DMG400001896,PGSC0003DMG400008276,PGSC0003DMG400021818,PGSC0003DMG400025455,PGSC0003DMG400022953,PGSC0003DMG400024819,Novel03008,PGSC0003DMG400040927			GO:0019783	ubiquitin-like protein-specific protease activity	molecular_function	0.23567	1	2	713	37	29181	PGSC0003DMG400011136,PGSC0003DMG400012664
GO:1901293	nucleoside phosphate biosynthetic process	biological_process	0.23167	1	9	410	468	29181	PGSC0003DMG401000923,PGSC0003DMG400001896,PGSC0003DMG400008276,PGSC0003DMG400021818,PGSC0003DMG400025455,PGSC0003DMG400022953,Novel03008,PGSC0003DMG400024819,PGSC0003DMG400040927			GO:0007010	cytoskeleton organization	biological_process	0.23595	1	20	713	671	29181	PGSC0003DMG400029761,PGSC0003DMG400016630,PGSC0003DMG400025977,PGSC0003DMG400007354,PGSC0003DMG401002977,PGSC0003DMG400000079,PGSC0003DMG400002870,PGSC0003DMG400012003,PGSC0003DMG400029498,PGSC0003DMG402021057,PGSC0003DMG400046551,PGSC0003DMG400013110,PGSC0003DMG400003663,PGSC0003DMG400038520,PGSC0003DMG404014059,PGSC0003DMG400015737,PGSC0003DMG400026237,PGSC0003DMG401020463,PGSC0003DMG400017199,…
GO:0051716	cellular response to stimulus	biological_process	0.23187	1	50	410	3061	29181	PGSC0003DMG400025751,PGSC0003DMG400007150,PGSC0003DMG400015561,PGSC0003DMG400009867,PGSC0003DMG400019677,PGSC0003DMG400005902,PGSC0003DMG400014797,PGSC0003DMG400006857,PGSC0003DMG400004899,PGSC0003DMG400005744,PGSC0003DMG400018939,PGSC0003DMG400011542,PGSC0003DMG400007963,PGSC0003DMG400030872,PGSC0003DMG400038651,PGSC0003DMG400011429,PGSC0003DMG400020460,PGSC0003DMG400017439,PGSC0003DMG400031833,…			GO:0051260	protein homooligomerization	biological_process	0.23645	1	2	713	37	29181	PGSC0003DMG400001526,PGSC0003DMG401002242
GO:0016838	carbon-oxygen lyase activity, acting on phosphates	molecular_function	0.23204	1	3	410	116	29181	PGSC0003DMG400005030,PGSC0003DMG402011252,PGSC0003DMG401011252			GO:0033130	acetylcholine receptor binding	molecular_function	0.23675	1	1	713	10	29181	Novel00816
GO:0006468	protein phosphorylation	biological_process	0.23279	1	29	410	1572	29181	PGSC0003DMG400024500,PGSC0003DMG402027355,Novel01630,PGSC0003DMG400025316,PGSC0003DMG402019242,PGSC0003DMG401000796,PGSC0003DMG400007963,PGSC0003DMG400018939,PGSC0003DMG400018752,PGSC0003DMG402006188,PGSC0003DMG400006394,PGSC0003DMG400012606,PGSC0003DMG400012821,PGSC0003DMG400030607,PGSC0003DMG400021017,PGSC0003DMG400030144,PGSC0003DMG400026211,PGSC0003DMG400027683,PGSC0003DMG400022820,PGSC0003DM…			GO:0043495	protein anchor	molecular_function	0.23675	1	1	713	10	29181	Novel00816
GO:0019236	response to pheromone	biological_process	0.23368	1	1	410	17	29181	PGSC0003DMG400021413			GO:0015097	mercury ion transmembrane transporter activity	molecular_function	0.23736	1	2	713	36	29181	PGSC0003DMG400019390,PGSC0003DMG400028697
GO:0015643	toxic substance binding	molecular_function	0.23405	1	2	410	62	29181	PGSC0003DMG400022953,PGSC0003DMG400016852			GO:0015694	mercury ion transport	biological_process	0.23736	1	2	713	36	29181	PGSC0003DMG400019390,PGSC0003DMG400028697
GO:0040011	locomotion	biological_process	0.2346	1	9	410	464	29181	PGSC0003DMG400002104,PGSC0003DMG400015273,PGSC0003DMG400025734,PGSC0003DMG400001326,PGSC0003DMG400029320,PGSC0003DMG400016386,PGSC0003DMG400011541,PGSC0003DMG400016389,PGSC0003DMG403019442			GO:0046689	response to mercury ion	biological_process	0.23736	1	2	713	36	29181	PGSC0003DMG400019390,PGSC0003DMG400028697
GO:0004852	uroporphyrinogen-III synthase activity	molecular_function	0.23587	1	1	410	18	29181	PGSC0003DMG400009316			GO:0050787	detoxification of mercury ion	biological_process	0.23736	1	2	713	36	29181	PGSC0003DMG400019390,PGSC0003DMG400028697
GO:0016301	kinase activity	molecular_function	0.23594	1	43	410	2447	29181	PGSC0003DMG401000796,PGSC0003DMG400025316,PGSC0003DMG400018939,PGSC0003DMG400007963,PGSC0003DMG400012606,PGSC0003DMG402006188,PGSC0003DMG401027064,PGSC0003DMG401000923,PGSC0003DMG400012821,PGSC0003DMG400030607,PGSC0003DMG400027003,PGSC0003DMG400025455,PGSC0003DMG402027355,PGSC0003DMG400009183,PGSC0003DMG401015976,PGSC0003DMG400012443,PGSC0003DMG401005047,PGSC0003DMG400030144,PGSC0003DMG400021017,…			GO:0005890	sodium:potassium-exchanging ATPase complex	cellular_component	0.23753	1	1	713	11	29181	PGSC0003DMG400010936
GO:0042546	cell wall biogenesis	biological_process	0.23626	1	2	410	63	29181	PGSC0003DMG400023557,PGSC0003DMG400001031			GO:0090533	cation-transporting ATPase complex	cellular_component	0.23753	1	1	713	11	29181	PGSC0003DMG400010936
GO:1901575	organic substance catabolic process	biological_process	0.23628	1	19	410	1076	29181	PGSC0003DMG400023864,PGSC0003DMG400013144,PGSC0003DMG400006452,PGSC0003DMG400010077,PGSC0003DMG400022379,PGSC0003DMG400025455,PGSC0003DMG400002093,PGSC0003DMG400016019,PGSC0003DMG400025734,PGSC0003DMG400021123,PGSC0003DMG400001841,PGSC0003DMG400006185,PGSC0003DMG400030715,PGSC0003DMG400004629,PGSC0003DMG400000732,PGSC0003DMG400001326,PGSC0003DMG400020264,PGSC0003DMG400006965,PGSC0003DMG400005808			GO:0042559	pteridine-containing compound biosynthetic process	biological_process	0.23755	1	3	713	69	29181	PGSC0003DMG400001425,PGSC0003DMG400019909,PGSC0003DMG400023781
GO:0016866	intramolecular transferase activity	molecular_function	0.23688	1	3	410	112	29181	PGSC0003DMG401008890,PGSC0003DMG400007945,PGSC0003DMG400040927			GO:0006006	glucose metabolic process	biological_process	0.23787	1	3	713	68	29181	PGSC0003DMG401025427,PGSC0003DMG400030128,PGSC0003DMG400027925
GO:0030472	mitotic spindle organization in nucleus	biological_process	0.23718	1	1	410	20	29181	PGSC0003DMG401011252			GO:0042626	ATPase activity, coupled to transmembrane movement of substances	molecular_function	0.23829	1	8	713	228	29181	PGSC0003DMG400013942,PGSC0003DMG400007352,PGSC0003DMG400012677,PGSC0003DMG400002936,PGSC0003DMG400007353,PGSC0003DMG400005943,PGSC0003DMG402011647,PGSC0003DMG400003906
GO:0043412	macromolecule modification	biological_process	0.23751	1	53	410	3105	29181	PGSC0003DMG400018107,PGSC0003DMG400006394,PGSC0003DMG401003285,PGSC0003DMG400001326,PGSC0003DMG402019242,PGSC0003DMG401026842,PGSC0003DMG400018752,PGSC0003DMG400024500,PGSC0003DMG400008366,Novel01630,PGSC0003DMG400002947,PGSC0003DMG400027051,PGSC0003DMG400015677,PGSC0003DMG400006034,PGSC0003DMG400018364,PGSC0003DMG402008032,PGSC0003DMG400013352,PGSC0003DMG400027482,PGSC0003DMG400021551,PGSC0003DM…			GO:0043492	ATPase activity, coupled to movement of substances	molecular_function	0.23829	1	8	713	228	29181	PGSC0003DMG400002936,PGSC0003DMG400013942,PGSC0003DMG400007352,PGSC0003DMG400012677,PGSC0003DMG400005943,PGSC0003DMG402011647,PGSC0003DMG400003906,PGSC0003DMG400007353
GO:0009690	cytokinin metabolic process	biological_process	0.23809	1	1	410	19	29181	PGSC0003DMG400002808			GO:0015298	solute:cation antiporter activity	molecular_function	0.23904	1	3	713	66	29181	PGSC0003DMG400007292,PGSC0003DMG400028022,Novel00899
GO:0019139	cytokinin dehydrogenase activity	molecular_function	0.23809	1	1	410	19	29181	PGSC0003DMG400002808			GO:0015299	solute:proton antiporter activity	molecular_function	0.23904	1	3	713	66	29181	PGSC0003DMG400007292,PGSC0003DMG400028022,Novel00899
GO:0034754	cellular hormone metabolic process	biological_process	0.23809	1	1	410	19	29181	PGSC0003DMG400002808			GO:0017108	5'-flap endonuclease activity	molecular_function	0.23929	1	1	713	11	29181	PGSC0003DMG400023041
GO:0009605	response to external stimulus	biological_process	0.23875	1	12	410	646	29181	PGSC0003DMG402019636,PGSC0003DMG400016389,PGSC0003DMG400011541,PGSC0003DMG400008938,PGSC0003DMG401013112,PGSC0003DMG400015273,PGSC0003DMG400016386,PGSC0003DMG400029320,PGSC0003DMG400007405,PGSC0003DMG400001326,PGSC0003DMG401009684,PGSC0003DMG400008101			GO:0033557	Slx1-Slx4 complex	cellular_component	0.23929	1	1	713	11	29181	PGSC0003DMG400023041
GO:0090575	RNA polymerase II transcription factor complex	cellular_component	0.2393	1	3	410	120	29181	PGSC0003DMG400001841,PGSC0003DMG400016019,PGSC0003DMG403030312			GO:0048256	flap endonuclease activity	molecular_function	0.23929	1	1	713	11	29181	PGSC0003DMG400023041
GO:0004650	polygalacturonase activity	molecular_function	0.23973	1	2	410	60	29181	PGSC0003DMG400016038,PGSC0003DMG400011767			GO:0008170	N-methyltransferase activity	molecular_function	0.23952	1	4	713	100	29181	PGSC0003DMG400014623,PGSC0003DMG400026247,PGSC0003DMG400017150,PGSC0003DMG400017957
GO:0000002	mitochondrial genome maintenance	biological_process	0.2398	1	1	410	18	29181	PGSC0003DMG400028635			GO:0003723	RNA binding	molecular_function	0.24029	1	46	713	1648	29181	PGSC0003DMG402019176,PGSC0003DMG400007496,PGSC0003DMG401025870,PGSC0003DMG400030475,PGSC0003DMG400022384,PGSC0003DMG401019352,PGSC0003DMG400006143,PGSC0003DMG400012470,PGSC0003DMG400004615,PGSC0003DMG400031154,PGSC0003DMG400010424,PGSC0003DMG400024008,PGSC0003DMG400015464,PGSC0003DMG401025733,Novel00832,Novel00179,PGSC0003DMG400011521,PGSC0003DMG400023908,PGSC0003DMG400020231,PGSC0003DMG400011574…
GO:0046483	heterocycle metabolic process	biological_process	0.23998	1	130	410	8498	29181	PGSC0003DMG400006034,PGSC0003DMG400003146,PGSC0003DMG400027264,PGSC0003DMG400002947,PGSC0003DMG400008276,PGSC0003DMG400001896,PGSC0003DMG400004853,PGSC0003DMG400006621,Novel00101,PGSC0003DMG400004629,PGSC0003DMG400018107,Novel02413,PGSC0003DMG400040927,PGSC0003DMG400022953,PGSC0003DMG400017999,PGSC0003DMG400018236,PGSC0003DMG400006452,PGSC0003DMG402008032,PGSC0003DMG400002808,PGSC0003DMG400001122…			GO:0009081	branched-chain amino acid metabolic process	biological_process	0.24054	1	2	713	37	29181	PGSC0003DMG400028912,PGSC0003DMG400007859
GO:0050664	oxidoreductase activity, acting on NAD(P)H, oxygen as acceptor	molecular_function	0.24045	1	1	410	17	29181	Novel02721			GO:0009082	branched-chain amino acid biosynthetic process	biological_process	0.24054	1	2	713	37	29181	PGSC0003DMG400007859,PGSC0003DMG400028912
GO:0006511	ubiquitin-dependent protein catabolic process	biological_process	0.24059	1	6	410	297	29181	PGSC0003DMG400002093,PGSC0003DMG400001326,PGSC0003DMG400016019,PGSC0003DMG400021123,PGSC0003DMG400001841,PGSC0003DMG400006185			GO:0007088	regulation of mitotic nuclear division	biological_process	0.2406	1	3	713	68	29181	PGSC0003DMG400024008,PGSC0003DMG400016012,PGSC0003DMG400029761
GO:0042132	fructose 1,6-bisphosphate 1-phosphatase activity	molecular_function	0.24077	1	1	410	18	29181	PGSC0003DMG400010788			GO:0008716	D-alanine-D-alanine ligase activity	molecular_function	0.24088	1	1	713	10	29181	PGSC0003DMG402019352
GO:0016886	ligase activity, forming phosphoric ester bonds	molecular_function	0.24173	1	2	410	65	29181	PGSC0003DMG400033921,PGSC0003DMG402004451			GO:0030077	plasma membrane light-harvesting complex	cellular_component	0.24099	1	2	713	38	29181	Novel00637,PGSC0003DMG400025591
GO:0009116	nucleoside metabolic process	biological_process	0.24189	1	11	410	593	29181	PGSC0003DMG400018679,Novel03008,PGSC0003DMG400024819,PGSC0003DMG400001618,PGSC0003DMG401033880,PGSC0003DMG400025455,PGSC0003DMG400021413,PGSC0003DMG400025734,PGSC0003DMG400008276,PGSC0003DMG400020460,PGSC0003DMG401000923			GO:0042716	plasma membrane-derived chromatophore	cellular_component	0.24099	1	2	713	38	29181	PGSC0003DMG400025591,Novel00637
GO:0009832	plant-type cell wall biogenesis	biological_process	0.2424	1	1	410	18	29181	PGSC0003DMG400001031			GO:0008410	CoA-transferase activity	molecular_function	0.24172	1	1	713	11	29181	PGSC0003DMG400003728
GO:0010215	cellulose microfibril organization	biological_process	0.2424	1	1	410	18	29181	PGSC0003DMG400001031			GO:0044877	macromolecular complex binding	molecular_function	0.24188	1	16	713	518	29181	Novel02835,PGSC0003DMG400046551,PGSC0003DMG400029498,PGSC0003DMG400016156,PGSC0003DMG400020437,PGSC0003DMG400017199,PGSC0003DMG400022788,PGSC0003DMG400007496,Novel01912,PGSC0003DMG400013305,PGSC0003DMG400016920,PGSC0003DMG400041536,PGSC0003DMG400013942,PGSC0003DMG400000079,Novel03464,PGSC0003DMG400002870
GO:0070726	cell wall assembly	biological_process	0.2424	1	1	410	18	29181	PGSC0003DMG400001031			GO:0010468	regulation of gene expression	biological_process	0.24233	1	101	713	3811	29181	PGSC0003DMG400003001,PGSC0003DMG400004417,PGSC0003DMG401025427,PGSC0003DMG400006696,PGSC0003DMG400028259,Novel02940,PGSC0003DMG400026857,PGSC0003DMG400044001,PGSC0003DMG400026264,PGSC0003DMG400028197,PGSC0003DMG400013049,Novel00636,PGSC0003DMG400007644,PGSC0003DMG400044557,PGSC0003DMG401022041,PGSC0003DMG400004916,PGSC0003DMG400045444,PGSC0003DMG400019480,PGSC0003DMG400024971,PGSC0003DMG400001434…
GO:0071668	plant-type cell wall assembly	biological_process	0.2424	1	1	410	18	29181	PGSC0003DMG400001031			GO:0030182	neuron differentiation	biological_process	0.24235	1	3	713	67	29181	PGSC0003DMG400003770,PGSC0003DMG400011019,PGSC0003DMG400029165
GO:0008137	NADH dehydrogenase (ubiquinone) activity	molecular_function	0.24357	1	3	410	119	29181	PGSC0003DMG400007129,PGSC0003DMG400020460,PGSC0003DMG401033880			GO:0048699	generation of neurons	biological_process	0.24235	1	3	713	67	29181	PGSC0003DMG400011019,PGSC0003DMG400029165,PGSC0003DMG400003770
GO:0050136	NADH dehydrogenase (quinone) activity	molecular_function	0.24357	1	3	410	119	29181	PGSC0003DMG400020460,PGSC0003DMG401033880,PGSC0003DMG400007129			GO:0006836	neurotransmitter transport	biological_process	0.24239	1	1	713	11	29181	PGSC0003DMG400033607
GO:0032501	multicellular organismal process	biological_process	0.24365	1	20	410	1166	29181	PGSC0003DMG402019242,PGSC0003DMG400021123,PGSC0003DMG400016019,PGSC0003DMG400018583,PGSC0003DMG400001326,PGSC0003DMG400009790,PGSC0003DMG400031130,PGSC0003DMG400001122,PGSC0003DMG400002093,PGSC0003DMG400015273,PGSC0003DMG400004119,PGSC0003DMG400007405,PGSC0003DMG400016697,PGSC0003DMG401005047,PGSC0003DMG400016386,PGSC0003DMG400011541,PGSC0003DMG400016389,PGSC0003DMG400012550,PGSC0003DMG400017999,…			GO:0007610	behavior	biological_process	0.24354	1	3	713	70	29181	PGSC0003DMG403003505,PGSC0003DMG402031520,PGSC0003DMG400004865
GO:0006012	galactose metabolic process	biological_process	0.24442	1	1	410	18	29181	PGSC0003DMG400022953			GO:0030029	actin filament-based process	biological_process	0.2438	1	5	713	132	29181	PGSC0003DMG400038520,PGSC0003DMG400016630,PGSC0003DMG400015737,PGSC0003DMG400017199,PGSC0003DMG401020463
GO:0000155	phosphorelay sensor kinase activity	molecular_function	0.24446	1	3	410	117	29181	PGSC0003DMG400006857,PGSC0003DMG400017186,PGSC0003DMG400027003			GO:0030036	actin cytoskeleton organization	biological_process	0.2438	1	5	713	132	29181	PGSC0003DMG400016630,PGSC0003DMG400015737,PGSC0003DMG401020463,PGSC0003DMG400017199,PGSC0003DMG400038520
GO:0016852	sirohydrochlorin cobaltochelatase activity	molecular_function	0.24478	1	1	410	18	29181	PGSC0003DMG402004451			GO:0019008	molybdopterin synthase complex	cellular_component	0.24413	1	1	713	11	29181	PGSC0003DMG401025662
GO:0000245	spliceosomal complex assembly	biological_process	0.24514	1	1	410	18	29181	PGSC0003DMG400014714			GO:0010498	proteasomal protein catabolic process	biological_process	0.24433	1	4	713	101	29181	PGSC0003DMG400024008,PGSC0003DMG401025733,Novel00746,PGSC0003DMG400029761
GO:0006721	terpenoid metabolic process	biological_process	0.24568	1	3	410	110	29181	PGSC0003DMG400031016,PGSC0003DMG400029330,PGSC0003DMG400002947			GO:0018193	peptidyl-amino acid modification	biological_process	0.24492	1	5	713	134	29181	PGSC0003DMG400024971,PGSC0003DMG400017957,PGSC0003DMG400014623,PGSC0003DMG400026247,PGSC0003DMG400017150
GO:0016114	terpenoid biosynthetic process	biological_process	0.24568	1	3	410	110	29181	PGSC0003DMG400031016,PGSC0003DMG400029330,PGSC0003DMG400002947			GO:0019953	sexual reproduction	biological_process	0.24544	1	8	713	241	29181	PGSC0003DMG401025733,PGSC0003DMG400007195,PGSC0003DMG400013280,PGSC0003DMG403003505,PGSC0003DMG400004865,PGSC0003DMG400030289,PGSC0003DMG400002616,Novel03563
GO:0044763	single-organism cellular process	biological_process	0.24594	1	150	410	9739	29181	PGSC0003DMG400030439,PGSC0003DMG400014226,PGSC0003DMG400021123,PGSC0003DMG400011429,Novel03619,PGSC0003DMG400017439,PGSC0003DMG400031130,PGSC0003DMG401027116,PGSC0003DMG400020460,PGSC0003DMG400006483,PGSC0003DMG400006857,PGSC0003DMG400005744,PGSC0003DMG400033921,PGSC0003DMG400029330,PGSC0003DMG400002777,PGSC0003DMG400016386,PGSC0003DMG400029436,PGSC0003DMG400022379,PGSC0003DMG400015677,PGSC0003DM…			GO:0006367	transcription initiation from RNA polymerase II promoter	biological_process	0.24604	1	5	713	137	29181	PGSC0003DMG401025427,PGSC0003DMG400013280,PGSC0003DMG402029166,PGSC0003DMG401025662,PGSC0003DMG400024977
GO:1901657	glycosyl compound metabolic process	biological_process	0.24595	1	11	410	596	29181	PGSC0003DMG400020460,PGSC0003DMG401000923,PGSC0003DMG400025734,PGSC0003DMG400008276,PGSC0003DMG400021413,PGSC0003DMG400025455,PGSC0003DMG401033880,PGSC0003DMG400001618,Novel03008,PGSC0003DMG400018679,PGSC0003DMG400024819			GO:0004421	hydroxymethylglutaryl-CoA synthase activity	molecular_function	0.24696	1	1	713	11	29181	PGSC0003DMG400005654
GO:0009117	nucleotide metabolic process	biological_process	0.24628	1	13	410	719	29181	PGSC0003DMG401033880,PGSC0003DMG400022953,PGSC0003DMG400025455,PGSC0003DMG400021818,PGSC0003DMG400024819,PGSC0003DMG400018679,Novel03008,PGSC0003DMG400040927,PGSC0003DMG400020460,PGSC0003DMG401000923,PGSC0003DMG400001896,PGSC0003DMG400025734,PGSC0003DMG400008276			GO:0008176	tRNA (guanine-N7-)-methyltransferase activity	molecular_function	0.24701	1	2	713	39	29181	Novel01003,PGSC0003DMG400026275
GO:0006413	translational initiation	biological_process	0.24662	1	3	410	122	29181	PGSC0003DMG400025619,PGSC0003DMG400016852,PGSC0003DMG400016697			GO:0015035	protein disulfide oxidoreductase activity	molecular_function	0.24763	1	5	713	141	29181	PGSC0003DMG400016032,Novel01639,PGSC0003DMG400016033,PGSC0003DMG400030784,PGSC0003DMG400011019
GO:0019941	modification-dependent protein catabolic process	biological_process	0.24662	1	6	410	300	29181	PGSC0003DMG400002093,PGSC0003DMG400001326,PGSC0003DMG400006185,PGSC0003DMG400021123,PGSC0003DMG400016019,PGSC0003DMG400001841			GO:0015036	disulfide oxidoreductase activity	molecular_function	0.24763	1	5	713	141	29181	PGSC0003DMG400016032,Novel01639,PGSC0003DMG400011019,PGSC0003DMG400016033,PGSC0003DMG400030784
GO:0043632	modification-dependent macromolecule catabolic process	biological_process	0.24662	1	6	410	300	29181	PGSC0003DMG400001326,PGSC0003DMG400002093,PGSC0003DMG400006185,PGSC0003DMG400001841,PGSC0003DMG400021123,PGSC0003DMG400016019			GO:0000042	protein targeting to Golgi	biological_process	0.24849	1	1	713	11	29181	PGSC0003DMG400037302
GO:0044038	cell wall macromolecule biosynthetic process	biological_process	0.24663	1	1	410	20	29181	PGSC0003DMG400023557			GO:0000301	retrograde transport, vesicle recycling within Golgi	biological_process	0.24849	1	1	713	11	29181	PGSC0003DMG400037302
GO:0070589	cellular component macromolecule biosynthetic process	biological_process	0.24663	1	1	410	20	29181	PGSC0003DMG400023557			GO:0034067	protein localization to Golgi apparatus	biological_process	0.24849	1	1	713	11	29181	PGSC0003DMG400037302
GO:0008201	heparin binding	molecular_function	0.24663	1	1	410	19	29181	PGSC0003DMG400018679			GO:0072600	establishment of protein localization to Golgi	biological_process	0.24849	1	1	713	11	29181	PGSC0003DMG400037302
GO:0044877	macromolecular complex binding	molecular_function	0.24728	1	10	410	518	29181	Novel03348,PGSC0003DMG400002093,PGSC0003DMG400004285,PGSC0003DMG400024955,PGSC0003DMG400008434,PGSC0003DMG400031016,PGSC0003DMG400019677,Novel02777,PGSC0003DMG400000546,PGSC0003DMG400006621			GO:0032040	small-subunit processome	cellular_component	0.24867	1	5	713	136	29181	PGSC0003DMG400003001,Novel03464,PGSC0003DMG400023908,PGSC0003DMG400026583,PGSC0003DMG400015149
GO:0001772	immunological synapse	cellular_component	0.2473	1	1	410	18	29181	PGSC0003DMG400014134			GO:0048511	rhythmic process	biological_process	0.24994	1	2	713	39	29181	PGSC0003DMG400031865,PGSC0003DMG400021476
GO:0097197	tetraspanin-enriched microdomain	cellular_component	0.2473	1	1	410	18	29181	PGSC0003DMG400014134			GO:0000735	removal of nonhomologous ends	biological_process	0.25034	1	1	713	12	29181	Novel00899
GO:0015926	glucosidase activity	molecular_function	0.24852	1	1	410	18	29181	PGSC0003DMG400016386			GO:0000736	double-strand break repair via single-strand annealing, removal of nonhomologous ends	biological_process	0.25034	1	1	713	12	29181	Novel00899
GO:0022900	electron transport chain	biological_process	0.24878	1	5	410	236	29181	PGSC0003DMG400024819,PGSC0003DMG400030439,PGSC0003DMG401033880,PGSC0003DMG400000311,PGSC0003DMG400020460			GO:0006312	mitotic recombination	biological_process	0.25034	1	1	713	12	29181	Novel00899
GO:0005840	ribosome	cellular_component	0.24907	1	17	410	1041	29181	PGSC0003DMG400001122,PGSC0003DMG401028933,PGSC0003DMG400025811,PGSC0003DMG400010077,PGSC0003DMG400006991,PGSC0003DMG400004851,PGSC0003DMG400004285,PGSC0003DMG400012274,PGSC0003DMG400021413,PGSC0003DMG400013962,PGSC0003DMG401018530,PGSC0003DMG400005862,PGSC0003DMG400003074,PGSC0003DMG400017212,PGSC0003DMG401010657,PGSC0003DMG400004899,PGSC0003DMG400000893			GO:0007533	mating type switching	biological_process	0.25034	1	1	713	12	29181	Novel00899
GO:0006520	cellular amino acid metabolic process	biological_process	0.24931	1	15	410	808	29181	PGSC0003DMG400030439,PGSC0003DMG400006483,PGSC0003DMG400014622,PGSC0003DMG400004899,PGSC0003DMG400030566,PGSC0003DMG400012274,PGSC0003DMG400008356,PGSC0003DMG400023557,PGSC0003DMG400018939,PGSC0003DMG400005030,PGSC0003DMG400033921,PGSC0003DMG400025005,PGSC0003DMG400020601,PGSC0003DMG400019677,PGSC0003DMG400006965			GO:0007534	gene conversion at mating-type locus	biological_process	0.25034	1	1	713	12	29181	Novel00899
GO:0051302	regulation of cell division	biological_process	0.24946	1	3	410	117	29181	PGSC0003DMG400001841,PGSC0003DMG400002093,PGSC0003DMG400001326			GO:0022413	reproductive process in single-celled organism	biological_process	0.25034	1	1	713	12	29181	Novel00899
GO:0005615	extracellular space	cellular_component	0.2499	1	6	410	310	29181	PGSC0003DMG400001122,PGSC0003DMG400020061,PGSC0003DMG400001646,PGSC0003DMG400001326,PGSC0003DMG400011754,PGSC0003DMG400018792			GO:0035822	gene conversion	biological_process	0.25034	1	1	713	12	29181	Novel00899
GO:0006858	extracellular transport	biological_process	0.25018	1	1	410	18	29181	PGSC0003DMG400007129			GO:0045002	double-strand break repair via single-strand annealing	biological_process	0.25034	1	1	713	12	29181	Novel00899
GO:0008277	regulation of G-protein coupled receptor protein signaling pathway	biological_process	0.25069	1	1	410	20	29181	PGSC0003DMG400011317			GO:0070336	flap-structured DNA binding	molecular_function	0.25034	1	1	713	12	29181	Novel00899
GO:0045048	protein insertion into ER membrane	biological_process	0.25116	1	1	410	20	29181	PGSC0003DMG400019960			GO:0015077	monovalent inorganic cation transmembrane transporter activity	molecular_function	0.2505	1	27	713	953	29181	PGSC0003DMG400045144,PGSC0003DMG400019859,PGSC0003DMG400023146,PGSC0003DMG400002936,PGSC0003DMG400026949,PGSC0003DMG400022427,PGSC0003DMG400045050,Novel00899,PGSC0003DMG400013106,PGSC0003DMG400029706,Novel03007,PGSC0003DMG400003906,PGSC0003DMG400046551,Novel03237,PGSC0003DMG400009198,PGSC0003DMG401021786,PGSC0003DMG400007292,PGSC0003DMG400029682,PGSC0003DMG400008466,Novel03282,PGSC0003DMG40201164…
GO:0071816	tail-anchored membrane protein insertion into ER membrane	biological_process	0.25116	1	1	410	20	29181	PGSC0003DMG400019960			GO:0005088	Ras guanyl-nucleotide exchange factor activity	molecular_function	0.2525	1	2	713	40	29181	PGSC0003DMG400004343,PGSC0003DMG400016533
GO:0044798	nuclear transcription factor complex	cellular_component	0.25119	1	3	410	124	29181	PGSC0003DMG403030312,PGSC0003DMG400016019,PGSC0003DMG400001841			GO:0005089	Rho guanyl-nucleotide exchange factor activity	molecular_function	0.2525	1	2	713	40	29181	PGSC0003DMG400016533,PGSC0003DMG400004343
GO:0010817	regulation of hormone levels	biological_process	0.25134	1	1	410	20	29181	PGSC0003DMG400002808			GO:0008218	bioluminescence	biological_process	0.25252	1	1	713	12	29181	Novel00963
GO:0042445	hormone metabolic process	biological_process	0.25134	1	1	410	20	29181	PGSC0003DMG400002808			GO:0016788	hydrolase activity, acting on ester bonds	molecular_function	0.2526	1	54	713	1974	29181	Novel01003,PGSC0003DMG400009055,Novel00744,PGSC0003DMG400007718,PGSC0003DMG400043204,PGSC0003DMG401025733,PGSC0003DMG400015464,PGSC0003DMG400025456,Novel00899,PGSC0003DMG400023041,PGSC0003DMG400018838,PGSC0003DMG400023908,PGSC0003DMG400015476,PGSC0003DMG401016574,PGSC0003DMG400045868,PGSC0003DMG400024543,PGSC0003DMG400029761,Novel03414,PGSC0003DMG400007496,PGSC0003DMG400025907,PGSC0003DMG40003730…
GO:0004559	alpha-mannosidase activity	molecular_function	0.25138	1	1	410	18	29181	PGSC0003DMG400021091			GO:0018537	coenzyme F420-dependent N5,N10-methenyltetrahydromethanopterin reductase activity	molecular_function	0.25274	1	1	713	12	29181	PGSC0003DMG400006371
GO:0045005	DNA-dependent DNA replication maintenance of fidelity	biological_process	0.25139	1	1	410	18	29181	PGSC0003DMG400030872			GO:0046995	oxidoreductase activity, acting on hydrogen as donor, with other known acceptors	molecular_function	0.25274	1	1	713	12	29181	PGSC0003DMG400006371
GO:0030030	cell projection organization	biological_process	0.25196	1	4	410	173	29181	PGSC0003DMG400011541,PGSC0003DMG400015273,PGSC0003DMG400016389,PGSC0003DMG400016386			GO:0047068	N5,N10-methenyltetrahydromethanopterin hydrogenase activity	molecular_function	0.25274	1	1	713	12	29181	PGSC0003DMG400006371
GO:0019835	cytolysis	biological_process	0.25257	1	3	410	119	29181	PGSC0003DMG400024219,PGSC0003DMG400008938,PGSC0003DMG401027064			GO:0044599	AP-5 adaptor complex	cellular_component	0.25291	1	1	713	11	29181	PGSC0003DMG400018722
GO:0003872	6-phosphofructokinase activity	molecular_function	0.25261	1	1	410	18	29181	PGSC0003DMG400025455			GO:0047396	glycosylphosphatidylinositol diacylglycerol-lyase activity	molecular_function	0.2531	1	1	713	11	29181	PGSC0003DMG400004314
GO:0033057	multicellular organismal reproductive behavior	biological_process	0.25295	1	1	410	20	29181	PGSC0003DMG400031130			GO:0022008	neurogenesis	biological_process	0.25487	1	3	713	69	29181	PGSC0003DMG400003770,PGSC0003DMG400029165,PGSC0003DMG400011019
GO:0045924	regulation of female receptivity	biological_process	0.25295	1	1	410	20	29181	PGSC0003DMG400031130			GO:0098655	cation transmembrane transport	biological_process	0.25638	1	19	713	652	29181	PGSC0003DMG401022238,PGSC0003DMG400009198,PGSC0003DMG400021160,PGSC0003DMG400004208,PGSC0003DMG402019176,PGSC0003DMG400029761,Novel01563,PGSC0003DMG400029682,PGSC0003DMG402011647,Novel03282,PGSC0003DMG400045050,PGSC0003DMG400022427,PGSC0003DMG400013106,PGSC0003DMG400029706,PGSC0003DMG400019859,PGSC0003DMG400026949,PGSC0003DMG400046551,Novel03007,PGSC0003DMG400003906
GO:0046008	regulation of female receptivity, post-mating	biological_process	0.25295	1	1	410	20	29181	PGSC0003DMG400031130			GO:0042330	taxis	biological_process	0.25813	1	5	713	136	29181	PGSC0003DMG402031520,PGSC0003DMG400029165,PGSC0003DMG400011019,PGSC0003DMG400024925,Novel03304
GO:0060180	female mating behavior	biological_process	0.25295	1	1	410	20	29181	PGSC0003DMG400031130			GO:0008174	mRNA methyltransferase activity	molecular_function	0.25823	1	1	713	12	29181	Novel00179
GO:0004435	phosphatidylinositol phospholipase C activity	molecular_function	0.25427	1	1	410	19	29181	PGSC0003DMG400006621			GO:0043900	regulation of multi-organism process	biological_process	0.25906	1	4	713	105	29181	Novel00064,PGSC0003DMG400025772,PGSC0003DMG401024603,PGSC0003DMG401025733
GO:0046870	cadmium ion binding	molecular_function	0.25464	1	1	410	19	29181	PGSC0003DMG400025811			GO:0044770	cell cycle phase transition	biological_process	0.25931	1	3	713	71	29181	PGSC0003DMG400024008,PGSC0003DMG400016012,PGSC0003DMG400029761
GO:0005976	polysaccharide metabolic process	biological_process	0.25476	1	6	410	287	29181	PGSC0003DMG400007854,PGSC0003DMG400001570,PGSC0003DMG400022820,PGSC0003DMG400027050,PGSC0003DMG400001809,PGSC0003DMG401028565			GO:0044772	mitotic cell cycle phase transition	biological_process	0.25931	1	3	713	71	29181	PGSC0003DMG400029761,PGSC0003DMG400016012,PGSC0003DMG400024008
GO:0001765	membrane raft assembly	biological_process	0.25599	1	1	410	20	29181	PGSC0003DMG402028340			GO:1901987	regulation of cell cycle phase transition	biological_process	0.25931	1	3	713	71	29181	PGSC0003DMG400024008,PGSC0003DMG400029761,PGSC0003DMG400016012
GO:0031579	membrane raft organization	biological_process	0.25599	1	1	410	20	29181	PGSC0003DMG402028340			GO:1901990	regulation of mitotic cell cycle phase transition	biological_process	0.25931	1	3	713	71	29181	PGSC0003DMG400024008,PGSC0003DMG400016012,PGSC0003DMG400029761
GO:0044854	plasma membrane raft assembly	biological_process	0.25599	1	1	410	20	29181	PGSC0003DMG402028340			GO:0008009	chemokine activity	molecular_function	0.25999	1	1	713	12	29181	Novel00744
GO:0044857	plasma membrane raft organization	biological_process	0.25599	1	1	410	20	29181	PGSC0003DMG402028340			GO:0042379	chemokine receptor binding	molecular_function	0.25999	1	1	713	12	29181	Novel00744
GO:0070836	caveola assembly	biological_process	0.25599	1	1	410	20	29181	PGSC0003DMG402028340			GO:0050804	modulation of synaptic transmission	biological_process	0.26	1	1	713	12	29181	PGSC0003DMG400033607
GO:0010558	negative regulation of macromolecule biosynthetic process	biological_process	0.25768	1	4	410	171	29181	PGSC0003DMG400007150,PGSC0003DMG400025501,PGSC0003DMG400005062,PGSC0003DMG401013112			GO:0007618	mating	biological_process	0.26088	1	2	713	41	29181	PGSC0003DMG400004865,PGSC0003DMG403003505
GO:0031327	negative regulation of cellular biosynthetic process	biological_process	0.25768	1	4	410	171	29181	PGSC0003DMG401013112,PGSC0003DMG400005062,PGSC0003DMG400007150,PGSC0003DMG400025501			GO:0019083	viral transcription	biological_process	0.26098	1	3	713	71	29181	PGSC0003DMG401024603,PGSC0003DMG400025772,Novel03100
GO:0051172	negative regulation of nitrogen compound metabolic process	biological_process	0.25768	1	4	410	171	29181	PGSC0003DMG401013112,PGSC0003DMG400005062,PGSC0003DMG400025501,PGSC0003DMG400007150			GO:0009186	deoxyribonucleoside diphosphate metabolic process	biological_process	0.26218	1	1	713	12	29181	PGSC0003DMG400016033
GO:2000113	negative regulation of cellular macromolecule biosynthetic process	biological_process	0.25768	1	4	410	171	29181	PGSC0003DMG400025501,PGSC0003DMG400007150,PGSC0003DMG401013112,PGSC0003DMG400005062			GO:0000347	THO complex	cellular_component	0.26247	1	2	713	41	29181	PGSC0003DMG400007195,PGSC0003DMG400039005
GO:0009653	anatomical structure morphogenesis	biological_process	0.25809	1	6	410	289	29181	PGSC0003DMG400025734,PGSC0003DMG400016389,PGSC0003DMG400015273,PGSC0003DMG400011541,PGSC0003DMG400016386,PGSC0003DMG400018583			GO:0031554	regulation of DNA-templated transcription, termination	biological_process	0.26258	1	2	713	39	29181	PGSC0003DMG400017354,PGSC0003DMG400026963
GO:0032502	developmental process	biological_process	0.25868	1	15	410	844	29181	PGSC0003DMG400021123,PGSC0003DMG400025734,PGSC0003DMG400016019,PGSC0003DMG400015273,PGSC0003DMG400016697,PGSC0003DMG400016386,PGSC0003DMG400018583,PGSC0003DMG400004442,PGSC0003DMG400011541,PGSC0003DMG400016389,PGSC0003DMG400012274,PGSC0003DMG400016114,PGSC0003DMG400022953,PGSC0003DMG401033880,PGSC0003DMG400002093			GO:0019865	immunoglobulin binding	molecular_function	0.26302	1	1	713	12	29181	PGSC0003DMG400013942
GO:0019955	cytokine binding	molecular_function	0.25946	1	1	410	20	29181	PGSC0003DMG400011541			GO:0051171	regulation of nitrogen compound metabolic process	biological_process	0.26336	1	100	713	3796	29181	PGSC0003DMG400014900,PGSC0003DMG400020685,PGSC0003DMG400009248,PGSC0003DMG400012830,PGSC0003DMG400003663,PGSC0003DMG400017150,PGSC0003DMG401025689,PGSC0003DMG402001979,PGSC0003DMG400031265,PGSC0003DMG400018950,PGSC0003DMG400011500,PGSC0003DMG400042500,PGSC0003DMG400006058,Novel03464,PGSC0003DMG400010320,PGSC0003DMG400017354,PGSC0003DMG400007352,PGSC0003DMG400016317,Novel03141,PGSC0003DMG401002714…
GO:0005618	cell wall	cellular_component	0.26025	1	4	410	177	29181	PGSC0003DMG401028565,PGSC0003DMG400001809,PGSC0003DMG400009178,PGSC0003DMG400007854			GO:0030507	spectrin binding	molecular_function	0.26394	1	1	713	12	29181	PGSC0003DMG400003770
GO:0006811	ion transport	biological_process	0.26032	1	33	410	2011	29181	PGSC0003DMG401028565,PGSC0003DMG400013962,PGSC0003DMG400032771,PGSC0003DMG401013112,PGSC0003DMG400021091,PGSC0003DMG400011754,PGSC0003DMG400011317,PGSC0003DMG400031016,PGSC0003DMG400004442,PGSC0003DMG400010431,PGSC0003DMG400018792,PGSC0003DMG400024819,PGSC0003DMG400018422,PGSC0003DMG400006507,PGSC0003DMG400028635,PGSC0003DMG400001809,PGSC0003DMG400000546,PGSC0003DMG400011538,PGSC0003DMG400008276,…			GO:0061630	ubiquitin protein ligase activity	molecular_function	0.26416	1	4	713	104	29181	PGSC0003DMG400002987,PGSC0003DMG400036472,PGSC0003DMG400023400,PGSC0003DMG400022384
GO:0030658	transport vesicle membrane	cellular_component	0.2618	1	3	410	118	29181	PGSC0003DMG400030571,PGSC0003DMG400012807,PGSC0003DMG400011873			GO:0061659	ubiquitin-like protein ligase activity	molecular_function	0.26416	1	4	713	104	29181	PGSC0003DMG400036472,PGSC0003DMG400023400,PGSC0003DMG400022384,PGSC0003DMG400002987
GO:0042816	vitamin B6 metabolic process	biological_process	0.26321	1	1	410	21	29181	PGSC0003DMG400006483			GO:0006220	pyrimidine nucleotide metabolic process	biological_process	0.26506	1	3	713	73	29181	PGSC0003DMG400028045,PGSC0003DMG400026460,PGSC0003DMG400002616
GO:0042819	vitamin B6 biosynthetic process	biological_process	0.26321	1	1	410	21	29181	PGSC0003DMG400006483			GO:0016646	oxidoreductase activity, acting on the CH-NH group of donors, NAD or NADP as acceptor	molecular_function	0.26521	1	3	713	73	29181	PGSC0003DMG400023781,PGSC0003DMG400001425,PGSC0003DMG400019909
GO:0003735	structural constituent of ribosome	molecular_function	0.26333	1	17	410	1055	29181	PGSC0003DMG400021413,PGSC0003DMG400001122,PGSC0003DMG401028933,PGSC0003DMG400025811,PGSC0003DMG400010077,PGSC0003DMG400006991,PGSC0003DMG400004851,PGSC0003DMG400004285,PGSC0003DMG400012274,PGSC0003DMG400000893,PGSC0003DMG400013962,PGSC0003DMG401018530,PGSC0003DMG400003074,PGSC0003DMG400005862,PGSC0003DMG400017212,PGSC0003DMG401010657,PGSC0003DMG400004899			GO:0005179	hormone activity	molecular_function	0.26604	1	10	713	315	29181	PGSC0003DMG401025733,PGSC0003DMG400041536,PGSC0003DMG400011136,PGSC0003DMG401019771,PGSC0003DMG400031154,PGSC0003DMG400007605,PGSC0003DMG400001086,PGSC0003DMG400004865,PGSC0003DMG402013892,Novel00945
GO:0031329	regulation of cellular catabolic process	biological_process	0.26366	1	4	410	188	29181	PGSC0003DMG400001841,PGSC0003DMG400001326,PGSC0003DMG400002093,PGSC0003DMG400001646			GO:0044711	single-organism biosynthetic process	biological_process	0.26654	1	62	713	2306	29181	PGSC0003DMG400001425,PGSC0003DMG400028912,PGSC0003DMG400003054,PGSC0003DMG402015879,PGSC0003DMG400009198,PGSC0003DMG400008454,PGSC0003DMG400027925,PGSC0003DMG400019909,PGSC0003DMG400023838,PGSC0003DMG403000594,PGSC0003DMG402011647,PGSC0003DMG400023781,PGSC0003DMG400022427,PGSC0003DMG400030128,PGSC0003DMG400029706,PGSC0003DMG400026460,PGSC0003DMG400028735,PGSC0003DMG400017199,PGSC0003DMG400005654,…
GO:0045444	fat cell differentiation	biological_process	0.26485	1	1	410	23	29181	PGSC0003DMG400004442			GO:0031966	mitochondrial membrane	cellular_component	0.26659	1	19	713	655	29181	PGSC0003DMG400024914,PGSC0003DMG400009198,Novel03282,PGSC0003DMG400029682,PGSC0003DMG400009079,PGSC0003DMG402019176,PGSC0003DMG400029761,PGSC0003DMG400014128,PGSC0003DMG400015712,PGSC0003DMG400013106,PGSC0003DMG400015238,PGSC0003DMG400045050,PGSC0003DMG400022427,PGSC0003DMG400011574,PGSC0003DMG400008730,Novel03007,PGSC0003DMG401025689,PGSC0003DMG400046551,PGSC0003DMG400032228
GO:0030529	ribonucleoprotein complex	cellular_component	0.26509	1	22	410	1369	29181	PGSC0003DMG400000893,PGSC0003DMG400010293,PGSC0003DMG400004899,PGSC0003DMG401010657,PGSC0003DMG400017212,PGSC0003DMG400017999,PGSC0003DMG400005862,PGSC0003DMG400003074,Novel02413,PGSC0003DMG401018530,PGSC0003DMG400012133,PGSC0003DMG400013962,PGSC0003DMG400009790,PGSC0003DMG400021413,PGSC0003DMG400004285,PGSC0003DMG400012274,PGSC0003DMG400004851,PGSC0003DMG400006991,PGSC0003DMG400010077,PGSC0003DM…			GO:0000808	origin recognition complex	cellular_component	0.26709	1	2	713	40	29181	PGSC0003DMG401025733,PGSC0003DMG400002821
GO:0005785	signal recognition particle receptor complex	cellular_component	0.26512	1	1	410	20	29181	PGSC0003DMG400031016			GO:0005667	transcription factor complex	cellular_component	0.26717	1	5	713	142	29181	PGSC0003DMG401025427,PGSC0003DMG402029166,PGSC0003DMG400013280,PGSC0003DMG400024977,PGSC0003DMG401025662
GO:0042262	DNA protection	biological_process	0.26521	1	1	410	21	29181	PGSC0003DMG401009684			GO:0004970	ionotropic glutamate receptor activity	molecular_function	0.26742	1	2	713	39	29181	PGSC0003DMG400031835,PGSC0003DMG400009185
GO:0006487	protein N-linked glycosylation	biological_process	0.2657	1	1	410	20	29181	PGSC0003DMG400030897			GO:0008066	glutamate receptor activity	molecular_function	0.26742	1	2	713	39	29181	PGSC0003DMG400009185,PGSC0003DMG400031835
GO:0051338	regulation of transferase activity	biological_process	0.26829	1	2	410	69	29181	PGSC0003DMG400001326,PGSC0003DMG400002093			GO:0016311	dephosphorylation	biological_process	0.26868	1	3	713	72	29181	PGSC0003DMG400000688,PGSC0003DMG400024543,PGSC0003DMG401025870
GO:0015923	mannosidase activity	molecular_function	0.26884	1	1	410	20	29181	PGSC0003DMG400021091			GO:0004930	G-protein coupled receptor activity	molecular_function	0.26884	1	5	713	139	29181	PGSC0003DMG400009908,PGSC0003DMG400008901,PGSC0003DMG400022427,PGSC0003DMG400015238,PGSC0003DMG400022964
GO:0090407	organophosphate biosynthetic process	biological_process	0.26915	1	14	410	794	29181	PGSC0003DMG400040927,PGSC0003DMG400006483,PGSC0003DMG400024819,Novel03008,PGSC0003DMG400003146,PGSC0003DMG400001372,PGSC0003DMG400021818,PGSC0003DMG400016114,PGSC0003DMG400025455,PGSC0003DMG400022953,PGSC0003DMG400008276,PGSC0003DMG400001896,PGSC0003DMG401000923,PGSC0003DMG400029436			GO:0008053	mitochondrial fusion	biological_process	0.26893	1	2	713	42	29181	PGSC0003DMG400029761,PGSC0003DMG400046551
GO:0072528	pyrimidine-containing compound biosynthetic process	biological_process	0.26961	1	3	410	125	29181	PGSC0003DMG400001896,PGSC0003DMG400006483,PGSC0003DMG400021818			GO:0033043	regulation of organelle organization	biological_process	0.26902	1	7	713	211	29181	PGSC0003DMG400017199,PGSC0003DMG400006696,PGSC0003DMG400024008,PGSC0003DMG400015737,PGSC0003DMG400016012,PGSC0003DMG400000079,PGSC0003DMG400029761
GO:0009772	photosynthetic electron transport in photosystem II	biological_process	0.26962	1	1	410	23	29181	PGSC0003DMG400000311			GO:0019362	pyridine nucleotide metabolic process	biological_process	0.26944	1	4	713	106	29181	Novel00415,PGSC0003DMG400030128,PGSC0003DMG400027925,PGSC0003DMG400004460
GO:0044706	multi-multicellular organism process	biological_process	0.27159	1	3	410	109	29181	PGSC0003DMG402019242,PGSC0003DMG401005047,PGSC0003DMG400031130			GO:0046496	nicotinamide nucleotide metabolic process	biological_process	0.26944	1	4	713	106	29181	PGSC0003DMG400004460,Novel00415,PGSC0003DMG400030128,PGSC0003DMG400027925
GO:0030198	extracellular matrix organization	biological_process	0.27414	1	1	410	21	29181	PGSC0003DMG400001031			GO:0006621	protein retention in ER lumen	biological_process	0.27036	1	1	713	13	29181	PGSC0003DMG400045050
GO:0043062	extracellular structure organization	biological_process	0.27414	1	1	410	21	29181	PGSC0003DMG400001031			GO:0035437	maintenance of protein localization in endoplasmic reticulum	biological_process	0.27036	1	1	713	13	29181	PGSC0003DMG400045050
GO:0000922	spindle pole	cellular_component	0.27449	1	1	410	24	29181	PGSC0003DMG400028304			GO:0046923	ER retention sequence binding	molecular_function	0.27036	1	1	713	13	29181	PGSC0003DMG400045050
GO:0046834	lipid phosphorylation	biological_process	0.2746	1	1	410	24	29181	PGSC0003DMG400013285			GO:0072595	maintenance of protein localization in organelle	biological_process	0.27036	1	1	713	13	29181	PGSC0003DMG400045050
GO:0046854	phosphatidylinositol phosphorylation	biological_process	0.2746	1	1	410	24	29181	PGSC0003DMG400013285			GO:0010556	regulation of macromolecule biosynthetic process	biological_process	0.27036	1	99	713	3764	29181	PGSC0003DMG400007458,PGSC0003DMG400026460,PGSC0003DMG400026963,PGSC0003DMG400018693,PGSC0003DMG400005746,PGSC0003DMG400025772,PGSC0003DMG402014476,PGSC0003DMG400012003,PGSC0003DMG400001323,PGSC0003DMG400002900,PGSC0003DMG400001377,PGSC0003DMG400015225,PGSC0003DMG400010320,PGSC0003DMG400017354,Novel03464,Novel03141,PGSC0003DMG401002714,PGSC0003DMG400007352,PGSC0003DMG400016317,PGSC0003DMG400006058…
GO:0051213	dioxygenase activity	molecular_function	0.27562	1	4	410	188	29181	PGSC0003DMG400030414,PGSC0003DMG400007880,PGSC0003DMG400001533,PGSC0003DMG400015273			GO:0031326	regulation of cellular biosynthetic process	biological_process	0.27036	1	99	713	3764	29181	PGSC0003DMG400006058,PGSC0003DMG400017354,PGSC0003DMG400010320,Novel03464,PGSC0003DMG401002714,Novel03141,PGSC0003DMG400007352,PGSC0003DMG400016317,PGSC0003DMG400015454,PGSC0003DMG400041536,PGSC0003DMG400042507,PGSC0003DMG400013305,PGSC0003DMG400032191,PGSC0003DMG400025772,PGSC0003DMG400007458,PGSC0003DMG400026460,PGSC0003DMG400026963,PGSC0003DMG400018693,PGSC0003DMG400005746,PGSC0003DMG400001377…
GO:0009161	ribonucleoside monophosphate metabolic process	biological_process	0.2772	1	9	410	491	29181	PGSC0003DMG400001896,PGSC0003DMG400025734,PGSC0003DMG400008276,PGSC0003DMG400020460,PGSC0003DMG400024819,PGSC0003DMG401033880,PGSC0003DMG400025455,PGSC0003DMG400022953,PGSC0003DMG400021818			GO:0051156	glucose 6-phosphate metabolic process	biological_process	0.27211	1	1	713	13	29181	Novel00415
GO:0000213	tRNA-intron endonuclease activity	molecular_function	0.27887	1	1	410	24	29181	PGSC0003DMG400020460			GO:0007399	nervous system development	biological_process	0.27369	1	3	713	72	29181	PGSC0003DMG400003770,PGSC0003DMG400011019,PGSC0003DMG400029165
GO:0043087	regulation of GTPase activity	biological_process	0.27911	1	1	410	24	29181	PGSC0003DMG400018107			GO:0031334	positive regulation of protein complex assembly	biological_process	0.27385	1	2	713	41	29181	PGSC0003DMG400017199,PGSC0003DMG400015737
GO:0070851	growth factor receptor binding	molecular_function	0.27944	1	2	410	75	29181	PGSC0003DMG400018792,PGSC0003DMG400022820			GO:0032273	positive regulation of protein polymerization	biological_process	0.27385	1	2	713	41	29181	PGSC0003DMG400015737,PGSC0003DMG400017199
GO:0007052	mitotic spindle organization	biological_process	0.27958	1	1	410	24	29181	PGSC0003DMG401011252			GO:0044089	positive regulation of cellular component biogenesis	biological_process	0.27385	1	2	713	41	29181	PGSC0003DMG400015737,PGSC0003DMG400017199
GO:0044091	membrane biogenesis	biological_process	0.28082	1	1	410	22	29181	PGSC0003DMG402028340			GO:0051495	positive regulation of cytoskeleton organization	biological_process	0.27385	1	2	713	41	29181	PGSC0003DMG400015737,PGSC0003DMG400017199
GO:0071709	membrane assembly	biological_process	0.28082	1	1	410	22	29181	PGSC0003DMG402028340			GO:0007166	cell surface receptor signaling pathway	biological_process	0.27392	1	8	713	248	29181	PGSC0003DMG400009055,Novel02835,PGSC0003DMG400013767,PGSC0003DMG400024977,Novel00714,PGSC0003DMG400030910,PGSC0003DMG400016130,PGSC0003DMG400008052
GO:0004857	enzyme inhibitor activity	molecular_function	0.28086	1	9	410	523	29181	PGSC0003DMG400009178,PGSC0003DMG400018107,PGSC0003DMG400004496,PGSC0003DMG401028565,PGSC0003DMG400011754,PGSC0003DMG400013553,PGSC0003DMG400010136,PGSC0003DMG402027355,PGSC0003DMG401013112			GO:0008312	7S RNA binding	molecular_function	0.27414	1	2	713	41	29181	PGSC0003DMG400017199,PGSC0003DMG401023448
GO:0009260	ribonucleotide biosynthetic process	biological_process	0.28096	1	7	410	372	29181	PGSC0003DMG400021818,PGSC0003DMG401000923,PGSC0003DMG400022953,PGSC0003DMG400008276,PGSC0003DMG400001896,PGSC0003DMG400024819,Novel03008			GO:0048500	signal recognition particle	cellular_component	0.27414	1	2	713	41	29181	PGSC0003DMG400017199,PGSC0003DMG401023448
GO:0046390	ribose phosphate biosynthetic process	biological_process	0.28096	1	7	410	372	29181	PGSC0003DMG400008276,PGSC0003DMG400024819,PGSC0003DMG400001896,Novel03008,PGSC0003DMG400021818,PGSC0003DMG401000923,PGSC0003DMG400022953			GO:0050792	regulation of viral process	biological_process	0.27452	1	2	713	42	29181	PGSC0003DMG400025772,PGSC0003DMG401024603
GO:0017080	sodium channel regulator activity	molecular_function	0.28105	1	2	410	71	29181	PGSC0003DMG400021091,PGSC0003DMG400031102			GO:0098798	mitochondrial protein complex	cellular_component	0.27465	1	12	713	397	29181	PGSC0003DMG400013106,PGSC0003DMG400045050,PGSC0003DMG400022427,PGSC0003DMG400024914,PGSC0003DMG400009198,PGSC0003DMG400009079,PGSC0003DMG402019176,PGSC0003DMG400032228,Novel03282,PGSC0003DMG400029682,Novel03007,PGSC0003DMG401025689
GO:0019871	sodium channel inhibitor activity	molecular_function	0.28105	1	2	410	71	29181	PGSC0003DMG400031102,PGSC0003DMG400021091			GO:0004332	fructose-bisphosphate aldolase activity	molecular_function	0.27472	1	1	713	13	29181	PGSC0003DMG400004460
GO:0030493	bacteriochlorophyll metabolic process	biological_process	0.28161	1	1	410	21	29181	PGSC0003DMG400010136			GO:0006094	gluconeogenesis	biological_process	0.27587	1	2	713	42	29181	PGSC0003DMG400030128,PGSC0003DMG400027925
GO:0030494	bacteriochlorophyll biosynthetic process	biological_process	0.28161	1	1	410	21	29181	PGSC0003DMG400010136			GO:0019319	hexose biosynthetic process	biological_process	0.27587	1	2	713	42	29181	PGSC0003DMG400030128,PGSC0003DMG400027925
GO:0009790	embryo development	biological_process	0.28187	1	1	410	28	29181	PGSC0003DMG400002093			GO:0046364	monosaccharide biosynthetic process	biological_process	0.27587	1	2	713	42	29181	PGSC0003DMG400030128,PGSC0003DMG400027925
GO:0005509	calcium ion binding	molecular_function	0.28191	1	9	410	494	29181	Novel02721,PGSC0003DMG401017626,PGSC0003DMG400003146,PGSC0003DMG400020493,PGSC0003DMG400014797,PGSC0003DMG401000554,PGSC0003DMG401013112,PGSC0003DMG400008692,PGSC0003DMG400021091			GO:0061024	membrane organization	biological_process	0.27658	1	15	713	500	29181	PGSC0003DMG400002239,PGSC0003DMG400013629,PGSC0003DMG400017199,Novel00364,PGSC0003DMG401023448,PGSC0003DMG400020231,PGSC0003DMG400007352,PGSC0003DMG400016920,PGSC0003DMG400015454,PGSC0003DMG400021343,PGSC0003DMG400007496,PGSC0003DMG400029761,Novel00449,PGSC0003DMG400013280,PGSC0003DMG400046551
GO:0030141	secretory granule	cellular_component	0.28205	1	1	410	23	29181	PGSC0003DMG402008032			GO:0016538	cyclin-dependent protein serine/threonine kinase regulator activity	molecular_function	0.27684	1	2	713	42	29181	PGSC0003DMG402001552,PGSC0003DMG400029559
GO:0000375	RNA splicing, via transesterification reactions	biological_process	0.28214	1	4	410	182	29181	PGSC0003DMG400014714,PGSC0003DMG400004285,PGSC0003DMG400009223,Novel02413			GO:0009889	regulation of biosynthetic process	biological_process	0.27688	1	99	713	3771	29181	PGSC0003DMG400003001,PGSC0003DMG401025427,PGSC0003DMG400004417,PGSC0003DMG400006696,PGSC0003DMG400028259,PGSC0003DMG400026857,Novel02940,PGSC0003DMG400044001,PGSC0003DMG400028197,PGSC0003DMG400026264,PGSC0003DMG400007644,Novel00636,PGSC0003DMG400013049,PGSC0003DMG400044557,PGSC0003DMG400019480,PGSC0003DMG400045444,PGSC0003DMG401022041,PGSC0003DMG400004916,PGSC0003DMG400024971,PGSC0003DMG400023400…
GO:0009620	response to fungus	biological_process	0.28227	1	1	410	25	29181	PGSC0003DMG400008101			GO:0050497	transferase activity, transferring alkylthio groups	molecular_function	0.27713	1	1	713	13	29181	PGSC0003DMG400007141
GO:0050832	defense response to fungus	biological_process	0.28227	1	1	410	25	29181	PGSC0003DMG400008101			GO:0050524	coenzyme-B sulfoethylthiotransferase activity	molecular_function	0.27713	1	1	713	13	29181	PGSC0003DMG400007141
GO:0071941	nitrogen cycle metabolic process	biological_process	0.28243	1	2	410	67	29181	PGSC0003DMG400029379,PGSC0003DMG400040510			GO:0030282	bone mineralization	biological_process	0.27761	1	1	713	13	29181	PGSC0003DMG400015238
GO:0009890	negative regulation of biosynthetic process	biological_process	0.28402	1	4	410	179	29181	PGSC0003DMG400005062,PGSC0003DMG401013112,PGSC0003DMG400007150,PGSC0003DMG400025501			GO:0030500	regulation of bone mineralization	biological_process	0.27761	1	1	713	13	29181	PGSC0003DMG400015238
GO:0008652	cellular amino acid biosynthetic process	biological_process	0.28435	1	7	410	351	29181	PGSC0003DMG400023557,PGSC0003DMG400019677,PGSC0003DMG400030566,PGSC0003DMG400014622,PGSC0003DMG400006483,PGSC0003DMG400020601,PGSC0003DMG400018939			GO:0046848	hydroxyapatite binding	molecular_function	0.27761	1	1	713	13	29181	PGSC0003DMG400015238
GO:0045454	cell redox homeostasis	biological_process	0.28472	1	4	410	202	29181	PGSC0003DMG400002777,Novel02413,PGSC0003DMG400019872,PGSC0003DMG400002170			GO:0005868	cytoplasmic dynein complex	cellular_component	0.27788	1	1	713	13	29181	PGSC0003DMG400031391
GO:0016773	phosphotransferase activity, alcohol group as acceptor	molecular_function	0.28527	1	39	410	2266	29181	PGSC0003DMG401027064,PGSC0003DMG402006188,PGSC0003DMG400012606,PGSC0003DMG401000923,PGSC0003DMG400012821,PGSC0003DMG400030607,PGSC0003DMG401000796,PGSC0003DMG400025316,PGSC0003DMG400018939,PGSC0003DMG400007963,PGSC0003DMG400025455,PGSC0003DMG402027355,PGSC0003DMG400027003,PGSC0003DMG400012443,PGSC0003DMG401005047,PGSC0003DMG400009183,PGSC0003DMG401015976,PGSC0003DMG400006857,PGSC0003DMG400027683,…			GO:0016469	proton-transporting two-sector ATPase complex	cellular_component	0.27872	1	14	713	475	29181	PGSC0003DMG402011647,Novel03282,PGSC0003DMG400003906,PGSC0003DMG400029682,Novel03007,PGSC0003DMG400029761,PGSC0003DMG402019176,PGSC0003DMG400046551,PGSC0003DMG400009198,PGSC0003DMG400013106,PGSC0003DMG400029706,PGSC0003DMG400022427,PGSC0003DMG400045050,PGSC0003DMG401022238
GO:0006220	pyrimidine nucleotide metabolic process	biological_process	0.28577	1	2	410	73	29181	PGSC0003DMG400001896,PGSC0003DMG400021818			GO:0009399	nitrogen fixation	biological_process	0.279	1	2	713	42	29181	PGSC0003DMG400030167,PGSC0003DMG400019621
GO:0008915	lipid-A-disaccharide synthase activity	molecular_function	0.28672	1	1	410	24	29181	PGSC0003DMG400016114			GO:0006898	receptor-mediated endocytosis	biological_process	0.27941	1	1	713	13	29181	PGSC0003DMG400000708
GO:0045893	positive regulation of transcription, DNA-templated	biological_process	0.2869	1	3	410	128	29181	PGSC0003DMG400029547,PGSC0003DMG401026940,PGSC0003DMG401033880			GO:0000446	nucleoplasmic THO complex	cellular_component	0.28021	1	1	713	13	29181	PGSC0003DMG400039005
GO:0045935	positive regulation of nucleobase-containing compound metabolic process	biological_process	0.2869	1	3	410	128	29181	PGSC0003DMG400029547,PGSC0003DMG401026940,PGSC0003DMG401033880			GO:0016749	N-succinyltransferase activity	molecular_function	0.28137	1	1	713	13	29181	PGSC0003DMG400015737
GO:0051254	positive regulation of RNA metabolic process	biological_process	0.2869	1	3	410	128	29181	PGSC0003DMG401026940,PGSC0003DMG400029547,PGSC0003DMG401033880			GO:0008918	lipopolysaccharide 3-alpha-galactosyltransferase activity	molecular_function	0.28149	1	1	713	13	29181	PGSC0003DMG400008454
GO:1902680	positive regulation of RNA biosynthetic process	biological_process	0.2869	1	3	410	128	29181	PGSC0003DMG400029547,PGSC0003DMG401026940,PGSC0003DMG401033880			GO:0035250	UDP-galactosyltransferase activity	molecular_function	0.28149	1	1	713	13	29181	PGSC0003DMG400008454
GO:1903508	positive regulation of nucleic acid-templated transcription	biological_process	0.2869	1	3	410	128	29181	PGSC0003DMG401033880,PGSC0003DMG401026940,PGSC0003DMG400029547			GO:0019058	viral life cycle	biological_process	0.28165	1	19	713	653	29181	PGSC0003DMG400026963,PGSC0003DMG400018403,PGSC0003DMG400022756,PGSC0003DMG400005654,PGSC0003DMG400025772,PGSC0003DMG400012003,PGSC0003DMG400029165,PGSC0003DMG400016156,Novel03100,PGSC0003DMG400019371,PGSC0003DMG400006143,PGSC0003DMG400012664,PGSC0003DMG400014907,PGSC0003DMG401024603,PGSC0003DMG400028022,PGSC0003DMG400007496,PGSC0003DMG400019544,PGSC0003DMG400027925,PGSC0003DMG400016920
GO:0005198	structural molecule activity	molecular_function	0.28748	1	30	410	1919	29181	PGSC0003DMG400010077,PGSC0003DMG401028933,PGSC0003DMG400025811,PGSC0003DMG400001122,PGSC0003DMG400004285,PGSC0003DMG400012274,PGSC0003DMG400004851,PGSC0003DMG401033880,PGSC0003DMG400006991,PGSC0003DMG400002947,PGSC0003DMG401026842,PGSC0003DMG400021413,PGSC0003DMG400002104,PGSC0003DMG400005030,PGSC0003DMG401027064,PGSC0003DMG400018583,PGSC0003DMG400001326,PGSC0003DMG400000732,PGSC0003DMG401018530,…			GO:0015297	antiporter activity	molecular_function	0.28202	1	6	713	176	29181	PGSC0003DMG400028022,Novel00899,Novel03141,PGSC0003DMG401015781,PGSC0003DMG400012664,PGSC0003DMG400007292
GO:0044262	cellular carbohydrate metabolic process	biological_process	0.29001	1	7	410	358	29181	PGSC0003DMG400004792,PGSC0003DMG401028565,PGSC0003DMG400001809,PGSC0003DMG400004114,PGSC0003DMG400027050,PGSC0003DMG400027449,PGSC0003DMG400007854			GO:0097367	carbohydrate derivative binding	molecular_function	0.28222	1	124	713	4625	29181	PGSC0003DMG400025772,PGSC0003DMG400020872,Novel02441,PGSC0003DMG400018693,Novel03132,PGSC0003DMG400010944,PGSC0003DMG400011109,PGSC0003DMG400006923,PGSC0003DMG402029166,Novel00746,PGSC0003DMG402014476,PGSC0003DMG400012003,PGSC0003DMG401002242,Novel02670,PGSC0003DMG400003054,PGSC0003DMG400011160,PGSC0003DMG400001994,PGSC0003DMG400011264,PGSC0003DMG400007605,PGSC0003DMG400002239,PGSC0003DMG40000735…
GO:0019229	regulation of vasoconstriction	biological_process	0.29049	1	1	410	22	29181	PGSC0003DMG400012550			GO:0009294	DNA mediated transformation	biological_process	0.28261	1	1	713	13	29181	PGSC0003DMG400011136
GO:0042310	vasoconstriction	biological_process	0.29049	1	1	410	22	29181	PGSC0003DMG400012550			GO:0007059	chromosome segregation	biological_process	0.28274	1	10	713	322	29181	PGSC0003DMG400028197,PGSC0003DMG400000079,PGSC0003DMG402021057,PGSC0003DMG401022041,PGSC0003DMG400029761,PGSC0003DMG400014623,PGSC0003DMG401025689,PGSC0003DMG400024925,PGSC0003DMG400024008,PGSC0003DMG400025977
GO:0005802	trans-Golgi network	cellular_component	0.29114	1	1	410	24	29181	PGSC0003DMG400000511			GO:0003879	ATP phosphoribosyltransferase activity	molecular_function	0.28302	1	1	713	13	29181	PGSC0003DMG400005675
GO:0006893	Golgi to plasma membrane transport	biological_process	0.29114	1	1	410	24	29181	PGSC0003DMG400000511			GO:0045934	negative regulation of nucleobase-containing compound metabolic process	biological_process	0.28362	1	5	713	142	29181	PGSC0003DMG400020685,PGSC0003DMG402001979,PGSC0003DMG400026963,PGSC0003DMG400007141,Novel00636
GO:0032386	regulation of intracellular transport	biological_process	0.29114	1	1	410	24	29181	PGSC0003DMG400000511			GO:0004150	dihydroneopterin aldolase activity	molecular_function	0.28364	1	1	713	13	29181	PGSC0003DMG400007623
GO:0032388	positive regulation of intracellular transport	biological_process	0.29114	1	1	410	24	29181	PGSC0003DMG400000511			GO:0016887	ATPase activity	molecular_function	0.28505	1	26	713	891	29181	PGSC0003DMG400018693,PGSC0003DMG400013627,PGSC0003DMG400012677,PGSC0003DMG400002936,PGSC0003DMG400012830,PGSC0003DMG400007353,PGSC0003DMG402014476,PGSC0003DMG400012003,Novel00901,Novel02486,PGSC0003DMG400005943,PGSC0003DMG400003906,PGSC0003DMG400019371,PGSC0003DMG400021343,Novel00993,PGSC0003DMG400019097,PGSC0003DMG402016979,PGSC0003DMG400007352,PGSC0003DMG400013942,PGSC0003DMG400013049,PGSC0003D…
GO:0033157	regulation of intracellular protein transport	biological_process	0.29114	1	1	410	24	29181	PGSC0003DMG400000511			GO:0051783	regulation of nuclear division	biological_process	0.28535	1	3	713	75	29181	PGSC0003DMG400029761,PGSC0003DMG400016012,PGSC0003DMG400024008
GO:0042996	regulation of Golgi to plasma membrane protein transport	biological_process	0.29114	1	1	410	24	29181	PGSC0003DMG400000511			GO:0015385	sodium:proton antiporter activity	molecular_function	0.28543	1	1	713	13	29181	Novel00899
GO:0042998	positive regulation of Golgi to plasma membrane protein transport	biological_process	0.29114	1	1	410	24	29181	PGSC0003DMG400000511			GO:0005275	amine transmembrane transporter activity	molecular_function	0.28552	1	1	713	14	29181	PGSC0003DMG400025907
GO:0043001	Golgi to plasma membrane protein transport	biological_process	0.29114	1	1	410	24	29181	PGSC0003DMG400000511			GO:0015101	organic cation transmembrane transporter activity	molecular_function	0.28552	1	1	713	14	29181	PGSC0003DMG400025907
GO:0051222	positive regulation of protein transport	biological_process	0.29114	1	1	410	24	29181	PGSC0003DMG400000511			GO:0015665	alcohol transmembrane transporter activity	molecular_function	0.28552	1	1	713	14	29181	PGSC0003DMG400025907
GO:0071253	connexin binding	molecular_function	0.29114	1	1	410	24	29181	PGSC0003DMG400000511			GO:0015695	organic cation transport	biological_process	0.28552	1	1	713	14	29181	PGSC0003DMG400025907
GO:0072659	protein localization to plasma membrane	biological_process	0.29114	1	1	410	24	29181	PGSC0003DMG400000511			GO:0015837	amine transport	biological_process	0.28552	1	1	713	14	29181	PGSC0003DMG400025907
GO:0090002	establishment of protein localization to plasma membrane	biological_process	0.29114	1	1	410	24	29181	PGSC0003DMG400000511			GO:0034228	ethanolamine transmembrane transporter activity	molecular_function	0.28552	1	1	713	14	29181	PGSC0003DMG400025907
GO:0090003	regulation of establishment of protein localization to plasma membrane	biological_process	0.29114	1	1	410	24	29181	PGSC0003DMG400000511			GO:0034229	ethanolamine transport	biological_process	0.28552	1	1	713	14	29181	PGSC0003DMG400025907
GO:0090004	positive regulation of establishment of protein localization to plasma membrane	biological_process	0.29114	1	1	410	24	29181	PGSC0003DMG400000511			GO:0048609	multicellular organismal reproductive process	biological_process	0.28574	1	5	713	144	29181	Novel03563,PGSC0003DMG400030289,PGSC0003DMG400007195,PGSC0003DMG400004865,PGSC0003DMG401025733
GO:0090316	positive regulation of intracellular protein transport	biological_process	0.29114	1	1	410	24	29181	PGSC0003DMG400000511			GO:1901137	carbohydrate derivative biosynthetic process	biological_process	0.2858	1	23	713	818	29181	PGSC0003DMG402019176,PGSC0003DMG400006144,PGSC0003DMG402011647,Novel03282,PGSC0003DMG400029682,Novel00138,Novel00164,PGSC0003DMG400014907,PGSC0003DMG400008454,PGSC0003DMG400009198,PGSC0003DMG400018950,Novel00959,PGSC0003DMG400003906,Novel03007,PGSC0003DMG400013106,PGSC0003DMG400028045,PGSC0003DMG400026460,PGSC0003DMG400029706,PGSC0003DMG400022427,PGSC0003DMG400045050,PGSC0003DMG400017148,PGSC0003…
GO:1903076	regulation of protein localization to plasma membrane	biological_process	0.29114	1	1	410	24	29181	PGSC0003DMG400000511			GO:0032504	multicellular organism reproduction	biological_process	0.28598	1	6	713	179	29181	PGSC0003DMG400013280,PGSC0003DMG400030289,Novel03563,PGSC0003DMG400004865,PGSC0003DMG400007195,PGSC0003DMG401025733
GO:1903078	positive regulation of protein localization to plasma membrane	biological_process	0.29114	1	1	410	24	29181	PGSC0003DMG400000511			GO:0001883	purine nucleoside binding	molecular_function	0.28661	1	119	713	4429	29181	PGSC0003DMG400011109,PGSC0003DMG400012003,Novel00746,PGSC0003DMG402014476,PGSC0003DMG402029166,PGSC0003DMG400006923,PGSC0003DMG400020872,PGSC0003DMG400025772,PGSC0003DMG400010944,Novel03132,PGSC0003DMG400018693,Novel02441,PGSC0003DMG400013305,PGSC0003DMG400031391,Novel00273,PGSC0003DMG400012081,PGSC0003DMG400006572,PGSC0003DMG400009337,PGSC0003DMG400002239,PGSC0003DMG400007605,PGSC0003DMG40001126…
GO:1903649	regulation of cytoplasmic transport	biological_process	0.29114	1	1	410	24	29181	PGSC0003DMG400000511			GO:0032549	ribonucleoside binding	molecular_function	0.28661	1	119	713	4429	29181	PGSC0003DMG400026142,Novel02486,PGSC0003DMG400016135,PGSC0003DMG400010726,PGSC0003DMG400004417,PGSC0003DMG400021343,PGSC0003DMG400005943,PGSC0003DMG400026818,PGSC0003DMG400028259,PGSC0003DMG400030366,Novel03002,PGSC0003DMG400003001,PGSC0003DMG400013627,PGSC0003DMG400017199,Novel00160,Novel00416,PGSC0003DMG400035006,PGSC0003DMG400018573,PGSC0003DMG400045444,Novel00714,PGSC0003DMG400034531,PGSC0003…
GO:1903651	positive regulation of cytoplasmic transport	biological_process	0.29114	1	1	410	24	29181	PGSC0003DMG400000511			GO:0032550	purine ribonucleoside binding	molecular_function	0.28661	1	119	713	4429	29181	PGSC0003DMG400007869,PGSC0003DMG400025511,PGSC0003DMG400001981,PGSC0003DMG400015697,PGSC0003DMG400019097,PGSC0003DMG402019352,Novel00418,Novel00744,Novel00901,PGSC0003DMG400007353,PGSC0003DMG402001979,Novel02867,Novel00179,PGSC0003DMG400026795,PGSC0003DMG400002275,PGSC0003DMG400025683,Novel00899,PGSC0003DMG400028045,Novel02623,PGSC0003DMG400030894,PGSC0003DMG400026949,PGSC0003DMG400015476,PGSC000…
GO:1903729	regulation of plasma membrane organization	biological_process	0.29114	1	1	410	24	29181	PGSC0003DMG400000511			GO:0051704	multi-organism process	biological_process	0.28782	1	74	713	2786	29181	PGSC0003DMG400020685,PGSC0003DMG400006143,PGSC0003DMG400047079,PGSC0003DMG400030289,PGSC0003DMG400028022,PGSC0003DMG401004803,PGSC0003DMG400029761,PGSC0003DMG400014128,PGSC0003DMG400016920,PGSC0003DMG400024925,PGSC0003DMG400029682,PGSC0003DMG400028045,PGSC0003DMG400016968,PGSC0003DMG400030167,Novel02209,PGSC0003DMG400043204,Novel03100,PGSC0003DMG400019371,PGSC0003DMG400009185,PGSC0003DMG401004946…
GO:1903827	regulation of cellular protein localization	biological_process	0.29114	1	1	410	24	29181	PGSC0003DMG400000511			GO:0006626	protein targeting to mitochondrion	biological_process	0.28826	1	3	713	76	29181	PGSC0003DMG400024914,PGSC0003DMG401025689,PGSC0003DMG400032228
GO:1903829	positive regulation of cellular protein localization	biological_process	0.29114	1	1	410	24	29181	PGSC0003DMG400000511			GO:0005876	spindle microtubule	cellular_component	0.28941	1	3	713	76	29181	PGSC0003DMG400000079,PGSC0003DMG400029761,PGSC0003DMG400025977
GO:1904375	regulation of protein localization to cell periphery	biological_process	0.29114	1	1	410	24	29181	PGSC0003DMG400000511			GO:2000112	regulation of cellular macromolecule biosynthetic process	biological_process	0.29017	1	98	713	3745	29181	PGSC0003DMG400003001,PGSC0003DMG400004417,PGSC0003DMG401025427,PGSC0003DMG400026857,Novel02940,PGSC0003DMG400006696,PGSC0003DMG400028259,PGSC0003DMG400028197,PGSC0003DMG400026264,PGSC0003DMG400044001,PGSC0003DMG400044557,PGSC0003DMG400013049,Novel00636,PGSC0003DMG400007644,PGSC0003DMG400024971,PGSC0003DMG401022041,PGSC0003DMG400004916,PGSC0003DMG400045444,PGSC0003DMG400019480,PGSC0003DMG400023619…
GO:1904377	positive regulation of protein localization to cell periphery	biological_process	0.29114	1	1	410	24	29181	PGSC0003DMG400000511			GO:0016818	hydrolase activity, acting on acid anhydrides, in phosphorus-containing anhydrides	molecular_function	0.29061	1	51	713	1853	29181	Novel00415,PGSC0003DMG400019097,PGSC0003DMG400012470,PGSC0003DMG400025511,PGSC0003DMG400029761,PGSC0003DMG400007496,PGSC0003DMG400001593,PGSC0003DMG400009097,PGSC0003DMG400024925,Novel00310,PGSC0003DMG400007806,PGSC0003DMG400007141,Novel01912,PGSC0003DMG400017148,PGSC0003DMG400012677,PGSC0003DMG400012830,PGSC0003DMG400007353,Novel00901,PGSC0003DMG400046551,PGSC0003DMG400002275,PGSC0003DMG40001937…
GO:1990778	protein localization to cell periphery	biological_process	0.29114	1	1	410	24	29181	PGSC0003DMG400000511			GO:0005665	DNA-directed RNA polymerase II, core complex	cellular_component	0.29076	1	1	713	13	29181	PGSC0003DMG401025870
GO:0004556	alpha-amylase activity	molecular_function	0.29115	1	1	410	23	29181	PGSC0003DMG401017626			GO:0004527	exonuclease activity	molecular_function	0.29098	1	7	713	216	29181	PGSC0003DMG400031154,PGSC0003DMG400016248,Novel02290,PGSC0003DMG400014266,Novel00899,PGSC0003DMG400004865,PGSC0003DMG400014025
GO:0005234	extracellular-glutamate-gated ion channel activity	molecular_function	0.29138	1	1	410	21	29181	PGSC0003DMG400026518			GO:0048309	endoplasmic reticulum inheritance	biological_process	0.2915	1	2	713	44	29181	PGSC0003DMG400015454,PGSC0003DMG400025977
GO:0006725	cellular aromatic compound metabolic process	biological_process	0.29162	1	129	410	8531	29181	Novel02413,PGSC0003DMG400040927,PGSC0003DMG400017999,PGSC0003DMG400018236,PGSC0003DMG400022953,PGSC0003DMG400006452,PGSC0003DMG402008032,PGSC0003DMG400027264,PGSC0003DMG400006034,PGSC0003DMG400002947,PGSC0003DMG400004853,PGSC0003DMG400006621,PGSC0003DMG400001896,PGSC0003DMG400008276,PGSC0003DMG400004629,Novel00101,PGSC0003DMG400018107,PGSC0003DMG400005998,PGSC0003DMG400021152,PGSC0003DMG400017990…			GO:0006928	movement of cell or subcellular component	biological_process	0.29186	1	11	713	357	29181	PGSC0003DMG400029706,PGSC0003DMG400031391,Novel01912,PGSC0003DMG400022718,PGSC0003DMG400024925,PGSC0003DMG400007806,PGSC0003DMG400046551,PGSC0003DMG400007841,PGSC0003DMG400029165,PGSC0003DMG400029761,PGSC0003DMG400011019
GO:0009150	purine ribonucleotide metabolic process	biological_process	0.29188	1	10	410	562	29181	Novel03008,PGSC0003DMG400018679,PGSC0003DMG400024819,PGSC0003DMG400022953,PGSC0003DMG400025455,PGSC0003DMG401033880,PGSC0003DMG400008276,PGSC0003DMG400025734,PGSC0003DMG401000923,PGSC0003DMG400020460			GO:0031344	regulation of cell projection organization	biological_process	0.29206	1	1	713	14	29181	PGSC0003DMG400006696
GO:0046700	heterocycle catabolic process	biological_process	0.29354	1	5	410	243	29181	PGSC0003DMG400004629,PGSC0003DMG400000732,PGSC0003DMG400005808,PGSC0003DMG400006452,PGSC0003DMG400022379			GO:0060491	regulation of cell projection assembly	biological_process	0.29206	1	1	713	14	29181	PGSC0003DMG400006696
GO:0016702	oxidoreductase activity, acting on single donors with incorporation of molecular oxygen, incorporation of two atoms of oxygen	molecular_function	0.29451	1	3	410	139	29181	PGSC0003DMG400030414,PGSC0003DMG400015273,PGSC0003DMG400007880			GO:1902115	regulation of organelle assembly	biological_process	0.29206	1	1	713	14	29181	PGSC0003DMG400006696
GO:0004526	ribonuclease P activity	molecular_function	0.29454	1	1	410	25	29181	PGSC0003DMG400020460			GO:1902208	regulation of bacterial-type flagellum assembly	biological_process	0.29206	1	1	713	14	29181	PGSC0003DMG400006696
GO:0012505	endomembrane system	cellular_component	0.29565	1	18	410	1070	29181	PGSC0003DMG400030571,PGSC0003DMG400025751,PGSC0003DMG400012807,PGSC0003DMG400010431,PGSC0003DMG400004442,PGSC0003DMG400031016,PGSC0003DMG402008032,PGSC0003DMG400005998,PGSC0003DMG400019872,PGSC0003DMG400031515,PGSC0003DMG400001326,PGSC0003DMG400018107,PGSC0003DMG401027116,PGSC0003DMG400031102,PGSC0003DMG400000511,PGSC0003DMG400009454,PGSC0003DMG400029576,PGSC0003DMG400011873			GO:0000003	reproduction	biological_process	0.29214	1	16	713	556	29181	PGSC0003DMG400008954,PGSC0003DMG402018787,PGSC0003DMG400001377,PGSC0003DMG401025733,PGSC0003DMG400007195,PGSC0003DMG400003053,PGSC0003DMG403003505,PGSC0003DMG400002616,Novel03563,Novel03379,Novel00899,PGSC0003DMG400004865,PGSC0003DMG400025977,PGSC0003DMG400015454,PGSC0003DMG400013280,PGSC0003DMG400030289
GO:0044433	cytoplasmic vesicle part	cellular_component	0.29618	1	4	410	181	29181	PGSC0003DMG400011873,PGSC0003DMG400017186,PGSC0003DMG400012807,PGSC0003DMG400030571			GO:0061687	detoxification of inorganic compound	biological_process	0.29256	1	2	713	42	29181	PGSC0003DMG400028697,PGSC0003DMG400019390
GO:0010466	negative regulation of peptidase activity	biological_process	0.29649	1	1	410	23	29181	PGSC0003DMG400018107			GO:0098754	detoxification	biological_process	0.29256	1	2	713	42	29181	PGSC0003DMG400028697,PGSC0003DMG400019390
GO:0010951	negative regulation of endopeptidase activity	biological_process	0.29649	1	1	410	23	29181	PGSC0003DMG400018107			GO:0051179	localization	biological_process	0.29258	1	148	713	5703	29181	PGSC0003DMG400026142,PGSC0003DMG400028161,PGSC0003DMG400045144,PGSC0003DMG400017199,PGSC0003DMG400005988,PGSC0003DMG400008078,PGSC0003DMG400003001,PGSC0003DMG400030366,PGSC0003DMG400013925,PGSC0003DMG400030345,PGSC0003DMG400025334,PGSC0003DMG400025977,PGSC0003DMG402030272,PGSC0003DMG400011759,PGSC0003DMG400004208,PGSC0003DMG401022041,PGSC0003DMG400023838,PGSC0003DMG400013280,PGSC0003DMG400019342,…
GO:0010008	endosome membrane	cellular_component	0.29768	1	1	410	23	29181	PGSC0003DMG400001326			GO:0000287	magnesium ion binding	molecular_function	0.29356	1	10	713	327	29181	PGSC0003DMG400011521,PGSC0003DMG400010587,PGSC0003DMG400020939,Novel00744,PGSC0003DMG400006144,PGSC0003DMG400029761,PGSC0003DMG400005675,PGSC0003DMG400011045,PGSC0003DMG400015737,PGSC0003DMG400016968
GO:0033821	DNA beta-glucosyltransferase activity	molecular_function	0.29775	1	1	410	24	29181	PGSC0003DMG402027355			GO:0016884	carbon-nitrogen ligase activity, with glutamine as amido-N-donor	molecular_function	0.29416	1	1	713	14	29181	PGSC0003DMG401022579
GO:0009425	bacterial-type flagellum basal body	cellular_component	0.29805	1	1	410	24	29181	PGSC0003DMG400002104			GO:0004664	prephenate dehydratase activity	molecular_function	0.29475	1	1	713	14	29181	PGSC0003DMG400026364
GO:0008236	serine-type peptidase activity	molecular_function	0.29891	1	10	410	538	29181	PGSC0003DMG400012133,PGSC0003DMG400010077,PGSC0003DMG400004899,PGSC0003DMG400023695,PGSC0003DMG400002947,PGSC0003DMG400025501,PGSC0003DMG400011542,PGSC0003DMG400033687,PGSC0003DMG400014134,PGSC0003DMG400000732			GO:0009094	L-phenylalanine biosynthetic process	biological_process	0.29475	1	1	713	14	29181	PGSC0003DMG400026364
GO:0017171	serine hydrolase activity	molecular_function	0.29891	1	10	410	538	29181	PGSC0003DMG400014134,PGSC0003DMG400033687,PGSC0003DMG400000732,PGSC0003DMG400025501,PGSC0003DMG400011542,PGSC0003DMG400004899,PGSC0003DMG400002947,PGSC0003DMG400023695,PGSC0003DMG400010077,PGSC0003DMG400012133			GO:1902223	erythrose 4-phosphate/phosphoenolpyruvate family amino acid biosynthetic process	biological_process	0.29475	1	1	713	14	29181	PGSC0003DMG400026364
GO:0006979	response to oxidative stress	biological_process	0.29925	1	4	410	197	29181	PGSC0003DMG400025751,PGSC0003DMG400022541,PGSC0003DMG400000511,PGSC0003DMG400005062			GO:0032555	purine ribonucleotide binding	molecular_function	0.29539	1	119	713	4439	29181	PGSC0003DMG400030578,PGSC0003DMG403004568,PGSC0003DMG400012470,PGSC0003DMG400025596,PGSC0003DMG400015327,PGSC0003DMG400013721,PGSC0003DMG400009307,Novel00415,PGSC0003DMG400002276,PGSC0003DMG400022159,PGSC0003DMG400001593,PGSC0003DMG400007496,PGSC0003DMG402019176,PGSC0003DMG400000996,PGSC0003DMG400014623,Novel01912,PGSC0003DMG400007141,Novel00310,PGSC0003DMG400012677,PGSC0003DMG400017148,PGSC0003D…
GO:0019684	photosynthesis, light reaction	biological_process	0.29928	1	3	410	128	29181	PGSC0003DMG400000311,PGSC0003DMG400017186,PGSC0003DMG400001896			GO:0006597	spermine biosynthetic process	biological_process	0.29542	1	1	713	14	29181	PGSC0003DMG400030766
GO:0050789	regulation of biological process	biological_process	0.29943	1	101	410	6643	29181	PGSC0003DMG400029547,PGSC0003DMG400025751,PGSC0003DMG400033921,PGSC0003DMG400009867,PGSC0003DMG400002777,PGSC0003DMG400006483,PGSC0003DMG400002170,PGSC0003DMG400019872,PGSC0003DMG400014797,PGSC0003DMG400006857,PGSC0003DMG401000554,PGSC0003DMG400005744,PGSC0003DMG400011542,PGSC0003DMG400018939,PGSC0003DMG401000796,PGSC0003DMG400038651,PGSC0003DMG400012828,PGSC0003DMG400021123,PGSC0003DMG400008434,…			GO:0008215	spermine metabolic process	biological_process	0.29542	1	1	713	14	29181	PGSC0003DMG400030766
GO:0004861	cyclin-dependent protein serine/threonine kinase inhibitor activity	molecular_function	0.30021	1	1	410	24	29181	PGSC0003DMG401013112			GO:0050795	regulation of behavior	biological_process	0.29614	1	1	713	14	29181	PGSC0003DMG402031520
GO:0072524	pyridine-containing compound metabolic process	biological_process	0.30045	1	3	410	127	29181	PGSC0003DMG400025455,PGSC0003DMG400006483,PGSC0003DMG400025734			GO:0050920	regulation of chemotaxis	biological_process	0.29614	1	1	713	14	29181	PGSC0003DMG402031520
GO:0005539	glycosaminoglycan binding	molecular_function	0.30076	1	1	410	24	29181	PGSC0003DMG400018679			GO:0046406	magnesium protoporphyrin IX methyltransferase activity	molecular_function	0.29769	1	1	713	14	29181	PGSC0003DMG401025733
GO:0016671	oxidoreductase activity, acting on a sulfur group of donors, disulfide as acceptor	molecular_function	0.30085	1	1	410	27	29181	PGSC0003DMG400031102			GO:0032101	regulation of response to external stimulus	biological_process	0.29807	1	3	713	77	29181	PGSC0003DMG401025733,Novel00064,PGSC0003DMG402031520
GO:0016730	oxidoreductase activity, acting on iron-sulfur proteins as donors	molecular_function	0.30232	1	1	410	27	29181	PGSC0003DMG400040510			GO:0048478	replication fork protection	biological_process	0.29819	1	1	713	14	29181	PGSC0003DMG400007141
GO:0046782	regulation of viral transcription	biological_process	0.30348	1	1	410	25	29181	PGSC0003DMG403007406			GO:0043189	H4/H2A histone acetyltransferase complex	cellular_component	0.29904	1	1	713	14	29181	PGSC0003DMG401031322
GO:1903900	regulation of viral life cycle	biological_process	0.30348	1	1	410	25	29181	PGSC0003DMG403007406			GO:1902562	H4 histone acetyltransferase complex	cellular_component	0.29904	1	1	713	14	29181	PGSC0003DMG401031322
GO:0044270	cellular nitrogen compound catabolic process	biological_process	0.30363	1	5	410	246	29181	PGSC0003DMG400005808,PGSC0003DMG400000732,PGSC0003DMG400004629,PGSC0003DMG400022379,PGSC0003DMG400006452			GO:0016586	RSC complex	cellular_component	0.29933	1	1	713	14	29181	PGSC0003DMG400024891
GO:0044257	cellular protein catabolic process	biological_process	0.30497	1	6	410	325	29181	PGSC0003DMG400002093,PGSC0003DMG400001326,PGSC0003DMG400006185,PGSC0003DMG400001841,PGSC0003DMG400021123,PGSC0003DMG400016019			GO:0010638	positive regulation of organelle organization	biological_process	0.30015	1	2	713	44	29181	PGSC0003DMG400015737,PGSC0003DMG400017199
GO:0051603	proteolysis involved in cellular protein catabolic process	biological_process	0.30497	1	6	410	325	29181	PGSC0003DMG400001326,PGSC0003DMG400002093,PGSC0003DMG400006185,PGSC0003DMG400021123,PGSC0003DMG400016019,PGSC0003DMG400001841			GO:0034062	RNA polymerase activity	molecular_function	0.30024	1	19	713	670	29181	PGSC0003DMG400026963,Novel00289,PGSC0003DMG400015258,PGSC0003DMG402031520,PGSC0003DMG400026583,PGSC0003DMG400033038,PGSC0003DMG400017751,PGSC0003DMG400019390,PGSC0003DMG401008881,PGSC0003DMG401025733,PGSC0003DMG401029877,PGSC0003DMG400034093,PGSC0003DMG400019097,PGSC0003DMG400030051,PGSC0003DMG400014907,PGSC0003DMG400009079,PGSC0003DMG400027925,PGSC0003DMG400025977,PGSC0003DMG400028690
GO:0003916	DNA topoisomerase activity	molecular_function	0.30567	1	3	410	136	29181	PGSC0003DMG400031016,PGSC0003DMG400007976,PGSC0003DMG400011156			GO:0006813	potassium ion transport	biological_process	0.30025	1	7	713	218	29181	PGSC0003DMG400020079,PGSC0003DMG400002936,PGSC0003DMG400007623,PGSC0003DMG400019859,PGSC0003DMG400045144,PGSC0003DMG400003054,PGSC0003DMG400010936
GO:0005125	cytokine activity	molecular_function	0.30601	1	2	410	85	29181	PGSC0003DMG400004243,PGSC0003DMG400002777			GO:0051716	cellular response to stimulus	biological_process	0.30069	1	81	713	3061	29181	PGSC0003DMG400035905,PGSC0003DMG400008088,Novel00415,PGSC0003DMG400031154,PGSC0003DMG400016983,PGSC0003DMG400001593,PGSC0003DMG400007496,PGSC0003DMG400037302,PGSC0003DMG400024977,PGSC0003DMG400004241,PGSC0003DMG400007141,Novel00310,PGSC0003DMG402016272,PGSC0003DMG400002821,PGSC0003DMG400008619,PGSC0003DMG400009055,PGSC0003DMG400046551,PGSC0003DMG400000708,PGSC0003DMG400007841,PGSC0003DMG400026364…
GO:0006163	purine nucleotide metabolic process	biological_process	0.30635	1	10	410	569	29181	PGSC0003DMG401033880,PGSC0003DMG400025455,PGSC0003DMG400022953,Novel03008,PGSC0003DMG400018679,PGSC0003DMG400024819,PGSC0003DMG401000923,PGSC0003DMG400020460,PGSC0003DMG400008276,PGSC0003DMG400025734			GO:0000902	cell morphogenesis	biological_process	0.30083	1	5	713	142	29181	PGSC0003DMG400011019,PGSC0003DMG400027750,PGSC0003DMG400029165,PGSC0003DMG400019208,PGSC0003DMG400008619
GO:0043022	ribosome binding	molecular_function	0.30672	1	1	410	26	29181	PGSC0003DMG400002093			GO:0032989	cellular component morphogenesis	biological_process	0.30083	1	5	713	142	29181	PGSC0003DMG400008619,PGSC0003DMG400019208,PGSC0003DMG400011019,PGSC0003DMG400029165,PGSC0003DMG400027750
GO:0006890	retrograde vesicle-mediated transport, Golgi to ER	biological_process	0.30689	1	1	410	23	29181	PGSC0003DMG400007129			GO:0005938	cell cortex	cellular_component	0.30146	1	6	713	181	29181	PGSC0003DMG400001914,PGSC0003DMG400046551,PGSC0003DMG400025456,PGSC0003DMG400039917,PGSC0003DMG400013110,PGSC0003DMG401031322
GO:0044459	plasma membrane part	cellular_component	0.30693	1	7	410	367	29181	PGSC0003DMG400026211,PGSC0003DMG400018939,PGSC0003DMG400012807,PGSC0003DMG400004442,PGSC0003DMG400014134,PGSC0003DMG400020460,PGSC0003DMG400017186			GO:0006810	transport	biological_process	0.302	1	142	713	5475	29181	Novel00273,PGSC0003DMG400046688,PGSC0003DMG400015454,PGSC0003DMG400010587,Novel03141,PGSC0003DMG400029280,PGSC0003DMG400001526,PGSC0003DMG400003054,PGSC0003DMG400002239,PGSC0003DMG400032228,PGSC0003DMG400011136,PGSC0003DMG402014476,PGSC0003DMG400026258,Novel03132,PGSC0003DMG400015238,PGSC0003DMG400002936,PGSC0003DMG400023146,PGSC0003DMG400020079,PGSC0003DMG400028022,PGSC0003DMG400029761,PGSC0003D…
GO:0042995	cell projection	cellular_component	0.30716	1	5	410	260	29181	PGSC0003DMG400018590,PGSC0003DMG400013765,PGSC0003DMG400001326,PGSC0003DMG400013352,PGSC0003DMG400002104			GO:0071229	cellular response to acid chemical	biological_process	0.30242	1	1	713	14	29181	PGSC0003DMG400028197
GO:0009987	cellular process	biological_process	0.30772	1	258	410	17514	29181	PGSC0003DMG400011317,PGSC0003DMG400005839,PGSC0003DMG400018364,PGSC0003DMG401028565,PGSC0003DMG401013112,PGSC0003DMG401026842,PGSC0003DMG400011156,PGSC0003DMG401003285,PGSC0003DMG400026093,PGSC0003DMG400025811,PGSC0003DMG400013335,PGSC0003DMG400046998,PGSC0003DMG400000311,PGSC0003DMG400016852,PGSC0003DMG402000216,PGSC0003DMG400008366,PGSC0003DMG400000511,PGSC0003DMG400012443,PGSC0003DMG401018530,…			GO:0009653	anatomical structure morphogenesis	biological_process	0.30258	1	9	713	289	29181	PGSC0003DMG400019208,PGSC0003DMG400007141,PGSC0003DMG400011019,PGSC0003DMG400029165,PGSC0003DMG400027750,PGSC0003DMG400008619,PGSC0003DMG402004173,PGSC0003DMG400043035,PGSC0003DMG400030289
GO:0007617	mating behavior	biological_process	0.30867	1	1	410	26	29181	PGSC0003DMG400031130			GO:0010496	intercellular transport	biological_process	0.30298	1	2	713	45	29181	PGSC0003DMG400010235,Novel01563
GO:0019098	reproductive behavior	biological_process	0.30867	1	1	410	26	29181	PGSC0003DMG400031130			GO:0044000	movement in host	biological_process	0.30298	1	2	713	45	29181	Novel01563,PGSC0003DMG400010235
GO:0044705	multi-organism reproductive behavior	biological_process	0.30867	1	1	410	26	29181	PGSC0003DMG400031130			GO:0046739	transport of virus in multicellular host	biological_process	0.30298	1	2	713	45	29181	PGSC0003DMG400010235,Novel01563
GO:0009308	amine metabolic process	biological_process	0.30939	1	4	410	187	29181	PGSC0003DMG400002808,PGSC0003DMG400025005,PGSC0003DMG400012274,PGSC0003DMG401013112			GO:0046740	transport of virus in host, cell to cell	biological_process	0.30298	1	2	713	45	29181	Novel01563,PGSC0003DMG400010235
GO:0019359	nicotinamide nucleotide biosynthetic process	biological_process	0.30941	1	1	410	22	29181	PGSC0003DMG400025455			GO:0051814	movement in other organism involved in symbiotic interaction	biological_process	0.30298	1	2	713	45	29181	PGSC0003DMG400010235,Novel01563
GO:0010629	negative regulation of gene expression	biological_process	0.31024	1	4	410	186	29181	PGSC0003DMG401013112,PGSC0003DMG400005062,PGSC0003DMG400025501,PGSC0003DMG400007150			GO:1902586	multi-organism intercellular transport	biological_process	0.30298	1	2	713	45	29181	PGSC0003DMG400010235,Novel01563
GO:0022618	ribonucleoprotein complex assembly	biological_process	0.31038	1	1	410	24	29181	PGSC0003DMG400014714			GO:0016558	protein import into peroxisome matrix	biological_process	0.30298	1	1	713	15	29181	PGSC0003DMG400006457
GO:0009123	nucleoside monophosphate metabolic process	biological_process	0.31227	1	9	410	511	29181	PGSC0003DMG400020460,PGSC0003DMG400008276,PGSC0003DMG400025734,PGSC0003DMG400001896,PGSC0003DMG400021818,PGSC0003DMG400022953,PGSC0003DMG400025455,PGSC0003DMG401033880,PGSC0003DMG400024819			GO:0016560	protein import into peroxisome matrix, docking	biological_process	0.30298	1	1	713	15	29181	PGSC0003DMG400006457
GO:0000270	peptidoglycan metabolic process	biological_process	0.31432	1	1	410	28	29181	PGSC0003DMG400023557			GO:0022615	protein to membrane docking	biological_process	0.30298	1	1	713	15	29181	PGSC0003DMG400006457
GO:0035556	intracellular signal transduction	biological_process	0.31527	1	13	410	761	29181	PGSC0003DMG401013112,PGSC0003DMG400006857,PGSC0003DMG400005744,PGSC0003DMG400003573,PGSC0003DMG400027003,PGSC0003DMG400011429,PGSC0003DMG400026226,PGSC0003DMG400017186,PGSC0003DMG400006621,PGSC0003DMG400007963,PGSC0003DMG400029457,PGSC0003DMG400015561,PGSC0003DMG400038651			GO:0016756	glutathione gamma-glutamylcysteinyltransferase activity	molecular_function	0.30358	1	1	713	14	29181	PGSC0003DMG402001979
GO:0008033	tRNA processing	biological_process	0.31533	1	11	410	623	29181	PGSC0003DMG401026842,PGSC0003DMG400020460,PGSC0003DMG400030715,PGSC0003DMG401024074,PGSC0003DMG400002777,Novel03619,PGSC0003DMG402004451,PGSC0003DMG400012550,PGSC0003DMG400015677,PGSC0003DMG400006034,PGSC0003DMG400006483			GO:0046937	phytochelatin metabolic process	biological_process	0.30358	1	1	713	14	29181	PGSC0003DMG402001979
GO:0050794	regulation of cellular process	biological_process	0.31575	1	96	410	6325	29181	PGSC0003DMG400019350,PGSC0003DMG400004119,PGSC0003DMG400029457,PGSC0003DMG403007406,PGSC0003DMG402004451,PGSC0003DMG400003573,PGSC0003DMG400021091,PGSC0003DMG400028304,PGSC0003DMG400021413,Novel01035,PGSC0003DMG400016019,PGSC0003DMG400025734,PGSC0003DMG400023977,PGSC0003DMG400020493,PGSC0003DMG401033880,PGSC0003DMG400029547,PGSC0003DMG400025751,PGSC0003DMG400033921,PGSC0003DMG400009867,PGSC0003DM…			GO:0046938	phytochelatin biosynthetic process	biological_process	0.30358	1	1	713	14	29181	PGSC0003DMG402001979
GO:0016787	hydrolase activity	molecular_function	0.31595	1	100	410	6450	29181	PGSC0003DMG400029320,PGSC0003DMG400031016,PGSC0003DMG400029457,PGSC0003DMG400012228,PGSC0003DMG400021091,PGSC0003DMG400018590,PGSC0003DMG400012133,PGSC0003DMG402028340,PGSC0003DMG400040677,PGSC0003DMG400030715,Novel00189,PGSC0003DMG400020264,PGSC0003DMG400005808,PGSC0003DMG400008407,PGSC0003DMG400025734,PGSC0003DMG400009178,PGSC0003DMG400001809,PGSC0003DMG400024466,PGSC0003DMG400022348,PGSC0003DM…			GO:0006955	immune response	biological_process	0.30407	1	10	713	333	29181	PGSC0003DMG402021124,PGSC0003DMG400007605,PGSC0003DMG401002242,PGSC0003DMG402032252,PGSC0003DMG400024796,Novel00064,PGSC0003DMG401025733,PGSC0003DMG400005350,PGSC0003DMG400012003,Novel00744
GO:0030118	clathrin coat	cellular_component	0.316	1	2	410	71	29181	PGSC0003DMG400012807,PGSC0003DMG400030571			GO:0005634	nucleus	cellular_component	0.30473	1	96	713	3696	29181	PGSC0003DMG400023236,Novel02100,PGSC0003DMG400029761,PGSC0003DMG400022384,PGSC0003DMG400036472,PGSC0003DMG401025870,PGSC0003DMG400016968,PGSC0003DMG400023041,PGSC0003DMG400015408,PGSC0003DMG400026949,PGSC0003DMG400026583,PGSC0003DMG400017150,PGSC0003DMG400039005,PGSC0003DMG400024008,PGSC0003DMG401025662,Novel03007,Novel03464,PGSC0003DMG400041386,PGSC0003DMG400030051,PGSC0003DMG402001552,PGSC0003D…
GO:0034227	tRNA thio-modification	biological_process	0.31626	1	1	410	25	29181	PGSC0003DMG400015677			GO:0010038	response to metal ion	biological_process	0.30491	1	3	713	76	29181	PGSC0003DMG402001979,PGSC0003DMG400028697,PGSC0003DMG400019390
GO:0003688	DNA replication origin binding	molecular_function	0.31658	1	1	410	25	29181	PGSC0003DMG401033880			GO:0019385	methanogenesis, from acetate	biological_process	0.30527	1	1	713	14	29181	PGSC0003DMG400026818
GO:0051246	regulation of protein metabolic process	biological_process	0.31738	1	7	410	357	29181	PGSC0003DMG400018107,PGSC0003DMG400001326,PGSC0003DMG400002093,PGSC0003DMG400001841,PGSC0003DMG400023864,PGSC0003DMG401000506,PGSC0003DMG400023235			GO:0004984	olfactory receptor activity	molecular_function	0.30538	1	1	713	14	29181	PGSC0003DMG400001981
GO:0009607	response to biotic stimulus	biological_process	0.31815	1	9	410	543	29181	PGSC0003DMG400001326,PGSC0003DMG400008101,PGSC0003DMG400006452,PGSC0003DMG400002100,PGSC0003DMG400008938,PGSC0003DMG402019636,PGSC0003DMG400006483,PGSC0003DMG400023235,PGSC0003DMG400011541			GO:0008948	oxaloacetate decarboxylase activity	molecular_function	0.30544	1	2	713	46	29181	PGSC0003DMG400021160,PGSC0003DMG400026949
GO:0019898	extrinsic component of membrane	cellular_component	0.31846	1	3	410	140	29181	PGSC0003DMG400018939,PGSC0003DMG400015561,PGSC0003DMG400020460			GO:0035725	sodium ion transmembrane transport	biological_process	0.30544	1	2	713	46	29181	PGSC0003DMG400021160,PGSC0003DMG400026949
GO:0004185	serine-type carboxypeptidase activity	molecular_function	0.31943	1	2	410	77	29181	PGSC0003DMG400011542,PGSC0003DMG400012133			GO:0071436	sodium ion export	biological_process	0.30544	1	2	713	46	29181	PGSC0003DMG400026949,PGSC0003DMG400021160
GO:0008135	translation factor activity, RNA binding	molecular_function	0.32092	1	5	410	258	29181	PGSC0003DMG400016697,PGSC0003DMG401033880,PGSC0003DMG400002093,PGSC0003DMG400033615,PGSC0003DMG400025619			GO:0022836	gated channel activity	molecular_function	0.30571	1	8	713	254	29181	PGSC0003DMG400037457,PGSC0003DMG400045144,PGSC0003DMG400009185,PGSC0003DMG400007623,PGSC0003DMG400010170,PGSC0003DMG400026583,PGSC0003DMG400004208,PGSC0003DMG400031835
GO:0010256	endomembrane system organization	biological_process	0.32125	1	3	410	138	29181	PGSC0003DMG400019960,PGSC0003DMG400000511,PGSC0003DMG402028340			GO:0048856	anatomical structure development	biological_process	0.30702	1	13	713	440	29181	PGSC0003DMG402004173,PGSC0003DMG400008619,PGSC0003DMG400043035,PGSC0003DMG400015238,PGSC0003DMG400001915,PGSC0003DMG400030289,PGSC0003DMG400019208,PGSC0003DMG400003770,PGSC0003DMG400007141,PGSC0003DMG401025689,PGSC0003DMG400027750,PGSC0003DMG400029165,PGSC0003DMG400011019
GO:0003854	3-beta-hydroxy-delta5-steroid dehydrogenase activity	molecular_function	0.32271	1	3	410	131	29181	PGSC0003DMG400012274,PGSC0003DMG400006621,PGSC0003DMG403007406			GO:0006270	DNA replication initiation	biological_process	0.3072	1	6	713	185	29181	Novel02290,PGSC0003DMG400016248,PGSC0003DMG400028197,PGSC0003DMG400031865,PGSC0003DMG400026583,PGSC0003DMG400003001
GO:0016229	steroid dehydrogenase activity	molecular_function	0.32271	1	3	410	131	29181	PGSC0003DMG400012274,PGSC0003DMG403007406,PGSC0003DMG400006621			GO:0009245	lipid A biosynthetic process	biological_process	0.30776	1	2	713	46	29181	Novel00164,Novel00138
GO:0033764	steroid dehydrogenase activity, acting on the CH-OH group of donors, NAD or NADP as acceptor	molecular_function	0.32271	1	3	410	131	29181	PGSC0003DMG400012274,PGSC0003DMG400006621,PGSC0003DMG403007406			GO:0046493	lipid A metabolic process	biological_process	0.30776	1	2	713	46	29181	Novel00164,Novel00138
GO:0005664	nuclear origin of replication recognition complex	cellular_component	0.32308	1	1	410	26	29181	PGSC0003DMG400018583			GO:1901269	lipooligosaccharide metabolic process	biological_process	0.30776	1	2	713	46	29181	Novel00138,Novel00164
GO:0009273	peptidoglycan-based cell wall biogenesis	biological_process	0.32359	1	1	410	28	29181	PGSC0003DMG400023557			GO:1901271	lipooligosaccharide biosynthetic process	biological_process	0.30776	1	2	713	46	29181	Novel00138,Novel00164
GO:0019887	protein kinase regulator activity	molecular_function	0.32363	1	2	410	79	29181	PGSC0003DMG401013112,PGSC0003DMG400007328			GO:0017076	purine nucleotide binding	molecular_function	0.30823	1	120	713	4493	29181	Novel00418,PGSC0003DMG402019352,PGSC0003DMG400019097,PGSC0003DMG400001981,PGSC0003DMG400015697,PGSC0003DMG400025511,PGSC0003DMG400007869,Novel02623,PGSC0003DMG400030894,PGSC0003DMG400026949,PGSC0003DMG400015476,Novel02209,PGSC0003DMG400012830,PGSC0003DMG400025683,Novel00899,PGSC0003DMG400028045,Novel00179,Novel02867,PGSC0003DMG400002275,PGSC0003DMG400026795,Novel00744,Novel00901,PGSC0003DMG402001…
GO:0030545	receptor regulator activity	molecular_function	0.32368	1	1	410	28	29181	PGSC0003DMG400010578			GO:1902600	hydrogen ion transmembrane transport	biological_process	0.30868	1	14	713	487	29181	PGSC0003DMG401022238,PGSC0003DMG400045050,PGSC0003DMG400022427,PGSC0003DMG400029706,PGSC0003DMG400013106,PGSC0003DMG400009198,PGSC0003DMG400046551,PGSC0003DMG402019176,PGSC0003DMG400029761,Novel03007,PGSC0003DMG400029682,PGSC0003DMG400003906,Novel03282,PGSC0003DMG402011647
GO:0030547	receptor inhibitor activity	molecular_function	0.32368	1	1	410	28	29181	PGSC0003DMG400010578			GO:0006230	TMP biosynthetic process	biological_process	0.31092	1	1	713	15	29181	PGSC0003DMG400028045
GO:0030548	acetylcholine receptor regulator activity	molecular_function	0.32368	1	1	410	28	29181	PGSC0003DMG400010578			GO:0009173	pyrimidine ribonucleoside monophosphate metabolic process	biological_process	0.31092	1	1	713	15	29181	PGSC0003DMG400028045
GO:0030550	acetylcholine receptor inhibitor activity	molecular_function	0.32368	1	1	410	28	29181	PGSC0003DMG400010578			GO:0009174	pyrimidine ribonucleoside monophosphate biosynthetic process	biological_process	0.31092	1	1	713	15	29181	PGSC0003DMG400028045
GO:0006275	regulation of DNA replication	biological_process	0.32493	1	2	410	76	29181	PGSC0003DMG400016852,PGSC0003DMG401033880			GO:0046044	TMP metabolic process	biological_process	0.31092	1	1	713	15	29181	PGSC0003DMG400028045
GO:0043414	macromolecule methylation	biological_process	0.32597	1	4	410	194	29181	PGSC0003DMG400027051,PGSC0003DMG400002773,PGSC0003DMG400018107,PGSC0003DMG401003285			GO:0004014	adenosylmethionine decarboxylase activity	molecular_function	0.31107	1	1	713	15	29181	PGSC0003DMG400030766
GO:0006096	glycolytic process	biological_process	0.32757	1	2	410	78	29181	PGSC0003DMG400025455,PGSC0003DMG400025734			GO:0008216	spermidine metabolic process	biological_process	0.31107	1	1	713	15	29181	PGSC0003DMG400030766
GO:0006757	ATP generation from ADP	biological_process	0.32757	1	2	410	78	29181	PGSC0003DMG400025455,PGSC0003DMG400025734			GO:0008295	spermidine biosynthetic process	biological_process	0.31107	1	1	713	15	29181	PGSC0003DMG400030766
GO:0009135	purine nucleoside diphosphate metabolic process	biological_process	0.32757	1	2	410	78	29181	PGSC0003DMG400025455,PGSC0003DMG400025734			GO:0004345	glucose-6-phosphate dehydrogenase activity	molecular_function	0.31142	1	1	713	15	29181	PGSC0003DMG401025427
GO:0009179	purine ribonucleoside diphosphate metabolic process	biological_process	0.32757	1	2	410	78	29181	PGSC0003DMG400025734,PGSC0003DMG400025455			GO:1990267	response to transition metal nanoparticle	biological_process	0.3116	1	2	713	44	29181	PGSC0003DMG400019390,PGSC0003DMG400028697
GO:0009185	ribonucleoside diphosphate metabolic process	biological_process	0.32757	1	2	410	78	29181	PGSC0003DMG400025455,PGSC0003DMG400025734			GO:0005227	calcium activated cation channel activity	molecular_function	0.31168	1	2	713	44	29181	PGSC0003DMG400045144,PGSC0003DMG400007623
GO:0046031	ADP metabolic process	biological_process	0.32757	1	2	410	78	29181	PGSC0003DMG400025734,PGSC0003DMG400025455			GO:0015269	calcium-activated potassium channel activity	molecular_function	0.31168	1	2	713	44	29181	PGSC0003DMG400045144,PGSC0003DMG400007623
GO:0042393	histone binding	molecular_function	0.32774	1	2	410	78	29181	PGSC0003DMG400006180,PGSC0003DMG400033921			GO:0022839	ion gated channel activity	molecular_function	0.31168	1	2	713	44	29181	PGSC0003DMG400045144,PGSC0003DMG400007623
GO:0016780	phosphotransferase activity, for other substituted phosphate groups	molecular_function	0.32907	1	1	410	28	29181	PGSC0003DMG400010520			GO:0005874	microtubule	cellular_component	0.3127	1	3	713	79	29181	PGSC0003DMG400025977,PGSC0003DMG400029761,PGSC0003DMG400000079
GO:0003847	1-alkyl-2-acetylglycerophosphocholine esterase activity	molecular_function	0.32938	1	1	410	27	29181	PGSC0003DMG400006452			GO:0016820	hydrolase activity, acting on acid anhydrides, catalyzing transmembrane movement of substances	molecular_function	0.31327	1	10	713	320	29181	PGSC0003DMG400007353,PGSC0003DMG400003906,PGSC0003DMG402011647,PGSC0003DMG400005943,PGSC0003DMG400024925,PGSC0003DMG400012677,PGSC0003DMG401022238,PGSC0003DMG400007352,PGSC0003DMG400013942,PGSC0003DMG400002936
GO:0012507	ER to Golgi transport vesicle membrane	cellular_component	0.33101	1	2	410	81	29181	PGSC0003DMG400011873,PGSC0003DMG400030571			GO:0048284	organelle fusion	biological_process	0.31614	1	2	713	47	29181	PGSC0003DMG400046551,PGSC0003DMG400029761
GO:0030127	COPII vesicle coat	cellular_component	0.33101	1	2	410	81	29181	PGSC0003DMG400030571,PGSC0003DMG400011873			GO:0005666	DNA-directed RNA polymerase III complex	cellular_component	0.31636	1	2	713	48	29181	PGSC0003DMG400026583,PGSC0003DMG400030051
GO:0030134	ER to Golgi transport vesicle	cellular_component	0.33101	1	2	410	81	29181	PGSC0003DMG400011873,PGSC0003DMG400030571			GO:0016894	endonuclease activity, active with either ribo- or deoxyribonucleic acids and producing 3'-phosphomonoesters	molecular_function	0.31657	1	2	713	48	29181	PGSC0003DMG400007718,PGSC0003DMG400043204
GO:0005667	transcription factor complex	cellular_component	0.33174	1	3	410	142	29181	PGSC0003DMG403030312,PGSC0003DMG400001841,PGSC0003DMG400016019			GO:0044212	transcription regulatory region DNA binding	molecular_function	0.31705	1	1	713	15	29181	PGSC0003DMG400033038
GO:0003906	DNA-(apurinic or apyrimidinic site) lyase activity	molecular_function	0.33269	1	1	410	27	29181	PGSC0003DMG402000216			GO:1901698	response to nitrogen compound	biological_process	0.31813	1	1	713	15	29181	PGSC0003DMG400004208
GO:0051049	regulation of transport	biological_process	0.33299	1	2	410	82	29181	PGSC0003DMG400021091,PGSC0003DMG400000511			GO:0016070	RNA metabolic process	biological_process	0.31866	1	146	713	5701	29181	PGSC0003DMG400017199,PGSC0003DMG400030366,PGSC0003DMG400003001,Novel00289,PGSC0003DMG401029877,PGSC0003DMG400026857,PGSC0003DMG400006696,PGSC0003DMG400007195,PGSC0003DMG400013049,PGSC0003DMG400028197,PGSC0003DMG400044001,PGSC0003DMG400013479,PGSC0003DMG400023781,PGSC0003DMG400025977,PGSC0003DMG400001434,PGSC0003DMG400023619,PGSC0003DMG400024971,PGSC0003DMG400013280,PGSC0003DMG400045444,PGSC0003DM…
GO:0006359	regulation of transcription from RNA polymerase III promoter	biological_process	0.33364	1	1	410	29	29181	PGSC0003DMG400026211			GO:0072527	pyrimidine-containing compound metabolic process	biological_process	0.3189	1	5	713	152	29181	PGSC0003DMG401019352,PGSC0003DMG400002616,PGSC0003DMG400017148,PGSC0003DMG400026460,PGSC0003DMG400028045
GO:1901677	phosphate transmembrane transporter activity	molecular_function	0.3348	1	1	410	27	29181	PGSC0003DMG400014134			GO:0051240	positive regulation of multicellular organismal process	biological_process	0.31974	1	2	713	48	29181	PGSC0003DMG400009248,PGSC0003DMG400007141
GO:0015934	large ribosomal subunit	cellular_component	0.335	1	1	410	30	29181	PGSC0003DMG400012274			GO:0044703	multi-organism reproductive process	biological_process	0.32005	1	10	713	330	29181	Novel03563,PGSC0003DMG400002616,PGSC0003DMG400030289,PGSC0003DMG401004946,PGSC0003DMG400004865,Novel02209,PGSC0003DMG403003505,PGSC0003DMG400013280,PGSC0003DMG400007195,PGSC0003DMG401025733
GO:0006739	NADP metabolic process	biological_process	0.33562	1	1	410	26	29181	PGSC0003DMG400025455			GO:0033926	glycopeptide alpha-N-acetylgalactosaminidase activity	molecular_function	0.32096	1	1	713	15	29181	PGSC0003DMG400015463
GO:0043244	regulation of protein complex disassembly	biological_process	0.33623	1	2	410	78	29181	PGSC0003DMG400002093,PGSC0003DMG400005062			GO:0032553	ribonucleotide binding	molecular_function	0.32151	1	120	713	4508	29181	PGSC0003DMG400026949,PGSC0003DMG400012830,PGSC0003DMG400015476,Novel02209,PGSC0003DMG400030894,Novel02623,PGSC0003DMG400028045,Novel00899,PGSC0003DMG400025683,PGSC0003DMG400002275,PGSC0003DMG400026795,Novel00179,Novel02867,PGSC0003DMG400007353,PGSC0003DMG402001979,Novel00901,Novel00744,PGSC0003DMG402019352,Novel00418,PGSC0003DMG400019097,PGSC0003DMG400001981,PGSC0003DMG400015697,PGSC0003DMG400007…
GO:0006357	regulation of transcription from RNA polymerase II promoter	biological_process	0.33677	1	5	410	267	29181	PGSC0003DMG401026940,PGSC0003DMG400030571,PGSC0003DMG400025811,PGSC0003DMG400002777,PGSC0003DMG401013112			GO:0098542	defense response to other organism	biological_process	0.32177	1	10	713	336	29181	PGSC0003DMG402026561,PGSC0003DMG400044557,PGSC0003DMG400016968,Novel01823,PGSC0003DMG400015238,Novel00064,PGSC0003DMG400043204,PGSC0003DMG401025733,PGSC0003DMG401004803,PGSC0003DMG400012003
GO:0005047	signal recognition particle binding	molecular_function	0.33701	1	1	410	27	29181	PGSC0003DMG400031016			GO:0000145	exocyst	cellular_component	0.32273	1	3	713	79	29181	PGSC0003DMG400025456,PGSC0003DMG400046551,PGSC0003DMG400001914
GO:1901361	organic cyclic compound catabolic process	biological_process	0.3374	1	5	410	257	29181	PGSC0003DMG400004629,PGSC0003DMG400000732,PGSC0003DMG400005808,PGSC0003DMG400006452,PGSC0003DMG400022379			GO:0042651	thylakoid membrane	cellular_component	0.32277	1	4	713	117	29181	PGSC0003DMG400028197,Novel03550,PGSC0003DMG400044557,PGSC0003DMG400031888
GO:0010639	negative regulation of organelle organization	biological_process	0.33746	1	2	410	82	29181	PGSC0003DMG400002093,PGSC0003DMG400001326			GO:0007530	sex determination	biological_process	0.32367	1	1	713	16	29181	Novel00899
GO:0016758	transferase activity, transferring hexosyl groups	molecular_function	0.33762	1	14	410	801	29181	PGSC0003DMG401026940,PGSC0003DMG400030897,PGSC0003DMG400033546,PGSC0003DMG401028565,PGSC0003DMG400007854,PGSC0003DMG400016114,PGSC0003DMG402027355,PGSC0003DMG400012415,PGSC0003DMG400029547,PGSC0003DMG400028806,PGSC0003DMG400001809,PGSC0003DMG400005902,PGSC0003DMG400011971,PGSC0003DMG400018107			GO:0007531	mating type determination	biological_process	0.32367	1	1	713	16	29181	Novel00899
GO:0010109	regulation of photosynthesis	biological_process	0.3377	1	1	410	26	29181	PGSC0003DMG400001896			GO:0045165	cell fate commitment	biological_process	0.32367	1	1	713	16	29181	Novel00899
GO:0042548	regulation of photosynthesis, light reaction	biological_process	0.3377	1	1	410	26	29181	PGSC0003DMG400001896			GO:0030261	chromosome condensation	biological_process	0.32445	1	1	713	15	29181	PGSC0003DMG400028197
GO:0042549	photosystem II stabilization	biological_process	0.3377	1	1	410	26	29181	PGSC0003DMG400001896			GO:0004864	protein phosphatase inhibitor activity	molecular_function	0.32527	1	1	713	16	29181	PGSC0003DMG400021881
GO:0043467	regulation of generation of precursor metabolites and energy	biological_process	0.3377	1	1	410	26	29181	PGSC0003DMG400001896			GO:0019212	phosphatase inhibitor activity	molecular_function	0.32527	1	1	713	16	29181	PGSC0003DMG400021881
GO:0008318	protein prenyltransferase activity	molecular_function	0.33874	1	1	410	27	29181	PGSC0003DMG400029457			GO:0001836	release of cytochrome c from mitochondria	biological_process	0.32543	1	1	713	16	29181	PGSC0003DMG400011136
GO:0070461	SAGA-type complex	cellular_component	0.33881	1	1	410	27	29181	PGSC0003DMG400001659			GO:0008637	apoptotic mitochondrial changes	biological_process	0.32543	1	1	713	16	29181	PGSC0003DMG400011136
GO:0032880	regulation of protein localization	biological_process	0.33886	1	1	410	28	29181	PGSC0003DMG400000511			GO:0097190	apoptotic signaling pathway	biological_process	0.32543	1	1	713	16	29181	PGSC0003DMG400011136
GO:0051223	regulation of protein transport	biological_process	0.33886	1	1	410	28	29181	PGSC0003DMG400000511			GO:0008556	potassium-transporting ATPase activity	molecular_function	0.32568	1	1	713	16	29181	PGSC0003DMG400002936
GO:0060341	regulation of cellular localization	biological_process	0.33886	1	1	410	28	29181	PGSC0003DMG400000511			GO:0005319	lipid transporter activity	molecular_function	0.32578	1	2	713	47	29181	PGSC0003DMG400007605,PGSC0003DMG400024796
GO:0070201	regulation of establishment of protein localization	biological_process	0.33886	1	1	410	28	29181	PGSC0003DMG400000511			GO:0016929	SUMO-specific protease activity	molecular_function	0.32719	1	1	713	16	29181	PGSC0003DMG400011136
GO:0019363	pyridine nucleotide biosynthetic process	biological_process	0.33899	1	1	410	25	29181	PGSC0003DMG400025455			GO:0032183	SUMO binding	molecular_function	0.32719	1	1	713	16	29181	PGSC0003DMG400011136
GO:0005231	excitatory extracellular ligand-gated ion channel activity	molecular_function	0.33906	1	1	410	25	29181	PGSC0003DMG400026518			GO:0070122	isopeptidase activity	molecular_function	0.32719	1	1	713	16	29181	PGSC0003DMG400011136
GO:0016765	transferase activity, transferring alkyl or aryl (other than methyl) groups	molecular_function	0.33962	1	4	410	206	29181	PGSC0003DMG402011095,PGSC0003DMG400029457,PGSC0003DMG400006483,PGSC0003DMG400027856			GO:0070138	ubiquitin-like protein-specific isopeptidase activity	molecular_function	0.32719	1	1	713	16	29181	PGSC0003DMG400011136
GO:0006891	intra-Golgi vesicle-mediated transport	biological_process	0.33964	1	2	410	82	29181	PGSC0003DMG400030566,PGSC0003DMG400029576			GO:0070140	SUMO-specific isopeptidase activity	molecular_function	0.32719	1	1	713	16	29181	PGSC0003DMG400011136
[truncated: 1,462 more rows]

## Sheet: D6_12h_specific
D6_12h_spcific_UP(335 DEGs)												D6_12h_specific_down(914 DEGs)
[truncated: 2,235 more rows]

## Sheet: D6_24h_specific
D6_24h_specific_UP(386 DEGs)												D6_24h_specific_down(949 DEGs)
[truncated: 2,098 more rows]

[truncated: 3 more sheets: X2_4h_specific, X2_12h_specific, X2_24h_specific]
