# Supplementary material for: Comparative Transcriptome and Metabolome Profiling Revealed Molecular Cascade Events During the Enzymatic Browning of Potato Tubers After Cutting
Source: Plants (Basel). 2025 Jun 13;14(12):1817. doi: 10.3390/plants14121817 (PMC12196699; doi:10.3390/plants14121817)
Supplement: Supplementary file 1 [file plants-14-01817-s001.zip › Table S8 Key gene expression of the pathway of Phenylpropanoid biosynthesis based on RNA-seq.xlsx]

## Sheet: 0
Table S8 Key gene expression of the pathway of Phenylpropanoid biosynthesis based on RNA-seq
		FPKM								log2FoldChange
	Gene_id	X2_0h	X2_4h	X2_12h	X2_24h	D6_0h	D6_4h	D6_12h	D6_24h	X2_4 h vs X2_0 h	X2_12 h vs X2_0 h	X2_24 h vs X2_0 h	D6_4 h vs D6_0 h	D6_12 h vs D6_0 h	D6_24 h vs D6_0 h
PAL	Novel01736	6.16453	21.4679	17.0174	18.344	19.5719	32.6761	21.1558	27.7672	1.3592	1.0337	1.2144	0.51292	-0.15065	0.24406
	Novel01899	0.290943	2.74221	1.26654	0.999414	0.44551	4.13734	0.893229	1.53697	2.7934	1.6911	1.4209	2.9848	0.74035	1.5176
	PGSC0003DMG402021549	56.7311	173.667	210.586	406.737	670.46	249.778	360.77	578.963	1.1748	1.4608	2.4838	-1.6569	-1.1552	-0.46858
	PGSC0003DMG401021564	1.28771	4.92133	6.96151	5.76868	4.53938	6.48613	9.82347	10.4362	1.4928	2.0031	1.8044	0.28719	0.84896	0.94315
	PGSC0003DMG400031365	15.5857	117.731	301.869	340.827	37.7524	309.102	402.733	384.736	2.4777	3.8441	4.0909	2.8074	3.1517	3.0899
	PGSC0003DMG401021549	14.1259	161.367	251.903	242.808	113.755	126.555	243.432	259.955	3.0742	3.725	3.7438	-0.074786	0.8337	0.93359
	PGSC0003DMG402021564	7.95048	46.5941	60.4502	76.5645	63.3026	58.6322	89.5752	113.148	2.1115	2.4953	2.9092	-0.34017	0.2367	0.58042
	PGSC0003DMG400023458	1.91396	30.3115	74.9774	93.156	4.78752	82.6958	115.842	102.96	3.5457	4.8606	5.245	3.8841	4.3341	4.1664
	PGSC0003DMG400031457	1.0081	9.56289	8.97019	7.18358	11.7386	15.354	18.3998	21.2374	2.8031	2.7223	2.4742	0.1593	0.38517	0.59757
4CL	PGSC0003DMG400028929	9.36684	55.1937	40.8006	58.5791	18.431	101.343	57.1159	69.2827	2.1185	1.6918	2.2843	2.2317	1.3681	1.6485
	PGSC0003DMG400003155	1.78857	52.4448	75.9564	32.6907	3.50208	88.4752	104.705	87.9813	4.4345	4.9767	3.8348	4.4306	4.637	4.391
	PGSC0003DMG400008122	3.54964	8.46846	18.6742	26.3146	5.37375	10.1234	14.1663	22.8947	0.81328	1.964	2.5304	0.68544	1.1312	1.8325
	PGSC0003DMG400014223	7.7781	163.567	122.898	131.593	18.7876	372.403	168.933	183.35	3.9545	3.5508	3.7209	4.0806	2.9061	3.0255
	PGSC0003DMG401009291	0.53517	3.64515	4.81525	2.38089	0.777648	4.04649	6.84076	3.62689	2.3264	2.7385	1.7934	2.1518	2.8702	1.9606
	PGSC0003DMG400014466	0.062913	0.674737	1.25328	1.81614	0.0579402	0.88473	0.458801	1.73517	2.9854	3.885	4.4902	3.7136	2.7173	4.6446
C4H	PGSC0003DMG400013684	0.0630681	1.76681	2.0048	9.728	0.198342	30.1507	10.2037	37.9621	4.3717	4.5593	6.9221	7.004	5.4357	7.3257
	PGSC0003DMG401030469	26.0691	372.507	344.204	313.011	39.7234	413.784	307.515	279.126	3.3962	3.2917	3.2266	3.1508	2.6887	2.5517
	PGSC0003DMG402030469	33.2712	444.407	388.538	359.972	54.6297	612.516	458.336	467.659	3.2986	3.1145	3.0763	3.2547	2.8049	2.8378
HCT	PGSC0003DMG400014152	17.8105	319.243	181.931	158.047	18.6293	370.331	204.47	174.118	3.7239	2.9213	2.7909	4.0896	3.1958	2.9619
	PGSC0003DMG400011189	21.9909	128.28	238.477	129.054	50.4412	217.831	230.215	104.501	2.1046	3.0075	2.1939	1.8853	1.9217	0.78614
C3'H	PGSC0003DMG400007178	25.5325	323.233	308.971	251.693	29.6634	211.398	324.911	217.679	3.2228	3.1653	2.939	2.6058	3.1879	2.6144
	PGSC0003DMG400003289	9.48445	98.855	85.8872	122.198	10.8563	162.525	125.225	131.191	2.9416	2.7478	3.3289	3.674	3.2663	3.3354
CCR	PGSC0003DMG400019825	0.750223	3.63264	1.25024	0.822782	5.27198	8.4261	3.77435	4.83013	1.835	0.30548	-0.22475	0.44146	-0.745	-0.39002
	PGSC0003DMG400028521	5.76151	19.1505	23.0631	27.1282	11.8064	17.9493	40.7528	46.8704	1.2909	1.5695	1.8757	0.37972	1.522	1.73
CAD	Novel00102	0.285836	17.2288	8.17122	4.05638	0	13.9662	3.13089	1.74877	5.4712	4.4069	3.4656	Inf	Inf	Inf
	PGSC0003DMG400016115	8.79642	7.35473	21.891	53.2052	28.1148	29.3365	64.9154	81.4367	-0.69902	0.88439	2.2361	-0.16445	0.9451	1.2748
	PGSC0003DMG400009637	1.2005	2.56809	2.74881	2.44708	0.133122	1.31695	0.942862	0.705569	0.65518	0.76418	0.66625	3.0722	2.5697	2.1417
	Novel00587	0.671959	2.56587	2.21399	1.15903	0.244608	0.240494	0.0743582	0.0702728	1.4927	1.2899	0.42726	-0.20866	-1.9728	-2.0466
	PGSC0003DMG401016112	0	0.167821	0.512344	1.47241	0	3.22257	1.69723	2.30963	Inf	Inf	Inf	Inf	Inf	Inf
	PGSC0003DMG400015677	0.809512	2.19776	2.07325	2.33742	0.062831	5.05555	3.46247	2.58962	0.99936	0.92582	1.1676	6.1019	5.5189	5.1083
	PGSC0003DMG400031479	1.99641	4.84086	4.83834	5.16032	0.169628	1.90385	1.11757	0.75495	0.83661	0.84616	1.0069	3.2643	2.4608	1.8915
POD	PGSC0003DMG400014055	9.44516	252.06	324.33	293.688	8.04986	461.873	484.621	300.319	4.2989	4.6703	4.6004	5.6193	5.6471	4.9617
	PGSC0003DMG400001774	0.0791098	0.686475	1.41497	10.8715	0.139808	1.41683	1.06373	2.50398	2.6793	3.7299	6.7383	3.122	2.6561	3.9034
	PGSC0003DMG402025083	2.26024	13.4567	24.4055	72.238	5.26392	47.3668	64.6216	175.502	2.1346	3.0009	4.6383	2.9403	3.3514	4.8013
	PGSC0003DMG400016223	6.71054	4.51254	4.52404	5.41986	12.0432	0.898348	1.35832	3.82731	-1.014	-1.0003	-0.66659	-3.9801	-3.4291	-1.9217
	PGSC0003DMG400020252	3.05215	14.0966	8.54198	11.388	10.5861	9.85693	11.783	16.2627	1.7659	1.053	1.538	-0.33251	-0.10872	0.35952
	PGSC0003DMG400011458	7.605	5.30508	3.95048	3.53734	2.82845	3.35658	2.13908	1.54139	-0.96082	-1.3761	-1.464	0.018755	-0.66594	-1.1363
	PGSC0003DMG400024253	1.24815	0.82484	0.230343	0.198211	0.281209	0.102484	0.094367	0.0747559	-1.0393	-2.8694	-3.0157	-1.6889	-1.8594	-2.1641
	PGSC0003DMG400024967	1.80351	12.5997	14.2011	51.2157	5.94946	62.6007	41.0548	174.007	2.3644	2.5464	4.4648	3.1497	2.5248	4.6172
	PGSC0003DMG400010465	0.00534631	0.872963	1.7327	0.252371	0	1.15137	2.03338	0.701522	6.9166	7.9097	5.2169	Inf	Inf	Inf
	PGSC0003DMG400022341	0.57753	12.7678	3.70659	1.26901	3.07529	115.164	30.854	5.65112	4.0267	2.2515	0.77912	5.0007	3.0614	0.61214
	PGSC0003DMG400015548	0.021096	0.513579	2.06493	4.27168	0.224505	1.52328	17.2794	4.82675	4.1631	6.1809	7.2942	2.5264	6.0031	4.1568
	PGSC0003DMG400022342	0.963299	2.64631	9.14737	62.3452	1.32022	3.06817	7.23746	31.774	1.0179	2.8163	5.6557	0.98998	2.1965	4.336
	Novel00377	0.11465	7.18023	0.407856	0.194727	0.141357	6.17312	0.0664363	0.624344	5.5298	1.3982	0.40315	5.2255	-1.3326	1.8716
	PGSC0003DMG400032199	0.0696509	1.32529	0.738416	1.41505	0.992822	12.7994	15.1798	2.82061	3.8085	2.9745	3.9714	3.4731	3.676	1.242
	PGSC0003DMG400020437	0.460272	0.120822	0.109133	0.0795992	0.435709	0.140926	0.0137427	0.0794297	-2.373	-2.5067	-2.8992	-1.8536	-5.2691	-2.727
	PGSC0003DMG400025084	0.541088	12.3486	3.93653	5.64555	2.675	20.6204	4.26525	5.35824	4.0718	2.4313	3.027	2.709	0.41493	0.73592
	Novel01675	0.802484	3.24047	23.7435	71.0889	1.21111	8.61391	36.772	57.1128	1.5723	4.4558	6.1072	2.6066	4.6575	5.301
	PGSC0003DMG400014867	1.15163	24.354	73.4925	191.384	1.92025	39.9986	96.1282	143.426	3.963	5.5652	7.0168	4.1503	5.3772	5.9633
	PGSC0003DMG400011640	6.57946	277.028	215.065	106.587	3.22354	259.033	255.029	154.961	4.9565	4.5998	3.6588	6.1001	6.0374	5.3267
	PGSC0003DMG401025083	5.31884	130.931	43.4778	30.48	8.18558	541.92	111.353	157.657	4.1805	2.6	2.1588	5.8103	3.5051	4.0104
	PGSC0003DMG400012589	0.127177	3.03743	2.53732	0.240484	0.455956	5.58769	10.4836	0.333623	4.1388	3.8887	0.55978	3.3746	4.254	-0.71627
	PGSC0003DMG400030430	0.586427	0.00479949	0.0762334	0.237366	1.3509	0.0841782	0.0481326	0.235375	-7.3728	-3.3754	-1.6585	-4.2486	-5.0549	-2.7994
	Novel01676	0.109926	0.670845	6.17186	17.3328	0.530198	4.00576	16.3948	16.8816	2.1701	5.38	6.9364	2.6952	4.6844	4.7331
	PGSC0003DMG401029332	0.0203171	1.48436	0.547691	0.161358	0.0159452	9.05938	3.11336	1.29143	5.745	4.321	2.6299	8.9352	7.3393	6.0787
	PGSC0003DMG400003654	0.845312	0.0686281	0.0480241	0.0858857	5.352	0.415608	0.332126	0.931117	-4.0652	-4.5674	-3.6506	-3.9263	-4.2496	-2.8048
	PGSC0003DMG400000511	3.31063	14.4151	16.5987	32.2712	4.7687	30.8141	22.8929	13.3561	1.6817	1.8948	2.9248	2.4643	2.0022	1.2242
	PGSC0003DMG400025492	0.769833	1.95333	3.24073	6.67342	3.94174	1.70403	7.15556	5.98116	0.90242	1.6428	2.7544	-1.4285	0.58306	0.33299
	PGSC0003DMG400013654	0.0282543	0.431421	0.228764	0.0420481	0.179314	1.57317	0.308104	0.123444	3.4962	2.5849	0.21662	2.9019	0.5243	-0.79564
	PGSC0003DMG400015801	0.0305846	0.878509	1.89435	0.212847	0	0.0475355	2.2286	0.156504	4.4076	5.5228	2.4381	Inf	Inf	Inf
	PGSC0003DMG402015792	9.80378	6.48178	70.6503	75.0527	31.0694	8.37245	86.7456	77.3014	-1.0373	2.4181	2.5778	-2.1156	1.2165	1.0542
	PGSC0003DMG400020494	0.00497269	0.334823	0.395625	0.202239	0.189996	0.658356	0.966496	0.504892	5.6233	5.8827	4.9862	1.5579	2.0744	1.1472
	PGSC0003DMG400004090	0	0.0997865	0.0637002	2.38163	0.0154844	0.172286	0.191631	0.46371	Inf	Inf	Inf	3.2281	3.3425	4.6393
	PGSC0003DMG400032147	1.66606	78.6381	29.5116	15.2928	2.56749	33.5625	11.788	12.781	5.1205	3.7162	2.8381	3.4734	1.9414	2.0502
	PGSC0003DMG400016453	42.6747	2.90101	14.6222	148.48	89.5397	3.57899	27.5778	111.838	-4.3186	-1.9769	1.439	-4.8718	-1.9656	0.061538
	PGSC0003DMG400024285	0.0522966	1.21876	0.0962232	0.109894	0	4.48812	0.75432	0.389085	4.1005	0.44994	0.71362	Inf	Inf	Inf
	PGSC0003DMG402015497	0.126571	0.010079	0.0189908	0.00954817	0.112466	0.00532234	0.0251781	0.00453494	-4.0942	-3.1695	-4.087	-4.6632	-2.4747	-4.9242
	Novel01689	2.12177	40.2031	61.8247	49.2672	2.79208	36.9128	69.9819	84.4889	3.8028	4.4339	4.1786	3.5033	4.3825	4.659
	PGSC0003DMG400006214	9.34083	241.589	287.76	191.084	6.0088	205.557	325.245	316.259	4.253	4.514	3.9961	4.8748	5.4936	5.4584
	PGSC0003DMG400018688	0.250428	1.04912	1.42566	2.21513	0.232114	0.981428	1.40255	2.02981	1.6262	2.0778	2.785	1.8559	2.3312	2.8649
	PGSC0003DMG400025882	1.33739	24.0766	33.5217	56.8629	1.87533	36.7127	34.3451	76.5871	3.7298	4.2159	5.049	4.0686	3.9313	5.0927
	Novel01690	2.0575	44.6578	72.5391	48.8409	1.34198	32.994	72.709	91.832	3.9989	4.7082	4.2095	4.401	5.4935	5.8372
	Novel01691	6.27591	229.452	137.923	138.22	4.24511	229.161	153.146	242.089	4.7521	4.0268	4.1025	5.529	4.9079	5.5727
	PGSC0003DMG400002387	1.68479	11.7938	43.9333	68.4653	7.46736	17.6765	72.3367	61.9205	2.367	4.2734	4.9842	1.0191	3.0137	2.7936
