# Supplementary material for: Comparative Transcriptome and Metabolome Profiling Revealed Molecular Cascade Events During the Enzymatic Browning of Potato Tubers After Cutting
Source: Plants (Basel). 2025 Jun 13;14(12):1817. doi: 10.3390/plants14121817 (PMC12196699; doi:10.3390/plants14121817)
Supplement: Supplementary file 1 [file plants-14-01817-s001.zip › Table S9 Antioxidant enzyme-related genes expression based on RNA-seq.xlsx]

## Sheet: PPO CAT SOD
Table S9 Antioxidant enzyme-related genes expression based on RNA-seq
		FPKM								log2FoldChange
	ID	X2_0 h	X2_4 h	X2_12 h	X2_24 h	D6_0 h	D6_4 h	D6_12 h	D6_24 h	X2_4 h vs X2_0 h	X2_12 h vs X2_0 h	X2_24 h vs X2_0 h	D6_4 h vs D6_0 h	D6_12 h vs D6_0 h	D6_24 h vs D6_0 h
PPO	PGSC0003DMG400022430	0	0.0353017	0.057106	0.33498	0.00901842	0.00980808	0.016001	0.136491	Inf	Inf	Inf	-0.086333	0.57077	3.672
	PGSC0003DMG400029576	3.26404	11.9542	14.7272	40.4202	2.08265	43.8305	44.8612	30.5702	1.4347	1.7431	3.2699	4.1733	4.1639	3.6164
	PGSC0003DMG400018914	1.31812	27.8962	31.8983	53.4092	6.97319	232.866	125.103	118.476	3.9645	4.1663	4.9815	4.8355	3.8992	3.8289
	PGSC0003DMG400018916	1.31808	30.9481	25.741	52.6046	6.30313	85.5427	55.1794	80.8078	4.1134	3.8565	4.9593	3.5261	2.8674	3.4218
	PGSC0003DMG400018917	0.0219021	0.137266	0.644764	4.43817	0.053595	1.59394	2.88874	4.7156	2.2003	4.4485	7.305	4.6699	5.4884	6.202
	PGSC0003DMG400029575	9.18918	29.0623	141.238	419.296	16.1422	112.303	292.485	549.548	1.2221	3.5109	5.1499	2.5747	3.9159	4.8312
CAT	PGSC0003DMG400001570	3.71589	17.2766	41.321	40.8675	5.2159	27.3322	80.7763	78.3819	1.777	3.0438	3.099	2.1557	3.6879	3.6531
	PGSC0003DMG400009906	6.64669	2.70341	3.71093	5.03267	0.438262	0.803035	0.975398	2.54883	-1.7403	-1.2727	-0.76053	0.6424	0.88268	2.2831
	PGSC0003DMG400009908	1.14616	0.22209	0.143894	0.160335	0.471452	0.123983	0.0820436	0.221351	-2.8096	-3.4246	-3.1972	-2.1796	-2.7833	-1.3469
	PGSC0003DMG400029408	1082.86	373.869	699.848	1514.61	508.523	102.987	234.019	595.92	-1.976	-1.0612	0.12368	-2.538	-1.3918	-0.031313
SOD	Novel01435	0.0920313	0.126465	0.0611032	0.0718476	0	0	0	0	0.018335	-1.022	-0.71297	NA	NA	NA
	Novel01566	0.0108637	0	0	0	0	0	0	0	#NAME?	#NAME?	#NAME?	NA	NA	NA
	PGSC0003DMG400005247	3.39416	5.94128	9.49094	7.90794	3.06213	4.51193	10.2676	6.76488	0.36644	1.052	0.86	0.32966	1.4797	0.8836
	PGSC0003DMG400016647	73.9627	45.8426	67.1625	93.3094	65.0655	33.2181	51.7565	78.7381	-1.1318	-0.5705	-0.024833	-1.1997	-0.59669	0.015665
	PGSC0003DMG400027577	50.4352	20.1418	22.4198	18.9071	71.5503	10.9025	15.308	14.5081	-1.7653	-1.6011	-1.7734	-2.9436	-2.4905	-2.5673
